# Supplementary material for: Tofacitinib extends survival in a mouse model of ALS through NK cell-independent mechanisms
Source: Front Immunol. 2025 Nov 5;16:1662197. doi: 10.3389/fimmu.2025.1662197 (PMC12626996; doi:10.3389/fimmu.2025.1662197)
Supplement: Supplementary file 1 [file Table1.xlsx]

## Sheet: Sheet1
gene_name	baseMean_UTvWT	Log2FoldChange_UTvWT	lfcSE_UTvWT	stat_UTvWT	pvalue_UTvWT	padj_UTvWT	Change_UTvWT	baseMean_UTvHigh	Log2FoldChange_UTvHigh	lfcSE_UTvHigh	stat_UTvHigh	pvalue_UTvHigh	padj_UTvHigh	Change_UTvHigh	baseMean_UTvLow	Log2FoldChange_UTvLow	lfcSE_UTvLow	stat_UTvLow	pvalue_UTvLow	padj_UTvLow	Change_UTvLow
Xkr4	238.708	-0.381291	0.184782	-2.06346	0.0390687	0.0672931	Nosig	197.116	-0.0445907	0.165613	-0.269246	0.78774	0.999877	Nosig	199.636	-0.0184852	0.178586	-0.103509	0.917559	0.999505	Nosig
Rp1	3.44335	-0.136915	0.603687	-0.226798	0.820581	0.866198	Nosig								2.61574	0.376672	0.594339	0.633766	0.526234	0.999505	Nosig
Sox17	332.064	-0.249238	0.101481	-2.456	0.0140493	0.0269821	Nosig	288.625	-0.032701	0.168658	-0.193889	0.846263	0.999877	Nosig	289.064	0.00885956	0.112905	0.078469	0.937455	0.999505	Nosig
Mrpl15	1600.71	-0.226235	0.0747071	-3.02829	0.00245939	0.00552276	Nosig	1441.28	-0.116816	0.131885	-0.885737	0.375759	0.999877	Nosig	1421.82	-0.0125947	0.0871072	-0.144588	0.885036	0.999505	Nosig
Lypla1	2378.76	-0.0505347	0.0832705	-0.606874	0.543935	0.634631	Nosig	2288.75	-0.108585	0.125487	-0.86531	0.386869	0.999877	Nosig	2198.88	0.0443702	0.0793756	0.558991	0.576168	0.999505	Nosig
Tcea1	3614.05	-0.012183	0.0876784	-0.138952	0.889488	0.920054	Nosig	3460.39	-0.0469048	0.0957782	-0.489723	0.62433	0.999877	Nosig	3438.64	0.0167914	0.0810852	0.207083	0.835945	0.999505	Nosig
Rgs20	778.299	1.21127	0.10538	11.4943	1.41e-30	2.77e-29	Up	1035.83	0.102846	0.118742	0.866124	0.386422	0.999877	Nosig	1081.99	0.00814959	0.0966145	0.0843516	0.932777	0.999505	Nosig
Atp6v1h	8990.81	-0.328718	0.0520034	-6.32107	2.6e-10	1.46e-09	Nosig	7703.72	-0.0938437	0.135717	-0.691468	0.489271	0.999877	Nosig	7820.97	-0.0538946	0.0893517	-0.603174	0.546393	0.999505	Nosig
Oprk1	491.988	-0.693485	0.110574	-6.27171	3.57e-10	1.99e-09	Nosig	350.045	-0.00880092	0.115761	-0.0760266	0.939398	0.999877	Nosig	350.317	0.0256124	0.098099	0.261087	0.794025	0.999505	Nosig
Npbwr1	45.9496	-0.921506	0.170461	-5.40595	6.45e-08	2.8e-07	Nosig	29.8148	-0.0655545	0.23524	-0.278671	0.780497	0.999877	Nosig	32.265	-0.155125	0.160512	-0.966439	0.333824	0.999505	Nosig
Rb1cc1	5303.22	-0.427287	0.100337	-4.25853	2.06e-05	6.53e-05	Nosig	4308.26	-0.0566992	0.0819454	-0.691914	0.488991	0.999877	Nosig	4432.26	-0.0569075	0.0843855	-0.674375	0.500073	0.999505	Nosig
St18	1470.73	-0.531187	0.0985761	-5.3886	7.1e-08	3.07e-07	Nosig	1071.51	0.153641	0.11623	1.32187	0.18621	0.999877	Nosig	1128.4	0.0209921	0.103222	0.203369	0.838847	0.999505	Nosig
Pcmtd1	5663.55	-0.191163	0.0858304	-2.22722	0.0259325	0.046664	Nosig	4908.53	0.0494265	0.07387	0.669102	0.503431	0.999877	Nosig	5228.85	-0.0606667	0.0853767	-0.710577	0.477346	0.999505	Nosig
Sntg1	950.554	-0.813282	0.115741	-7.02672	2.11e-12	1.47e-11	Nosig	652.917	-0.0732401	0.109231	-0.670506	0.502535	0.999877	Nosig	640.852	0.0245594	0.091026	0.269807	0.787309	0.999505	Nosig
Rrs1	1400.32	0.0799003	0.0469491	1.70185	0.0887838	0.139116	Nosig	1359.08	0.0203559	0.068692	0.296336	0.766974	0.999877	Nosig	1409.96	-0.0261665	0.0988254	-0.264775	0.791183	0.999505	Nosig
Adhfe1	1226.57	0.0702277	0.109637	0.640546	0.521818	0.613758	Nosig	1203.62	-0.0288317	0.0798189	-0.361213	0.71794	0.999877	Nosig	1224.16	-0.0169194	0.0767478	-0.220455	0.825517	0.999505	Nosig
2610203C22Rik	59.1198	1.35937	0.141348	9.61718	6.77e-22	9.28e-21	Up	85.278	-0.0404434	0.162282	-0.249217	0.803193	0.999877	Nosig	82.0583	0.0790259	0.130539	0.60538	0.544927	0.999505	Nosig
3110035E14Rik	2573.91	-0.597559	0.107143	-5.57719	2.44e-08	1.11e-07	Nosig	1899.73	0.0110373	0.0953231	0.115788	0.90782	0.999877	Nosig	2001.69	-0.0621849	0.0947955	-0.65599	0.511831	0.999505	Nosig
Mybl1	565.59	0.0773217	0.11934	0.64791	0.517043	0.608793	Nosig	557.908	-0.0336371	0.125269	-0.268519	0.7883	0.999877	Nosig	586.16	-0.0846196	0.0908837	-0.931075	0.351815	0.999505	Nosig
Vcpip1	2455.96	-0.29982	0.100202	-2.99216	0.00277011	0.00615426	Nosig	2014.86	0.0865411	0.0811886	1.06593	0.286456	0.999877	Nosig	2016.26	0.0835935	0.0871612	0.959067	0.337525	0.999505	Nosig
1700034P13Rik	12.7107	0.349249	0.266249	1.31174	0.189608	0.26685	Nosig	14.3768	-0.172171	0.307427	-0.56004	0.575452	0.999877	Nosig	14.8499	-0.137423	0.213485	-0.643714	0.519761	0.999505	Nosig
Sgk3	1479.22	0.305445	0.146237	2.08871	0.0367342	0.0637501	Nosig	1640.96	-0.148426	0.20354	-0.729223	0.465865	0.999877	Nosig	1796.8	-0.231342	0.199205	-1.16132	0.24551	0.999505	Nosig
Mcmdc2	52.4809	-0.433054	0.140115	-3.0907	0.00199687	0.00455226	Nosig	39.715	0.168814	0.189887	0.889023	0.373991	0.999877	Nosig	41.2114	0.0568689	0.140456	0.404888	0.68556	0.999505	Nosig
Snhg6	405.349	0.308804	0.0960268	3.21581	0.00130076	0.00307183	Nosig	467.503	-0.260976	0.161633	-1.61462	0.106393	0.999877	Nosig	465.881	-0.124594	0.0932732	-1.33579	0.181617	0.999505	Nosig
Tcf24	28.3395	1.27105	0.205359	6.18941	6.04e-10	3.26e-09	Up	38.3151	0.109586	0.193037	0.567691	0.570245	0.999877	Nosig	39.583	0.0251006	0.152186	0.164934	0.868996	0.999505	Nosig
Ppp1r42	18.234	0.0301807	0.261764	0.115298	0.908209	0.93368	Nosig	18.3526	-0.147989	0.283164	-0.522624	0.601236	0.999877	Nosig	18.1019	-0.0382683	0.225553	-0.169665	0.865274	0.999505	Nosig
Cops5	4214.28	-0.21785	0.0807341	-2.69837	0.006968	0.0143186	Nosig	3858.01	-0.157736	0.113962	-1.38411	0.166325	0.999877	Nosig	3826.29	-0.0488017	0.0856735	-0.569624	0.568933	0.999505	Nosig
Cspp1	1146.37	-0.0539183	0.121547	-0.443599	0.657333	0.734005	Nosig	1044.72	0.0613086	0.115144	0.532449	0.594415	0.999877	Nosig	1149.18	-0.115007	0.0872401	-1.31828	0.187409	0.999505	Nosig
Arfgef1	4919.74	-0.289558	0.103119	-2.80801	0.00498492	0.0105395	Nosig	4090.95	0.0559214	0.0626523	0.892568	0.372088	0.999877	Nosig	4152.4	0.0373689	0.0788236	0.474083	0.635441	0.999505	Nosig
Cpa6	8.88056	-0.947322	0.304562	-3.11044	0.00186807	0.00427582	Nosig	5.02742	0.354205	0.486745	0.727701	0.466797	0.999877	Nosig	5.892	-0.0732486	0.354546	-0.206598	0.836324	0.999505	Nosig
Prex2	2814.28	0.11496	0.124114	0.926244	0.354319	0.448108	Nosig	2724.87	0.0720032	0.0935989	0.769274	0.441731	0.999877	Nosig	2720.48	0.0798522	0.0941286	0.848331	0.396253	0.999505	Nosig
A830018L16Rik	1654.88	-0.803966	0.129676	-6.19982	5.65e-10	3.06e-09	Nosig	1111.83	0.0123192	0.126661	0.0972608	0.922519	0.999877	Nosig	1050.05	0.154275	0.0972076	1.58707	0.112498	0.999505	Nosig
Sulf1	2040	1.40733	0.0947751	14.8492	7.05e-50	2.39e-48	Up	2972.11	-0.0464652	0.0940338	-0.494133	0.621212	0.999877	Nosig	2867.94	0.0749824	0.105637	0.70981	0.477822	0.999505	Nosig
Slco5a1	154.852	-0.636896	0.212593	-2.99584	0.00273687	0.00608562	Nosig	118.614	-0.155571	0.292535	-0.531804	0.594862	0.999877	Nosig	107.992	0.12167	0.196245	0.619991	0.535264	0.999505	Nosig
Ncoa2	3538.04	-0.104905	0.0888918	-1.18014	0.237944	0.322862	Nosig	3210.11	0.0114858	0.0659236	0.174229	0.861685	0.999877	Nosig	3243.49	0.019686	0.0830936	0.236913	0.812724	0.999505	Nosig
Tram1	2550.98	0.731532	0.081126	9.01723	1.93e-19	2.28e-18	Nosig	3008.63	0.0849134	0.0977444	0.86873	0.384995	0.999877	Nosig	3173.34	-0.0209248	0.0953364	-0.219484	0.826273	0.999505	Nosig
Lactb2	912.632	0.626971	0.101732	6.16297	7.14e-10	3.83e-09	Nosig	1072.65	-0.00426382	0.0995092	-0.0428485	0.965822	0.999877	Nosig	1028.35	0.113702	0.0912411	1.24617	0.212702	0.999505	Nosig
Eya1	149.48	-0.045923	0.134755	-0.340788	0.733263	0.798073	Nosig	155.938	-0.340772	0.163696	-2.08174	0.0373662	0.999877	Nosig	135.778	0.0847124	0.142851	0.593012	0.553173	0.999505	Nosig
Msc	107.317	-0.343344	0.101397	-3.38615	0.000708813	0.00175497	Nosig	94.0805	-0.178397	0.17246	-1.03443	0.300937	0.999877	Nosig	87.047	0.0750686	0.115948	0.647433	0.517352	0.999505	Nosig
Trpa1	89.5673	1.5047	0.864146	1.74126	0.081638	0.129235	Nosig	60.2577	-0.0266699	1.05706	-0.0252303	0.979871	0.999877	Nosig	87.3118	0.923157	0.660866	1.39689	0.162447	0.999505	Nosig
Kcnb2	156.658	-0.557528	0.235983	-2.36258	0.0181483	0.0339353	Nosig	108.548	0.294474	0.262542	1.12162	0.262022	0.999877	Nosig	116.929	0.057058	0.188117	0.303311	0.761653	0.999505	Nosig
Terf1	546.741	-0.147491	0.0714932	-2.06301	0.0391119	0.0673484	Nosig	481.979	0.0523702	0.0892935	0.586494	0.557543	0.999877	Nosig	492.332	0.0216069	0.100233	0.215566	0.829326	0.999505	Nosig
Sbspon	199.673	1.32988	0.312385	4.25719	2.07e-05	6.57e-05	Up	248.289	0.453789	0.397595	1.14134	0.25373	0.999877	Nosig	200.621	0.755689	0.349764	2.16057	0.0307288	0.999505	Nosig
4930444P10Rik	9.23751	-0.425051	0.37616	-1.12997	0.258487	0.346054	Nosig	8.35148	-0.380462	0.416747	-0.912932	0.361278	0.999877	Nosig	8.44424	-0.224629	0.295969	-0.75896	0.447876	0.999505	Nosig
Rpl7	20877.7	0.333631	0.0866891	3.8486	0.000118797	0.000335607	Nosig	23116.5	-0.114506	0.102688	-1.11509	0.264812	0.999877	Nosig	24443.8	-0.144886	0.0943353	-1.53586	0.124573	0.999505	Nosig
Rdh10	512.771	0.503406	0.0693188	7.26218	3.81e-13	2.84e-12	Nosig	572.097	0.0426568	0.0960394	0.444159	0.656927	0.999877	Nosig	551.746	0.129138	0.087706	1.4724	0.140912	0.999505	Nosig
Stau2	4873.1	-0.778377	0.107587	-7.23482	4.66e-13	3.44e-12	Nosig	3355.44	-0.0294372	0.101342	-0.290473	0.771455	0.999877	Nosig	3262.06	0.0710045	0.0883156	0.803986	0.421405	0.999505	Nosig
Ube2w	2295.67	-0.163864	0.0559585	-2.92832	0.00340796	0.00745185	Nosig	2051.32	-0.0142719	0.121619	-0.117349	0.906583	0.999877	Nosig	2092.75	-0.0148964	0.0884311	-0.168452	0.866228	0.999505	Nosig
Tceb1	3840.59	-0.273496	0.058909	-4.64269	3.44e-06	1.22e-05	Nosig	3356.83	-0.0847934	0.130889	-0.647826	0.517097	0.999877	Nosig	3398.22	-0.0430162	0.0885151	-0.485975	0.626985	0.999505	Nosig
Tmem70	1767.67	-0.248018	0.050457	-4.91543	8.86e-07	3.35e-06	Nosig	1600.5	-0.16149	0.140049	-1.1531	0.248871	0.999877	Nosig	1564.2	-0.0227325	0.0877671	-0.25901	0.795628	0.999505	Nosig
Ly96	72.6583	1.23424	0.146805	8.40733	4.19e-17	4.35e-16	Up	115.994	-0.429239	0.19517	-2.1993	0.0278565	0.999877	Nosig	112.151	-0.182685	0.116375	-1.5698	0.116461	0.999505	Nosig
Jph1	649.783	-0.992974	0.0955808	-10.3888	2.79e-25	4.45e-24	Nosig	481.441	-0.543711	0.227073	-2.39444	0.0166459	0.999877	Nosig	416.308	-0.0446175	0.105894	-0.421341	0.673506	0.999505	Nosig
Gdap1	5225.56	-0.796946	0.114683	-6.94912	3.68e-12	2.49e-11	Nosig	3500.85	0.0323586	0.106598	0.303557	0.761465	0.999877	Nosig	3467.87	0.0714673	0.0936019	0.763524	0.445151	0.999505	Nosig
Pi15	208.648	-0.173445	0.130927	-1.32474	0.185256	0.2617	Nosig	187.105	-0.0350144	0.16189	-0.216285	0.828765	0.999877	Nosig	169.581	0.205588	0.126487	1.62537	0.104083	0.999505	Nosig
Crispld1	134.58	-0.33621	0.132559	-2.5363	0.0112029	0.0219855	Nosig	109.651	0.0592258	0.191341	0.30953	0.756918	0.999877	Nosig	109.266	0.0750914	0.124447	0.6034	0.546243	0.999505	Nosig
Tfap2b	200.006	-0.717224	0.123523	-5.80641	6.38e-09	3.08e-08	Nosig	134.806	0.136611	0.178576	0.764999	0.444272	0.999877	Nosig	143.254	-0.0068122	0.116348	-0.0585504	0.95331	0.999505	Nosig
Pkhd1	8.51259	-1.0721	0.516408	-2.07607	0.0378879	0.0655143	Down	3.88275	0.97324	0.707641	1.37533	0.169029	0.999877	Nosig	3.28888	0.95409	0.435591	2.19033	0.0285	0.999505	Nosig
Mcm3	467.255	1.607	0.116283	13.8197	1.94e-43	5.57e-42	Up	678.573	0.0986851	0.130242	0.757704	0.448628	0.999877	Nosig	662.011	0.141283	0.114056	1.23872	0.215448	0.999505	Nosig
6720483E21Rik	77.3406	-0.407243	0.144795	-2.81255	0.004915	0.0104062	Nosig	62.2507	-0.000495262	0.20674	-0.00239558	0.998089	0.999877	Nosig	67.4387	-0.121535	0.156179	-0.778179	0.436464	0.999505	Nosig
Paqr8	12421.4	-0.306428	0.080122	-3.82452	0.000131027	0.000367642	Nosig	10487	-0.0180105	0.107133	-0.168114	0.866494	0.999877	Nosig	10881	-0.0496575	0.101194	-0.490715	0.623628	0.999505	Nosig
Efhc1	132.934	0.399532	0.128409	3.11141	0.00186193	0.00426608	Nosig	145.454	-0.00398126	0.143046	-0.027832	0.977796	0.999877	Nosig	155.004	-0.0930864	0.110081	-0.845619	0.397765	0.999505	Nosig
Tram2	54.3125	1.12446	0.157987	7.1174	1.1e-12	7.85e-12	Up	71.8295	0.0635425	0.167704	0.378897	0.704764	0.999877	Nosig	77.3238	-0.0757436	0.150894	-0.501964	0.615693	0.999505	Nosig
Tmem14a	1658.03	-0.113362	0.0637282	-1.77884	0.0752659	0.120451	Nosig	1561.62	-0.117535	0.153352	-0.76644	0.443414	0.999877	Nosig	1536.03	-0.00758741	0.0826423	-0.0918102	0.926849	0.999505	Nosig
Gsta3	181.679	-0.0365481	0.31041	-0.117741	0.906273	0.932209	Nosig	175.27	-0.0987047	0.128927	-0.765588	0.443922	0.999877	Nosig	179.075	-0.0702974	0.178407	-0.394029	0.69356	0.999505	Nosig
Kcnq5	529.484	-0.663855	0.0951442	-6.97735	3.01e-12	2.06e-11	Nosig	402.428	-0.173116	0.153264	-1.12953	0.258675	0.999877	Nosig	370.182	0.0890511	0.0902606	0.986599	0.323839	0.999505	Nosig
Rims1	1481.83	-0.956469	0.156733	-6.10252	1.04e-09	5.5e-09	Nosig	940.409	-0.0373183	0.153784	-0.242666	0.808264	0.999877	Nosig	921.405	0.0507492	0.136302	0.372329	0.709648	0.999505	Nosig
Ogfrl1	4489.2	-0.26967	0.0672632	-4.00917	6.09e-05	0.000179921	Nosig	3837.12	-0.00844923	0.1045	-0.0808539	0.935558	0.999877	Nosig	4013.41	-0.0595955	0.0982205	-0.606752	0.544015	0.999505	Nosig
B3gat2	599.802	-0.28817	0.0981656	-2.93555	0.00332958	0.00729366	Nosig	521.009	-0.0852328	0.091976	-0.926684	0.35409	0.999877	Nosig	512.259	0.0138646	0.078824	0.175893	0.860378	0.999505	Nosig
Smap1	1822.14	-0.0238823	0.0775414	-0.307994	0.758087	0.818151	Nosig	1672.06	0.0766033	0.125588	0.609958	0.54189	0.999877	Nosig	1724.41	0.0186875	0.0573331	0.325945	0.744466	0.999505	Nosig
1110058L19Rik	945.472	-0.164024	0.0807451	-2.03138	0.0422165	0.0720993	Nosig	902.965	-0.219986	0.13249	-1.6604	0.0968345	0.999877	Nosig	901.334	-0.101535	0.0984824	-1.03099	0.302544	0.999505	Nosig
Fam135a	1835.58	0.0174523	0.0798813	0.218477	0.827057	0.871055	Nosig	1703.29	0.0922182	0.112118	0.822513	0.410785	0.999877	Nosig	1810.67	-0.0320051	0.0835591	-0.383024	0.701702	0.999505	Nosig
Col9a1	90.8819	-0.13081	0.136988	-0.954903	0.339627	0.432905	Nosig	83.3062	-0.0424256	0.158947	-0.266917	0.789533	0.999877	Nosig	84.0572	-0.0164835	0.137941	-0.119497	0.904882	0.999505	Nosig
Col19a1	598.035	-0.632246	0.123777	-5.10794	3.26e-07	1.3e-06	Nosig	414.003	0.176755	0.206027	0.857921	0.390936	0.999877	Nosig	422.49	0.097172	0.12716	0.764173	0.444764	0.999505	Nosig
Lmbrd1	10703.8	-0.202336	0.0943244	-2.14511	0.0319438	0.056216	Nosig	9438.24	-0.0211876	0.0902889	-0.234664	0.814469	0.999877	Nosig	9672.69	-0.0277342	0.07414	-0.374079	0.708345	0.999505	Nosig
Bai3	2424.64	-0.350074	0.0976392	-3.58538	0.000336587	0.00088422	Nosig	1981.59	0.0296018	0.0804526	0.367941	0.712917	0.999877	Nosig	2013.91	0.0193466	0.077921	0.248285	0.803914	0.999505	Nosig
Gm20172	3.24154	-0.707609	0.640523	-1.10474	0.269274	0.358245	Nosig								3.17036	-0.559484	0.58112	-0.962768	0.335664	0.999505	Nosig
Gm597	3.94097	-4.65444	0.766965	-6.06865	1.29e-09	6.73e-09	Down
Phf3	3954.89	0.0264262	0.0589737	0.448101	0.65408	0.731331	Nosig	3766.86	0.0166507	0.0858808	0.193881	0.846269	0.999877	Nosig	3932.42	-0.0408633	0.0777182	-0.525788	0.599036	0.999505	Nosig
Ptp4a1	780.484	-0.105543	0.124043	-0.850862	0.394846	0.489539	Nosig	713.388	-0.014961	0.130981	-0.114223	0.909061	0.999877	Nosig	753.062	-0.0817538	0.118805	-0.688137	0.491366	0.999505	Nosig
Khdrbs2	307.202	-0.611018	0.108891	-5.6113	2.01e-08	9.19e-08	Nosig	231.444	-0.0742131	0.129157	-0.574595	0.565565	0.999877	Nosig	228.58	0.0113863	0.0960949	0.11849	0.905679	0.999505	Nosig
Gm9839	25.6455	-0.310574	0.438231	-0.708699	0.478511	0.572806	Nosig	19.2337	0.382565	0.438215	0.873008	0.382659	0.999877	Nosig	21.4047	0.0372698	0.31968	0.116584	0.907189	0.999505	Nosig
Gm5415	56.8325	0.0994239	0.489849	0.202969	0.83916	0.88054	Nosig	56.6941	-0.0501975	0.540705	-0.0928372	0.926033	0.999877	Nosig	49.5918	0.273895	0.37293	0.734441	0.46268	0.999505	Nosig
Prim2	496.413	-0.22781	0.0908952	-2.5063	0.0122003	0.0237453	Nosig	436.115	-0.0394385	0.131959	-0.29887	0.765039	0.999877	Nosig	434.527	0.0140703	0.0819634	0.171666	0.8637	0.999505	Nosig
1700001G17Rik	26.243	-0.0637163	0.180713	-0.352582	0.724402	0.79073	Nosig	22.892	0.193444	0.246818	0.783753	0.433185	0.999877	Nosig	23.3111	0.111096	0.186669	0.59515	0.551743	0.999505	Nosig
Rab23	1883.4	-0.0452156	0.0764723	-0.591267	0.554341	0.64395	Nosig	1772.18	-0.0329354	0.109401	-0.301051	0.763375	0.999877	Nosig	1793.18	-0.00997597	0.0712278	-0.140057	0.888615	0.999505	Nosig
Bag2	520.757	-0.44553	0.0858369	-5.19042	2.1e-07	8.58e-07	Nosig	425.963	-0.102575	0.113409	-0.904474	0.365744	0.999877	Nosig	416.284	0.0146071	0.103113	0.141662	0.887347	0.999505	Nosig
Zfp451	1186.63	-0.000789988	0.0935127	-0.00844792	0.99326	0.995618	Nosig	1111.32	0.0390235	0.096942	0.402545	0.687283	0.999877	Nosig	1176.12	-0.0537132	0.0693639	-0.774369	0.438713	0.999505	Nosig
Gm15455	3.56059	-0.560129	0.502209	-1.11533	0.26471	0.353082	Nosig								4.62403	-0.94434	0.54348	-1.73758	0.0822846	0.999505	Nosig
Bend6	16451	-0.849331	0.10507	-8.08347	6.29e-16	5.96e-15	Nosig	11002.2	-0.0434592	0.129716	-0.335033	0.7376	0.999877	Nosig	11042.9	-0.000491334	0.102053	-0.00481451	0.996159	0.999505	Nosig
Dst	33762.9	-0.331171	0.0943813	-3.50886	0.000450031	0.00115865	Nosig	27247.4	0.0998691	0.100278	0.995925	0.319287	0.999877	Nosig	28553	0.000445067	0.0909629	0.00489284	0.996096	0.999505	Nosig
Ccdc115	990.683	0.278812	0.0689334	4.04465	5.24e-05	0.000156128	Nosig	1071.85	-0.0985393	0.123942	-0.795042	0.426589	0.999877	Nosig	1080.42	-0.0433601	0.0870222	-0.498265	0.618297	0.999505	Nosig
Imp4	1329.65	0.282039	0.0772208	3.65237	0.00025983	0.000695395	Nosig	1399.9	-0.00970516	0.116745	-0.0831313	0.933747	0.999877	Nosig	1375.33	0.0622136	0.0756595	0.822284	0.410915	0.999505	Nosig
Ptpn18	247.421	1.98557	0.124849	15.9038	5.96e-57	2.32e-55	Up	424.594	-0.216437	0.179261	-1.20739	0.227283	0.999877	Nosig	430.68	-0.129722	0.106079	-1.22288	0.221374	0.999505	Nosig
Amer3	750.124	-0.496715	0.107068	-4.63925	3.5e-06	1.24e-05	Nosig	584.173	-0.0164914	0.103567	-0.159234	0.873484	0.999877	Nosig	569.352	0.0743329	0.0969963	0.766347	0.44347	0.999505	Nosig
Arhgef4	11571.5	-0.686116	0.129559	-5.29577	1.19e-07	4.99e-07	Nosig	8163.47	0.0310689	0.127319	0.244025	0.807212	0.999877	Nosig	8293.98	0.0208989	0.0861493	0.24259	0.808323	0.999505	Nosig
Fam168b	14033.3	-0.335039	0.0796118	-4.20841	2.57e-05	8.05e-05	Nosig	11430	0.0624311	0.0948289	0.658356	0.51031	0.999877	Nosig	11700.4	0.02466	0.0746853	0.330185	0.74126	0.999505	Nosig
Plekhb2	15118.5	-0.300769	0.0832688	-3.61202	0.000303815	0.000804692	Nosig	12677.8	0.0126068	0.122647	0.102789	0.91813	0.999877	Nosig	12740.5	0.0312785	0.0705767	0.443184	0.657632	0.999505	Nosig
Hs6st1	3030.8	-0.142386	0.0719041	-1.98022	0.0476786	0.0804363	Nosig	2766.08	-0.0549283	0.0903113	-0.608211	0.543047	0.999877	Nosig	2844.53	-0.0546212	0.0778098	-0.701984	0.482689	0.999505	Nosig
Uggt1	3087.45	0.145614	0.0651908	2.23366	0.0255057	0.0459828	Nosig	3055.95	0.0347669	0.0856229	0.406046	0.684709	0.999877	Nosig	3161.69	-0.012637	0.0810285	-0.155957	0.876067	0.999505	Nosig
Neurl3	314.118	2.50627	0.127773	19.6151	1.15e-85	7.67e-84	Up	536.619	0.0219647	0.141179	0.155581	0.876363	0.999877	Nosig	578.661	-0.0995607	0.109578	-0.908581	0.363571	0.999505	Nosig
Arid5a	968.72	0.830572	0.0711342	11.6761	1.69e-31	3.46e-30	Nosig	1238.12	-0.084168	0.0804097	-1.04674	0.29522	0.999877	Nosig	1376.39	-0.221006	0.144392	-1.53059	0.12587	0.999505	Nosig
Kansl3	4604.54	-0.168478	0.0524081	-3.21473	0.00130568	0.00308266	Nosig	4046.25	0.0355035	0.128929	0.275372	0.783031	0.999877	Nosig	4167.91	-0.00355444	0.0653571	-0.054385	0.956628	0.999505	Nosig
Fer1l5	581.122	-0.335902	0.0754591	-4.45144	8.53e-06	2.86e-05	Nosig	475.901	0.0404051	0.132429	0.305108	0.760284	0.999877	Nosig	476.079	0.0572379	0.0921043	0.621447	0.534306	0.999505	Nosig
Lman2l	1515.36	-0.0713919	0.0578213	-1.2347	0.216942	0.299105	Nosig	1408.27	-0.0245397	0.100899	-0.243211	0.807842	0.999877	Nosig	1412.09	0.0130666	0.100444	0.130088	0.896497	0.999505	Nosig
Cnnm4	485.201	-0.00560203	0.0701948	-0.079807	0.936391	0.954695	Nosig	471.713	-0.0852645	0.0864799	-0.985946	0.32416	0.999877	Nosig	487.417	-0.0834921	0.0809832	-1.03098	0.30255	0.999505	Nosig
Cnnm3	1732.22	0.121474	0.0675493	1.7983	0.0721287	0.116188	Nosig	1714.65	0.00634587	0.105545	0.0601249	0.952056	0.999877	Nosig	1753.37	-0.00603452	0.0977651	-0.0617247	0.950782	0.999505	Nosig
Ankrd23	610.484	0.361261	0.40876	0.883796	0.376806	0.471651	Nosig	1312.83	-1.69189	0.709261	-2.38543	0.0170592	0.999877	Down	704.926	-0.0951326	0.412406	-0.230677	0.817565	0.999505	Nosig
Ankrd39	662.82	-0.00760856	0.0544738	-0.139674	0.888918	0.919568	Nosig	629.159	-0.012239	0.081947	-0.149352	0.881276	0.999877	Nosig	653.344	-0.0481655	0.0984662	-0.489158	0.62473	0.999505	Nosig
Sema4c	1427.62	0.562745	0.0728003	7.72998	1.08e-14	9.22e-14	Nosig	1561.31	0.171042	0.0904781	1.89042	0.0587015	0.999877	Nosig	1562.99	0.132487	0.0940903	1.40808	0.159107	0.999505	Nosig
Fam178b	394.73	-0.460755	0.308547	-1.49331	0.135357	0.199891	Nosig	306.186	0.0502947	0.441004	0.114046	0.909201	0.999877	Nosig	264.354	0.362215	0.402056	0.900908	0.367637	0.999505	Nosig
Cox5b	8887.07	-0.405483	0.0857694	-4.7276	2.27e-06	8.2e-06	Nosig	7310.26	-0.0683695	0.0987356	-0.692451	0.488654	0.999877	Nosig	7723.24	-0.115059	0.101533	-1.13322	0.257123	0.999505	Nosig
Actr1b	9545.22	-0.234957	0.0906277	-2.59256	0.00952656	0.0190332	Nosig	8456.8	-0.0763988	0.0855397	-0.893138	0.371783	0.999877	Nosig	8263.5	0.0317601	0.0787934	0.40308	0.686889	0.999505	Nosig
4933424G06Rik	29.8305	-0.0531674	0.173739	-0.306019	0.759591	0.819163	Nosig	31.5161	-0.379677	0.213014	-1.7824	0.0746837	0.999877	Nosig	32.0497	-0.247519	0.167106	-1.48121	0.138551	0.999505	Nosig
Zap70	77.8096	0.420491	0.146701	2.86631	0.00415287	0.00892901	Nosig	83.3431	0.0889643	0.185142	0.480519	0.630858	0.999877	Nosig	84.8557	0.0503908	0.137661	0.366051	0.714327	0.999505	Nosig
Tmem131	3388.21	-0.0107148	0.0728367	-0.147108	0.883047	0.915269	Nosig	3150.55	0.0501482	0.0851712	0.588792	0.556	0.999877	Nosig	3274.53	-0.012117	0.0773313	-0.15669	0.875489	0.999505	Nosig
Cnga3	20.1306	0.447754	0.266772	1.67841	0.0932667	0.145162	Nosig	22.6775	-0.0508311	0.278804	-0.182319	0.855333	0.999877	Nosig	24.259	-0.123357	0.202453	-0.609311	0.542318	0.999505	Nosig
Inpp4a	4921.97	-0.482819	0.0965468	-5.00088	5.71e-07	2.21e-06	Nosig	3770.11	0.0579455	0.100095	0.578906	0.562653	0.999877	Nosig	3913.75	-0.00538869	0.0738011	-0.0730164	0.941793	0.999505	Nosig
Coa5	4622.89	0.250228	0.0849937	2.94408	0.00323917	0.00711105	Nosig	4723.67	0.0505777	0.115209	0.439008	0.660656	0.999877	Nosig	4854.94	0.00981019	0.0700818	0.139982	0.888674	0.999505	Nosig
Unc50	2111.04	0.124726	0.063695	1.95818	0.0502086	0.084227	Nosig	2122.54	-0.0394034	0.116839	-0.337246	0.735932	0.999877	Nosig	2117.91	0.0130558	0.0754623	0.173011	0.862642	0.999505	Nosig
Mgat4a	2440.08	0.222377	0.0832632	2.67077	0.00756776	0.0154427	Nosig	2434.49	0.0994989	0.0958754	1.03779	0.299366	0.999877	Nosig	2550.7	0.000903452	0.0643766	0.0140339	0.988803	0.999505	Nosig
4930594C11Rik	3.92681	0.48902	0.450449	1.08563	0.277644	0.367072	Nosig	5.06824	-0.436968	0.518885	-0.84213	0.399715	0.999877	Nosig	4.98753	-0.191995	0.381558	-0.503187	0.614833	0.999505	Nosig
2010300C02Rik	897.819	-0.646073	0.0745601	-8.66514	4.51e-18	4.95e-17	Nosig	689.25	-0.181056	0.142585	-1.26981	0.204152	0.999877	Nosig	703.739	-0.11865	0.0956567	-1.24037	0.214837	0.999505	Nosig
Tsga10	494.255	-0.169163	0.0756311	-2.23669	0.0253065	0.0456554	Nosig	430.643	0.0600405	0.114162	0.525925	0.59894	0.999877	Nosig	431.803	0.0636004	0.0935412	0.679918	0.496556	0.999505	Nosig
Lipt1	210.363	-0.0437631	0.0872519	-0.501572	0.615969	0.698956	Nosig	199.21	-0.0521104	0.101532	-0.513242	0.607782	0.999877	Nosig	215.294	-0.146311	0.0986648	-1.48291	0.138097	0.999505	Nosig
Mitd1	496.188	0.138418	0.0784565	1.76427	0.0776869	0.123834	Nosig	505.783	-0.0662914	0.147378	-0.449804	0.652852	0.999877	Nosig	518.519	-0.0569807	0.0949383	-0.600187	0.548382	0.999505	Nosig
Mrpl30	2570.35	-0.108709	0.0721363	-1.50699	0.131814	0.195311	Nosig	2442.7	-0.140336	0.114773	-1.22273	0.221433	0.999877	Nosig	2523.65	-0.116645	0.0960751	-1.2141	0.224709	0.999505	Nosig
Lyg2	5.19211	-0.420058	0.439978	-0.954724	0.339717	0.43299	Nosig	3.59584	0.471168	0.593744	0.793555	0.427454	0.999877	Nosig	4.36893	-0.0829309	0.468733	-0.176926	0.859567	0.999505	Nosig
Txndc9	2923.46	-0.0142097	0.0596667	-0.238151	0.811764	0.859195	Nosig	2848.22	-0.104177	0.109629	-0.950271	0.341974	0.999877	Nosig	2950.37	-0.0993171	0.0963107	-1.03122	0.30244	0.999505	Nosig
Eif5b	7232.42	0.215085	0.102627	2.09579	0.0361006	0.0627346	Nosig	7410.67	0.00165822	0.0773576	0.0214358	0.982898	0.999877	Nosig	8393.07	-0.205653	0.0960708	-2.14064	0.0323029	0.999505	Nosig
Rev1	935.233	-0.0673201	0.0643695	-1.04584	0.295635	0.38641	Nosig	864.814	-0.00313859	0.0947118	-0.0331383	0.973564	0.999877	Nosig	889.748	-0.024172	0.0939707	-0.257229	0.797002	0.999505	Nosig
Aff3	1976.43	-0.674502	0.0667401	-10.1064	5.18e-24	7.85e-23	Nosig	1425.18	-0.0250773	0.0858771	-0.292014	0.770276	0.999877	Nosig	1460.05	-0.0292641	0.0794996	-0.368103	0.712796	0.999505	Nosig
Lonrf2	4758.1	-0.767026	0.133184	-5.75914	8.45e-09	4.02e-08	Nosig	3309.97	-0.0426186	0.138522	-0.307668	0.758335	0.999877	Nosig	3252.48	0.0415493	0.122272	0.33981	0.734	0.999505	Nosig
Chst10	2779.66	-0.56687	0.116396	-4.87018	1.11e-06	4.17e-06	Nosig	2081.4	0.00971235	0.117455	0.0826901	0.934098	0.999877	Nosig	2108.21	0.014385	0.0689143	0.208738	0.834653	0.999505	Nosig
Nms	58.5862	0.259296	0.246796	1.05065	0.293418	0.384121	Nosig	57.4135	0.201373	0.278412	0.723292	0.4695	0.999877	Nosig	55.4779	0.224181	0.192812	1.16269	0.244955	0.999505	Nosig
Pdcl3	2505.09	-0.042519	0.0788144	-0.539483	0.589554	0.675781	Nosig	2395.72	-0.080194	0.0909932	-0.881318	0.378145	0.999877	Nosig	2513.03	-0.108629	0.0962487	-1.12863	0.259054	0.999505	Nosig
Npas2	556.128	0.318765	0.098747	3.2281	0.00124615	0.00295363	Nosig	584.189	0.0356386	0.141955	0.251056	0.801771	0.999877	Nosig	670.279	-0.209033	0.120372	-1.73657	0.0824636	0.999505	Nosig
Rpl31	13328.9	0.362115	0.103696	3.49209	0.000479263	0.00122626	Nosig	15296.9	-0.196366	0.144667	-1.35737	0.174664	0.999877	Nosig	15593.8	-0.125936	0.0956658	-1.31642	0.188033	0.999505	Nosig
Tbc1d8	929.858	0.475543	0.0823957	5.77146	7.86e-09	3.75e-08	Nosig	1054.72	-0.0432219	0.118978	-0.363276	0.716399	0.999877	Nosig	1080.33	-0.0399465	0.0813316	-0.491156	0.623316	0.999505	Nosig
Cnot11	1158.31	0.0737919	0.0770303	0.957959	0.338084	0.431423	Nosig	1150.4	-0.0611119	0.0755787	-0.808586	0.418754	0.999877	Nosig	1189.86	-0.0695655	0.0998102	-0.696978	0.485817	0.999505	Nosig
Snord89	27.0016	0.52884	0.187969	2.81344	0.00490138	0.0103856	Nosig	30.4045	0.0442864	0.217286	0.203817	0.838497	0.999877	Nosig	34.101	-0.160992	0.161777	-0.995146	0.319665	0.999505	Nosig
Rnf149	2051.29	0.625889	0.0590318	10.6026	2.9e-26	4.84e-25	Nosig	2363.25	0.0586592	0.108004	0.543121	0.587047	0.999877	Nosig	2591.3	-0.110738	0.106046	-1.04425	0.29637	0.999505	Nosig
Creg2	2927.27	-0.788001	0.126275	-6.24035	4.37e-10	2.4e-09	Nosig	1924.49	0.108851	0.121809	0.893614	0.371529	0.999877	Nosig	1946.24	0.0760097	0.0893605	0.850596	0.394994	0.999505	Nosig
Rfx8	18.0441	0.237603	0.245751	0.966845	0.333622	0.42708	Nosig	17.4176	0.261118	0.291779	0.894919	0.37083	0.999877	Nosig	16.8922	0.234322	0.211797	1.10635	0.268574	0.999505	Nosig
Map4k4	10845.4	0.215295	0.101366	2.12395	0.0336747	0.0589193	Nosig	10719.4	0.121456	0.0993493	1.22252	0.221512	0.999877	Nosig	11344.6	-0.00628118	0.0683042	-0.091959	0.926731	0.999505	Nosig
Gm16894	38.4388	-0.793289	0.191528	-4.1419	3.44e-05	0.000105842	Nosig	25.0762	0.127072	0.230403	0.551519	0.581278	0.999877	Nosig	26.2891	0.0213889	0.167054	0.128036	0.898121	0.999505	Nosig
Il1r2	37.7604	0.919679	0.194163	4.73663	2.17e-06	7.86e-06	Nosig	47.085	0.0744695	0.194199	0.38347	0.701371	0.999877	Nosig	42.2608	0.307999	0.177655	1.73369	0.0829723	0.999505	Nosig
Il1r1	727.591	1.72848	0.140507	12.3018	8.86e-35	2.03e-33	Up	1111.37	0.00863436	0.126735	0.0681292	0.945683	0.999877	Nosig	1117.63	0.0264043	0.08342	0.316523	0.751606	0.999505	Nosig
Il1rl2	87.7652	2.5638	0.145749	17.5905	2.91e-69	1.43e-67	Up	145.873	0.134762	0.144067	0.935415	0.349575	0.999877	Nosig	147.764	0.0878571	0.132132	0.664917	0.506104	0.999505	Nosig
Il1rl1	52.9074	2.15832	0.171185	12.6081	1.91e-36	4.57e-35	Up	80.3041	0.274181	0.159683	1.71703	0.0859737	0.999877	Nosig	82.9437	0.12852	0.150488	0.854022	0.393093	0.999505	Nosig
Il18r1	11.1233	2.02507	0.397359	5.09632	3.46e-07	1.38e-06	Up	14.8332	0.708698	0.388631	1.82358	0.0682161	0.999877	Nosig	15.3713	0.358794	0.261158	1.37386	0.169485	0.999505	Nosig
Il18rap	39.9498	2.01083	0.256973	7.82504	5.08e-15	4.48e-14	Up	58.8201	0.30389	0.243333	1.24887	0.211713	0.999877	Nosig	56.0786	0.317479	0.198094	1.60267	0.109008	0.999505	Nosig
Slc9a4	9.38989	0.589186	0.38162	1.54391	0.12261	0.183704	Nosig	13.2641	-0.573973	0.410247	-1.39909	0.161786	0.999877	Nosig	12.3221	-0.208963	0.332041	-0.629329	0.529134	0.999505	Nosig
Slc9a2	308.444	-0.341903	0.19049	-1.79486	0.0726764	0.116884	Nosig	300.491	-0.482096	0.242297	-1.98969	0.0466254	0.999877	Nosig	263.846	-0.030668	0.21737	-0.141087	0.887801	0.999505	Nosig
Mfsd9	298.564	0.118524	0.0803411	1.47526	0.140143	0.206071	Nosig	277.406	0.215889	0.0966357	2.23405	0.02548	0.999877	Nosig	273.418	0.19017	0.0914982	2.0784	0.0376721	0.999505	Nosig
Tmem182	23.2438	-0.418216	0.600026	-0.696996	0.485805	0.579359	Nosig	40.3733	-1.85598	0.983808	-1.88652	0.0592243	0.999877	Nosig	23.5676	-0.404478	0.67652	-0.59788	0.54992	0.999505	Nosig
Pou3f3os	348.312	-0.809173	0.134881	-5.99918	1.98e-09	1.01e-08	Nosig	236.496	-0.032583	0.138492	-0.235269	0.814	0.999877	Nosig	273.509	-0.264373	0.122609	-2.15624	0.0310652	0.999505	Nosig
Pou3f3	2427.69	-0.314817	0.0845483	-3.72352	0.000196467	0.00053593	Nosig	2045.95	-0.0236883	0.113476	-0.208751	0.834643	0.999877	Nosig	2145.59	-0.0740018	0.0954277	-0.775475	0.438059	0.999505	Nosig
2900092D14Rik	423.253	-0.38549	0.0805876	-4.78349	1.72e-06	6.31e-06	Nosig	344.366	-0.00663273	0.115765	-0.0572949	0.95431	0.999877	Nosig	358.781	-0.0500046	0.10045	-0.497805	0.618621	0.999505	Nosig
2610207O16Rik	98.9694	-0.0545498	0.12174	-0.448085	0.654092	0.731331	Nosig	92.1114	0.00081713	0.168428	0.0048515	0.996129	0.999877	Nosig	95.6146	-0.0441644	0.129342	-0.341454	0.732762	0.999505	Nosig
Mrps9	1661.99	-0.113266	0.100894	-1.12262	0.261598	0.349522	Nosig	1507.96	0.00109742	0.0927364	0.0118338	0.990558	0.999877	Nosig	1652.19	-0.142989	0.0885253	-1.61523	0.10626	0.999505	Nosig
Gpr45	321.025	-0.680871	0.104478	-6.51691	7.18e-11	4.3e-10	Nosig	233.741	-0.0632316	0.122257	-0.517203	0.605014	0.999877	Nosig	232.149	0.00685238	0.103043	0.0665	0.94698	0.999505	Nosig
Tgfbrap1	2903.32	0.0785202	0.0648066	1.21161	0.225662	0.309342	Nosig	2789.46	0.0518154	0.086482	0.599146	0.549075	0.999877	Nosig	2861.08	0.0146852	0.075282	0.195069	0.845339	0.999505	Nosig
AI597479	2159.5	0.0388178	0.0531157	0.730817	0.464891	0.55937	Nosig	2070.9	0.00863855	0.0889475	0.0971196	0.922631	0.999877	Nosig	2137.8	-0.0238943	0.0942693	-0.253469	0.799906	0.999505	Nosig
Fhl2	363.268	-0.358497	0.103134	-3.47602	0.000508905	0.00129662	Nosig	337.524	-0.3688	0.166059	-2.2209	0.0263577	0.999877	Nosig	301.965	0.0110673	0.145167	0.0762383	0.93923	0.999505	Nosig
Nck2	1134.02	0.097738	0.107677	0.907694	0.36404	0.45874	Nosig	1121.26	-0.0192946	0.0822312	-0.234638	0.814489	0.999877	Nosig	1173.05	-0.0666407	0.0782387	-0.851761	0.394347	0.999505	Nosig
1500015O10Rik	923.509	0.858546	0.14851	5.78108	7.42e-09	3.55e-08	Nosig	1252.35	-0.236307	0.168898	-1.39911	0.161779	0.999877	Nosig	1191.25	-0.0181197	0.121271	-0.149414	0.881227	0.999505	Nosig
Uxs1	1385.42	0.0941365	0.0746791	1.26055	0.207473	0.28804	Nosig	1389.64	-0.0677662	0.0920098	-0.736511	0.46142	0.999877	Nosig	1377.21	0.00931207	0.0830727	0.112095	0.910748	0.999505	Nosig
Tpp2	2785.18	-0.16001	0.121757	-1.31417	0.188787	0.265923	Nosig	2487.64	-0.00653059	0.0793308	-0.082321	0.934391	0.999877	Nosig	2563.56	-0.0296506	0.0710926	-0.41707	0.676627	0.999505	Nosig
Mettl21c	6.40468	-0.597598	0.620247	-0.963485	0.335304	0.428726	Nosig	10.9121	-1.97083	0.717317	-2.7475	0.00600514	0.999877	Down	6.56353	-0.55212	0.43693	-1.26363	0.206361	0.999505	Nosig
Tex30	254.515	-0.125967	0.081471	-1.54616	0.122066	0.183048	Nosig	237.866	-0.103094	0.14695	-0.701561	0.482953	0.999877	Nosig	246.89	-0.104473	0.1063	-0.982805	0.325703	0.999505	Nosig
Kdelc1	900.411	0.0452068	0.0761857	0.593376	0.552929	0.642688	Nosig	875.398	-0.025522	0.119617	-0.213364	0.831043	0.999877	Nosig	890.408	-0.0162464	0.0885063	-0.183562	0.854357	0.999505	Nosig
Bivm	1435.12	-0.193238	0.103667	-1.86402	0.0623187	0.102227	Nosig	1261.67	0.00198696	0.105976	0.0187491	0.985041	0.999877	Nosig	1270.3	0.0202623	0.0676059	0.299712	0.764397	0.999505	Nosig
Ercc5	1421.29	0.0294385	0.0743314	0.396044	0.692073	0.763218	Nosig	1360.77	0.00365356	0.0823566	0.0443628	0.964615	0.999877	Nosig	1478.14	-0.124963	0.0951155	-1.3138	0.188913	0.999505	Nosig
Gulp1	672.457	0.390701	0.125149	3.12188	0.001797	0.00412879	Nosig	710.3	0.102228	0.142813	0.715816	0.474105	0.999877	Nosig	718.244	0.0714574	0.103377	0.691233	0.489419	0.999505	Nosig
Col3a1	1848.38	0.50534	0.366544	1.37866	0.167999	0.240789	Nosig	2251.55	-0.227765	0.644237	-0.353543	0.723682	0.999877	Nosig	1764.76	0.380657	0.426002	0.893557	0.371559	0.999505	Nosig
Col5a2	1625.52	0.815263	0.174678	4.66722	3.05e-06	1.09e-05	Nosig	1876.53	0.245769	0.190305	1.29145	0.196549	0.999877	Nosig	1671.27	0.417515	0.138918	3.00548	0.00265163	0.646422	Nosig
Wdr75	1513.57	-0.0392883	0.0882825	-0.445029	0.656299	0.733346	Nosig	1413.57	0.00053376	0.0916413	0.00582445	0.995353	0.999877	Nosig	1453.18	-0.0213631	0.0668491	-0.319572	0.749293	0.999505	Nosig
Slc40a1	595.936	0.329682	0.134174	2.45713	0.0140053	0.026912	Nosig	630.837	0.0251692	0.141214	0.178234	0.858539	0.999877	Nosig	598.79	0.152292	0.111152	1.37012	0.170651	0.999505	Nosig
Dnah7b	843.43	-0.191386	0.13101	-1.46085	0.144058	0.211058	Nosig	733.405	0.0390639	0.16126	0.242242	0.808592	0.999877	Nosig	765.903	-0.0282177	0.111162	-0.253844	0.799616	0.999505	Nosig
Slc39a10	3725.76	-0.214165	0.0804868	-2.66087	0.00779388	0.0158702	Nosig	3269.25	-0.0199734	0.0782557	-0.255232	0.798544	0.999877	Nosig	3276.13	0.0165488	0.095608	0.173091	0.86258	0.999505	Nosig
Tmeff2	4077.41	-0.350053	0.0588183	-5.95144	2.66e-09	1.34e-08	Nosig	3335.14	0.0258275	0.13406	0.192656	0.847228	0.999877	Nosig	3456.57	-0.0215203	0.0914931	-0.235212	0.814044	0.999505	Nosig
9330175M20Rik	12.9841	-0.259786	0.256603	-1.01241	0.311343	0.403168	Nosig	10.4117	0.198678	0.336185	0.59098	0.554534	0.999877	Nosig	11.0326	0.0461538	0.255484	0.180652	0.856641	0.999505	Nosig
Sdpr	832.421	-0.222375	0.0747535	-2.97478	0.00293198	0.00648926	Nosig	784.524	-0.249484	0.148361	-1.6816	0.0926459	0.999877	Nosig	729.32	0.0178852	0.0860562	0.207832	0.83536	0.999505	Nosig
Nabp1	417.115	0.0127206	0.0930086	0.136768	0.891214	0.921314	Nosig	415.575	-0.141194	0.175175	-0.806019	0.420232	0.999877	Nosig	378.372	0.129972	0.12125	1.07194	0.283748	0.999505	Nosig
Myo1b	955.063	0.0405263	0.092965	0.435931	0.662887	0.73839	Nosig	901.072	0.0670853	0.141999	0.472435	0.636616	0.999877	Nosig	882.918	0.113338	0.0941591	1.20368	0.228713	0.999505	Nosig
Stat4	18.7726	1.26559	0.292017	4.33394	1.46e-05	4.75e-05	Up	22.9934	0.466596	0.295087	1.58122	0.113829	0.999877	Nosig	26.3328	0.0321602	0.195198	0.164756	0.869136	0.999505	Nosig
Stat1	2728.87	0.680968	0.100214	6.79511	1.08e-11	7.03e-11	Nosig	3103.34	0.159164	0.136921	1.16245	0.245054	0.999877	Nosig	3286.42	0.013846	0.132296	0.104659	0.916646	0.999505	Nosig
Gls	8114.25	-0.361824	0.0692114	-5.2278	1.72e-07	7.09e-07	Nosig	6304.1	0.184371	0.0879939	2.09527	0.0361472	0.999877	Nosig	6560.53	0.062535	0.0878712	0.711666	0.476671	0.999505	Nosig
Nab1	2609.33	-6.21e-05	0.103576	-0.000599355	0.999522	0.99968	Nosig	2441.33	0.0407121	0.104094	0.39111	0.695716	0.999877	Nosig	2595.92	-0.0621859	0.0840762	-0.739638	0.45952	0.999505	Nosig
Tmem194b	408.992	0.301913	0.0809438	3.72991	0.000191546	0.000523607	Nosig	411.024	0.167115	0.116689	1.43215	0.152101	0.999877	Nosig	450.958	-0.0493199	0.11544	-0.427233	0.66921	0.999505	Nosig
Mfsd6	6274.19	-0.764095	0.0933766	-8.18294	2.77e-16	2.69e-15	Nosig	4245.07	0.049042	0.077723	0.630985	0.52805	0.999877	Nosig	4335.89	0.02108	0.0849849	0.248044	0.8041	0.999505	Nosig
Inpp1	892.069	-0.281634	0.084466	-3.33429	0.000855189	0.00208833	Nosig	747.871	0.0375008	0.0950292	0.394624	0.69312	0.999877	Nosig	775.808	-0.0162091	0.0675667	-0.239898	0.810409	0.999505	Nosig
Hibch	1450.86	0.162671	0.0793875	2.04908	0.0404547	0.0694565	Nosig	1477.11	-0.0363199	0.102985	-0.352671	0.724335	0.999877	Nosig	1472.95	0.015874	0.0940756	0.168737	0.866004	0.999505	Nosig
1700019D03Rik	148.133	-0.685073	0.132989	-5.15133	2.59e-07	1.05e-06	Nosig	100.836	0.146181	0.172979	0.845079	0.398067	0.999877	Nosig	109.458	-0.03781	0.12483	-0.302891	0.761973	0.999505	Nosig
Mstn	8.55249	-1.9013	0.537769	-3.53553	0.000406953	0.00105508	Down	16.1171	-3.30788	0.735792	-4.49567	6.93509e-06	0.124221	Down	7.60536	-1.45651	0.548428	-2.65579	0.00791238	0.999505	Down
1700019A02Rik	7.40696	-0.512869	0.352829	-1.45359	0.14606	0.213406	Nosig	5.80856	-0.0709597	0.477365	-0.148649	0.881831	0.999877	Nosig	5.63671	0.0494171	0.332561	0.148596	0.881873	0.999505	Nosig
Pms1	274.449	0.0728801	0.0967056	0.753629	0.451072	0.545793	Nosig	268.349	-0.010672	0.101721	-0.104915	0.916443	0.999877	Nosig	273.083	-0.00813201	0.090691	-0.0896672	0.928552	0.999505	Nosig
Ormdl1	682.761	0.365989	0.0666041	5.49499	3.91e-08	1.74e-07	Nosig	759.127	-0.0901979	0.11522	-0.782834	0.433725	0.999877	Nosig	750.051	-6.98402e-05	0.092324	-0.000756469	0.999396	0.999663	Nosig
Osgepl1	852.761	-0.280366	0.0964217	-2.90771	0.0036409	0.00791069	Nosig	737.355	-0.0583018	0.0854493	-0.682296	0.495052	0.999877	Nosig	742.922	-0.0182094	0.0759047	-0.239899	0.810409	0.999505	Nosig
Asnsd1	1404.65	0.341608	0.055692	6.13388	8.58e-10	4.56e-09	Nosig	1552.57	-0.100094	0.11798	-0.848399	0.396216	0.999877	Nosig	1583.53	-0.0667071	0.0930611	-0.71681	0.473492	0.999505	Nosig
Dnah7a	107.205	-0.400856	0.154731	-2.59067	0.00957895	0.0191189	Nosig	90.2027	-0.133382	0.163332	-0.816631	0.414139	0.999877	Nosig	90.3857	-0.0552254	0.122752	-0.449894	0.652787	0.999505	Nosig
Stk17b	485.073	0.903825	0.101496	8.90504	5.34e-19	6.17e-18	Nosig	621.098	-0.023208	0.124351	-0.186633	0.851949	0.999877	Nosig	613.008	0.0444481	0.104648	0.42474	0.671026	0.999505	Nosig
Hecw2	1905.75	-0.704163	0.101474	-6.93935	3.94e-12	2.66e-11	Nosig	1349.9	-0.0119498	0.0816545	-0.146346	0.883648	0.999877	Nosig	1427.69	-0.0824484	0.0936097	-0.880768	0.378443	0.999505	Nosig
Ccdc150	40.4818	0.0601864	0.181067	0.3324	0.739588	0.803126	Nosig	42.0542	-0.222984	0.209423	-1.06476	0.286986	0.999877	Nosig	41.397	-0.0690282	0.170502	-0.404853	0.685586	0.999505	Nosig
Gtf3c3	1446.27	-0.461925	0.130631	-3.53612	0.000406056	0.0010532	Nosig	1132.97	0.014297	0.105036	0.136115	0.89173	0.999877	Nosig	1137.01	0.0347098	0.0903829	0.384031	0.700955	0.999505	Nosig
Pgap1	1797.24	-0.14206	0.0794307	-1.78848	0.0736984	0.118244	Nosig	1575.34	0.0764834	0.068553	1.11568	0.264558	0.999877	Nosig	1637.21	0.00332444	0.0897833	0.0370274	0.970463	0.999505	Nosig
Ankrd44	1122.62	0.515423	0.0836755	6.15978	7.28e-10	3.9e-09	Nosig	1209.87	0.169642	0.106519	1.5926	0.111251	0.999877	Nosig	1258.93	0.0548893	0.0728846	0.753099	0.45139	0.999505	Nosig
Sf3b1	12783	0.155918	0.0678126	2.29925	0.0214907	0.0395296	Nosig	12518	0.0822994	0.126704	0.649542	0.515988	0.999877	Nosig	13509.2	-0.0668592	0.0780176	-0.856975	0.391459	0.999505	Nosig
Coq10b	1093.65	0.310957	0.0732752	4.24368	2.2e-05	6.95e-05	Nosig	1184.26	-0.067768	0.096153	-0.704794	0.480939	0.999877	Nosig	1178.68	0.000339889	0.0970812	0.00350108	0.997207	0.999505	Nosig
Hspd1	11049.4	-0.136196	0.0490707	-2.77551	0.00551147	0.0115505	Nosig	9865.1	0.0238786	0.0620908	0.384575	0.700552	0.999877	Nosig	10060.4	0.00898049	0.0976728	0.0919447	0.926742	0.999505	Nosig
Hspe1	3592.33	0.099961	0.0836977	1.19431	0.232357	0.316582	Nosig	3677.85	-0.127142	0.12982	-0.979374	0.327395	0.999877	Nosig	3663.87	-0.037917	0.0997332	-0.380184	0.703809	0.999505	Nosig
Mob4	3811.52	-0.295758	0.0592369	-4.9928	5.95e-07	2.3e-06	Nosig	3351.34	-0.132415	0.128856	-1.02762	0.304127	0.999877	Nosig	3367.25	-0.0578691	0.0920468	-0.628692	0.529551	0.999505	Nosig
Rftn2	2353.69	0.132382	0.10535	1.25659	0.208903	0.28976	Nosig	2336.8	0.0067868	0.137909	0.0492123	0.96075	0.999877	Nosig	2461.84	-0.0643656	0.0847045	-0.759884	0.447324	0.999505	Nosig
Mars2	401.737	0.13247	0.118621	1.11675	0.264103	0.352403	Nosig	380.865	0.163121	0.0811763	2.00946	0.0444885	0.999877	Nosig	394.691	0.0592962	0.076217	0.777992	0.436573	0.999505	Nosig
Plcl1	4571.6	-0.451018	0.0967436	-4.662	3.13e-06	1.11e-05	Nosig	3565.11	0.0404946	0.0983924	0.411563	0.68066	0.999877	Nosig	3772.94	-0.0531855	0.0951804	-0.558786	0.576308	0.999505	Nosig
Satb2	53.5097	0.657469	0.16683	3.94094	8.12e-05	0.00023552	Nosig	66.0969	-0.124671	0.18052	-0.690624	0.489802	0.999877	Nosig	57.8972	0.217572	0.139739	1.55698	0.119474	0.999505	Nosig
9130024F11Rik	14.563	-0.00511704	0.274486	-0.0186422	0.985126	0.989966	Nosig	14.1399	-0.0796572	0.284676	-0.279817	0.779618	0.999877	Nosig	12.9221	0.167599	0.225579	0.74297	0.4575	0.999505	Nosig
BC055402	130.243	0.656994	0.24296	2.70412	0.00684849	0.014089	Nosig	147.444	0.150103	0.303306	0.49489	0.620678	0.999877	Nosig	148.506	0.109893	0.196993	0.557851	0.576946	0.999505	Nosig
1700066M21Rik	1450	-0.542275	0.0781547	-6.93849	3.96e-12	2.68e-11	Nosig	1113.52	-0.0363028	0.12323	-0.294595	0.768303	0.999877	Nosig	1118.3	0.00192642	0.0875045	0.0220151	0.982436	0.999505	Nosig
Tyw5	568.765	0.057245	0.0763549	0.749723	0.453422	0.548104	Nosig	561.487	-0.0589506	0.124275	-0.474355	0.635247	0.999877	Nosig	596.793	-0.121941	0.0924748	-1.31864	0.187289	0.999505	Nosig
9430016H08Rik	554.727	0.133563	0.0585066	2.28286	0.0224386	0.0410277	Nosig	576.597	-0.131438	0.121279	-1.08377	0.278469	0.999877	Nosig	590.565	-0.0947767	0.105354	-0.899604	0.368331	0.999505	Nosig
Spats2l	1049.28	-0.338008	0.0646849	-5.22545	1.74e-07	7.17e-07	Nosig	870.275	-0.00198361	0.105508	-0.0188006	0.985	0.999877	Nosig	850.246	0.0771721	0.0821543	0.939355	0.347548	0.999505	Nosig
Kctd18	825.258	0.140011	0.0664517	2.10696	0.0351206	0.0612015	Nosig	798.438	0.102882	0.0921126	1.11692	0.264028	0.999877	Nosig	852.511	-0.033807	0.0848675	-0.39835	0.690372	0.999505	Nosig
Sgol2	145.188	0.31515	0.136168	2.31442	0.0206448	0.0381165	Nosig	153.368	0.0174769	0.174679	0.100051	0.920304	0.999877	Nosig	143.572	0.176325	0.118992	1.48182	0.138389	0.999505	Nosig
Aox1	873.034	0.503681	0.0872712	5.77145	7.86e-09	3.75e-08	Nosig	1017.65	-0.0993458	0.146521	-0.67803	0.497753	0.999877	Nosig	995.453	0.0152047	0.102314	0.148608	0.881863	0.999505	Nosig
Aox3	104.232	0.0440343	0.33134	0.132897	0.894274	0.923531	Nosig	108.199	-0.224734	0.437139	-0.514102	0.60718	0.999877	Nosig	91.9314	0.212021	0.364773	0.581241	0.561078	0.999505	Nosig
Aox4	40.5097	-2.0165	0.202715	-9.94746	2.59e-23	3.81e-22	Down	15.5344	-0.228957	0.28333	-0.808095	0.419036	0.999877	Nosig	16.5872	-0.23068	0.231935	-0.99459	0.319936	0.999505	Nosig
Bzw1	8224.04	0.0345002	0.0965592	0.357296	0.72087	0.787701	Nosig	7875	0.0099682	0.0853859	0.116743	0.907064	0.999877	Nosig	7918.95	0.0282679	0.0756992	0.373424	0.708833	0.999505	Nosig
Clk1	8964.23	0.268947	0.103136	2.60769	0.00911563	0.0182988	Nosig	9204.28	0.0575264	0.133023	0.432454	0.665412	0.999877	Nosig	9809.29	-0.0569425	0.090394	-0.629936	0.528736	0.999505	Nosig
Ppil3	986.953	-0.104943	0.0530126	-1.97959	0.0477492	0.080533	Nosig	936.853	-0.129718	0.144597	-0.897095	0.369668	0.999877	Nosig	927.597	-0.0282161	0.0885958	-0.318482	0.750119	0.999505	Nosig
Nif3l1	1312.14	-0.304102	0.0871406	-3.48978	0.000483415	0.00123584	Nosig	1083.64	0.057401	0.0883812	0.649471	0.516034	0.999877	Nosig	1080.12	0.074317	0.0764469	0.972139	0.330981	0.999505	Nosig
Orc2	1765.37	-0.0530536	0.0830087	-0.639133	0.522736	0.61456	Nosig	1645.17	-0.0111444	0.106221	-0.104917	0.916442	0.999877	Nosig	1731.72	-0.0735308	0.0862168	-0.852859	0.393737	0.999505	Nosig
Fam126b	4027.3	-0.637472	0.103786	-6.14219	8.14e-10	4.34e-09	Nosig	2912.32	0.0209362	0.0856892	0.244328	0.806977	0.999877	Nosig	2893.82	0.0583032	0.0890328	0.654851	0.512564	0.999505	Nosig
Ndufb3	4092.53	-0.355217	0.0909934	-3.90376	9.47e-05	0.000271831	Nosig	3509.27	-0.13112	0.110054	-1.19142	0.233489	0.999877	Nosig	3595.63	-0.0948807	0.096623	-0.981968	0.326116	0.999505	Nosig
Gm20257	64.201	0.532715	0.132259	4.02782	5.63e-05	0.000167079	Nosig	69.9102	0.142722	0.169831	0.840377	0.400697	0.999877	Nosig	78.6564	-0.105406	0.133972	-0.786778	0.431412	0.999505	Nosig
Als2cr12	9.38606	0.0982737	0.363297	0.270505	0.786772	0.840535	Nosig	7.84099	0.549619	0.488163	1.12589	0.260211	0.999877	Nosig	8.75288	0.139499	0.313535	0.444922	0.656376	0.999505	Nosig
Cflar	1779.8	0.957884	0.10292	9.30705	1.31e-20	1.66e-19	Nosig	2225.84	0.0987516	0.116707	0.846146	0.397471	0.999877	Nosig	2390.83	-0.0480726	0.0835751	-0.575202	0.565154	0.999505	Nosig
Casp8	431.808	1.92298	0.122443	15.7051	1.39e-55	5.24e-54	Up	685.972	-0.0115837	0.143473	-0.080738	0.93565	0.999877	Nosig	721.332	-0.0718926	0.0968514	-0.742298	0.457907	0.999505	Nosig
Trak2	15267.1	-0.421132	0.107798	-3.90668	9.36e-05	0.000268951	Nosig	11730.6	0.132917	0.123258	1.07837	0.28087	0.999877	Nosig	12416.8	0.000190119	0.0886959	0.00214349	0.99829	0.999505	Nosig
Stradb	1388.61	-0.174193	0.0622979	-2.79612	0.00517195	0.0109031	Nosig	1230.28	8.54206e-06	0.141115	6.05324e-05	0.999952	0.999952	Nosig	1196.32	0.0887176	0.0665043	1.33401	0.1822	0.999505	Nosig
Tmem237	1177.81	0.0917458	0.0535842	1.71218	0.0868632	0.136448	Nosig	1139.73	0.0444441	0.0855187	0.519701	0.603272	0.999877	Nosig	1124.77	0.0862435	0.088154	0.978328	0.327912	0.999505	Nosig
Mpp4	59.5919	-0.472886	0.183966	-2.57051	0.0101548	0.0201794	Nosig	45.0564	0.105101	0.23542	0.446442	0.655278	0.999877	Nosig	47.5378	-0.00353754	0.162563	-0.0217611	0.982639	0.999505	Nosig
Als2	2026.78	-0.180267	0.0759208	-2.37441	0.0175772	0.0330069	Nosig	1792.93	-0.00206515	0.0766652	-0.0269373	0.97851	0.999877	Nosig	1821.24	0.00140858	0.0857995	0.0164171	0.986902	0.999505	Nosig
Cdk15	67.656	1.09867	0.340581	3.22588	0.00125587	0.00297472	Up	76.3504	0.631285	0.4547	1.38835	0.165029	0.999877	Nosig	79.3666	0.301063	0.278152	1.08237	0.279089	0.999505	Nosig
Fzd7	973.167	0.746948	0.114316	6.53409	6.4e-11	3.86e-10	Nosig	1202.92	-0.0521479	0.095732	-0.544728	0.58594	0.999877	Nosig	1206.46	-0.00478137	0.0786051	-0.0608277	0.951496	0.999505	Nosig
Gm973	1367.73	0.689584	0.0835631	8.25226	1.55e-16	1.53e-15	Nosig	1614.95	0.0417259	0.104941	0.397612	0.690916	0.999877	Nosig	1683.03	-0.0218892	0.105885	-0.206725	0.836225	0.999505	Nosig
Sumo1	4041.47	-0.265004	0.0674337	-3.92985	8.5e-05	0.000245867	Nosig	3610.96	-0.142747	0.134965	-1.05766	0.290209	0.999877	Nosig	3732.93	-0.119222	0.0888974	-1.34112	0.179883	0.999505	Nosig
Nop58	1674.32	0.125753	0.0860941	1.46064	0.144114	0.211117	Nosig	1658.67	0.00807723	0.110416	0.0731528	0.941685	0.999877	Nosig	1757.1	-0.0744984	0.0910768	-0.817974	0.413372	0.999505	Nosig
Bmpr2	6766.16	-0.2464	0.0768786	-3.20506	0.00135036	0.00317698	Nosig	5843.59	-0.0109572	0.0837311	-0.130861	0.895885	0.999877	Nosig	5863.8	0.0195615	0.0886522	0.220655	0.825361	0.999505	Nosig
Fam117b	2877.77	0.0298342	0.0853403	0.349591	0.726645	0.792676	Nosig	2696.37	0.0768194	0.0769722	0.998015	0.318272	0.999877	Nosig	2742.62	0.0458583	0.0919478	0.498743	0.617961	0.999505	Nosig
Ica1l	810.766	-0.628559	0.0806095	-7.79759	6.31e-15	5.51e-14	Nosig	580.013	0.0692223	0.102435	0.675769	0.499187	0.999877	Nosig	574.266	0.0946394	0.0897042	1.05502	0.291418	0.999505	Nosig
Wdr12	1872.38	-0.412624	0.0865821	-4.76569	1.88e-06	6.86e-06	Nosig	1519.05	-0.0319579	0.0790698	-0.404173	0.686086	0.999877	Nosig	1533.11	-0.00454234	0.0936284	-0.0485145	0.961306	0.999505	Nosig
Carf	693.138	0.0261026	0.0953975	0.273619	0.784378	0.838718	Nosig	637.755	0.131237	0.113923	1.15198	0.249328	0.999877	Nosig	683.468	-0.0250045	0.0833581	-0.299965	0.764204	0.999505	Nosig
Nbeal1	1186.71	0.117245	0.139917	0.837962	0.402052	0.496776	Nosig	1096.64	0.238035	0.135212	1.76046	0.0783306	0.999877	Nosig	1104.39	0.15872	0.128205	1.23802	0.215708	0.999505	Nosig
Cyp20a1	970.902	0.112567	0.0619572	1.81685	0.0692402	0.112102	Nosig	950.291	0.0308392	0.101063	0.305149	0.760253	0.999877	Nosig	936.803	0.0801162	0.0913648	0.876883	0.38055	0.999505	Nosig
Abi2	4811.4	-0.255099	0.0995687	-2.56204	0.0104059	0.020616	Nosig	4084.29	0.0323386	0.0969266	0.33364	0.738651	0.999877	Nosig	4219.66	-0.0113634	0.0698872	-0.162596	0.870836	0.999505	Nosig
Raph1	1690.13	-0.338513	0.0745251	-4.54227	5.57e-06	1.91e-05	Nosig	1388.99	0.0279762	0.122066	0.22919	0.818721	0.999877	Nosig	1378.43	0.0647088	0.0821604	0.787592	0.430936	0.999505	Nosig
Cd28	32.9158	3.26017	0.272845	11.9488	6.59e-33	1.42e-31	Up	54.1594	0.421402	0.282894	1.48961	0.136327	0.999877	Nosig	48.5781	0.505153	0.173053	2.91906	0.00351085	0.749307	Nosig
Icos	7.2475	1.4576	0.347055	4.19991	2.67e-05	8.35e-05	Up	9.16534	0.519075	0.393855	1.31793	0.187526	0.999877	Nosig	9.50113	0.251562	0.250842	1.00287	0.315922	0.999505	Nosig
9530026F06Rik	2.80375	-2.75446	0.882426	-3.12146	0.00179958	0.00413366	Down
Pard3b	469.502	0.669097	0.103385	6.47188	9.68e-11	5.72e-10	Nosig	566.993	-0.0515841	0.0834688	-0.618005	0.536572	0.999877	Nosig	614.051	-0.151175	0.0990841	-1.52572	0.127079	0.999505	Nosig
Nrp2	2013.6	0.438847	0.111936	3.92051	8.84e-05	0.000255103	Nosig	2239.05	-0.0148045	0.0985025	-0.150296	0.880531	0.999877	Nosig	2270.19	-0.00312159	0.0858098	-0.036378	0.970981	0.999505	Nosig
4930487H11Rik	6.17603	1.41243	0.406116	3.47791	0.000505341	0.0012879	Up	7.55478	0.538589	0.479406	1.12345	0.261247	0.999877	Nosig	6.94743	0.531535	0.305367	1.74065	0.0817458	0.999505	Nosig
Ino80d	1634.3	0.13932	0.0827386	1.68385	0.0922103	0.143789	Nosig	1572.24	0.122717	0.130741	0.938625	0.347923	0.999877	Nosig	1625.49	0.0401916	0.0811426	0.49532	0.620374	0.999505	Nosig
Ino80dos	241.159	-0.0611961	0.113719	-0.538133	0.590485	0.676514	Nosig	210.81	0.19132	0.0975405	1.96144	0.0498273	0.999877	Nosig	222.773	0.0367405	0.0843356	0.435646	0.663093	0.999505	Nosig
Ndufs1	7626.56	-0.386317	0.100804	-3.83234	0.000126929	0.000356894	Nosig	6227.78	-0.0172158	0.0675037	-0.255035	0.798696	0.999877	Nosig	6168.32	0.0415284	0.0725828	0.572151	0.567219	0.999505	Nosig
Eef1b2	9743.09	0.296533	0.0929184	3.19132	0.00141622	0.00331859	Nosig	10599.6	-0.100105	0.114414	-0.87494	0.381607	0.999877	Nosig	10926.2	-0.0870713	0.098615	-0.882942	0.377268	0.999505	Nosig
Snora41	12.3966	0.660421	0.2705	2.44149	0.014627	0.0279497	Nosig	13.4533	0.330536	0.341636	0.967509	0.33329	0.999877	Nosig	16.9045	-0.226126	0.221014	-1.02313	0.306245	0.999505	Nosig
Gpr1	18.9994	-0.554736	0.23272	-2.3837	0.0171395	0.0322549	Nosig	14.5798	-0.0566667	0.300772	-0.188404	0.85056	0.999877	Nosig	15.3303	-0.10223	0.228276	-0.447834	0.654273	0.999505	Nosig
Zdbf2	1291.62	-0.722407	0.0933427	-7.7393	1e-14	8.6e-14	Nosig	877.44	0.0990947	0.10414	0.951555	0.341323	0.999877	Nosig	911.104	0.0173608	0.0892523	0.194514	0.845773	0.999505	Nosig
Adam23	12487.5	-0.998384	0.125381	-7.9628	1.68e-15	1.54e-14	Nosig	7451.2	0.0970518	0.105844	0.916932	0.359179	0.999877	Nosig	7519.25	0.0731876	0.0891585	0.82087	0.41172	0.999505	Nosig
Dytn	14.2802	-0.159584	0.338269	-0.471765	0.637094	0.716963	Nosig	13.5315	-0.200891	0.368718	-0.544837	0.585866	0.999877	Nosig	12.307	0.0984949	0.291674	0.337688	0.735598	0.999505	Nosig
Mdh1b	84.2915	-0.135048	0.123675	-1.09196	0.274851	0.364095	Nosig	73.3462	0.111212	0.159857	0.695701	0.486616	0.999877	Nosig	72.5888	0.117867	0.131516	0.896219	0.370136	0.999505	Nosig
Fastkd2	1388.99	-0.457135	0.0851621	-5.36782	7.97e-08	3.41e-07	Nosig	1078.91	0.0476644	0.0737229	0.646534	0.517933	0.999877	Nosig	1142.31	-0.0508031	0.0962027	-0.528083	0.597441	0.999505	Nosig
4933402D24Rik	61.7765	-0.427705	0.179129	-2.38769	0.0169545	0.0319419	Nosig	47.384	0.1379	0.196076	0.703298	0.48187	0.999877	Nosig	44.6357	0.235934	0.151733	1.55493	0.119963	0.999505	Nosig
Gm13749	3.10204	-0.421555	0.93562	-0.450562	0.652305	0.730098	Nosig								1.9152	0.572717	0.776387	0.73767	0.460715	0.999505	Nosig
Klf7	617.087	-0.00308159	0.126306	-0.0243978	0.980535	0.986569	Nosig	556.03	0.16729	0.133523	1.25289	0.210246	0.999877	Nosig	624.943	-0.0969266	0.121025	-0.800883	0.423199	0.999505	Nosig
Creb1	2395.26	-0.0376299	0.059781	-0.629462	0.529047	0.620452	Nosig	2210.74	0.0402767	0.093662	0.430021	0.66718	0.999877	Nosig	2278.74	-0.00231232	0.0986374	-0.0234426	0.981297	0.999505	Nosig
Mettl21a	814.993	0.178088	0.0461103	3.86222	0.000112362	0.00031862	Nosig	813.966	0.045596	0.0880956	0.517574	0.604756	0.999877	Nosig	831.035	0.0192255	0.0986112	0.194962	0.845423	0.999505	Nosig
2810408I11Rik	12.588	0.894221	0.260233	3.43623	0.00058986	0.00148352	Nosig	17.2805	-0.237757	0.276585	-0.859614	0.390002	0.999877	Nosig	13.9819	0.303736	0.244113	1.24424	0.21341	0.999505	Nosig
Ccnyl1	887.199	-0.0496657	0.0991413	-0.500958	0.6164	0.699224	Nosig	827.971	-0.0114119	0.124182	-0.0918968	0.92678	0.999877	Nosig	868.479	-0.0670633	0.0699325	-0.958972	0.337573	0.999505	Nosig
Fzd5	196.777	0.173683	0.103222	1.68262	0.0924496	0.144101	Nosig	200.834	-0.0322768	0.122233	-0.264059	0.791734	0.999877	Nosig	212.787	-0.0978106	0.111177	-0.879771	0.378984	0.999505	Nosig
Plekhm3	2086.39	-0.247065	0.0994536	-2.48422	0.0129835	0.0251187	Nosig	1780.49	0.0281097	0.0961104	0.292473	0.769925	0.999877	Nosig	1816.01	0.0113118	0.0896552	0.12617	0.899597	0.999505	Nosig
Cryga	15.5059	-0.447304	0.254921	-1.75467	0.079315	0.12603	Nosig	12.452	-0.0436314	0.317189	-0.137557	0.890591	0.999877	Nosig	11.3689	0.195098	0.256072	0.761886	0.446128	0.999505	Nosig
D630023F18Rik	215.058	-0.528884	0.118556	-4.46105	8.16e-06	2.75e-05	Nosig	164.247	-0.000432673	0.118117	-0.0036631	0.997077	0.999877	Nosig	165.134	0.0224843	0.0923463	0.243478	0.807635	0.999505	Nosig
Idh1	3512.69	0.147847	0.0801558	1.84449	0.0651111	0.106223	Nosig	3474.74	0.0392043	0.0971624	0.403492	0.686586	0.999877	Nosig	3456.4	0.0671129	0.0853954	0.785908	0.431922	0.999505	Nosig
Pikfyve	2341.46	-0.00932178	0.0908153	-0.102645	0.918244	0.941053	Nosig	2157.68	0.0823528	0.066789	1.23303	0.217565	0.999877	Nosig	2258.92	-0.00786381	0.0824495	-0.0953773	0.924015	0.999505	Nosig
Pth2r	33.2829	0.557932	0.173353	3.21848	0.00128873	0.00304739	Nosig	37.2906	0.0715282	0.212743	0.336218	0.736706	0.999877	Nosig	42.1552	-0.152628	0.170806	-0.893576	0.371549	0.999505	Nosig
Map2	27388.7	-0.519104	0.0732375	-7.08795	1.36e-12	9.63e-12	Nosig	20875.5	0.0202689	0.109713	0.184746	0.853429	0.999877	Nosig	21188.1	0.0161196	0.0837841	0.192395	0.847433	0.999505	Nosig
Unc80	13394.1	-0.907668	0.129219	-7.02428	2.15e-12	1.49e-11	Nosig	8439.41	0.0614202	0.100205	0.612946	0.539912	0.999877	Nosig	8801.57	-0.0125496	0.0823069	-0.152474	0.878813	0.999505	Nosig
Rpe	1274.56	0.128536	0.0726181	1.77003	0.0767223	0.122565	Nosig	1276.86	-0.0247821	0.104616	-0.236887	0.812745	0.999877	Nosig	1230.05	0.0914953	0.108483	0.843411	0.398999	0.999505	Nosig
Kansl1l	941.707	0.169334	0.0811442	2.08682	0.0369042	0.0640085	Nosig	945.551	0.0146971	0.123001	0.119488	0.904889	0.999877	Nosig	975.419	-0.0193673	0.0908067	-0.213281	0.831108	0.999505	Nosig
Acadl	4177.2	0.345032	0.0681402	5.06355	4.12e-07	1.62e-06	Nosig	4622.92	-0.101796	0.112562	-0.90435	0.36581	0.999877	Nosig	4786.32	-0.0966691	0.0980788	-0.985627	0.324316	0.999505	Nosig
Myl1	906.942	-0.983476	1.00428	-0.97929	0.327437	0.42014	Nosig	2045.66	-2.79464	1.32899	-2.10283	0.0354804	0.999877	Down	1107.41	-1.18279	0.981898	-1.20459	0.22836	0.999505	Nosig
Lancl1	6651.04	-0.528401	0.0986529	-5.35617	8.5e-08	3.63e-07	Nosig	5088.32	-0.00314732	0.121742	-0.0258523	0.979375	0.999877	Nosig	5130.88	0.015026	0.0975342	0.154059	0.877563	0.999505	Nosig
Cps1	18.4675	1.46832	0.630978	2.32705	0.0199627	0.0370039	Up	20.5487	1.0916	0.65509	1.66634	0.0956459	0.999877	Nosig	10.695	0.604134	0.510794	1.18273	0.236915	0.999505	Nosig
Erbb4	361.696	-0.643838	0.326252	-1.97344	0.0484453	0.0816009	Nosig	259.059	0.046108	0.244963	0.188224	0.850701	0.999877	Nosig	276.303	-0.0647247	0.255954	-0.252877	0.800363	0.999505	Nosig
Ikzf2	414.367	0.434137	0.106099	4.0918	4.28e-05	0.00012934	Nosig	444.143	0.0984509	0.0934012	1.05406	0.291854	0.999877	Nosig	468.084	-0.00895471	0.104365	-0.0858018	0.931624	0.999505	Nosig
Spag16	101.264	0.140825	0.134141	1.04983	0.293797	0.384505	Nosig	95.1985	0.199999	0.169814	1.17776	0.238894	0.999877	Nosig	101.127	0.0342898	0.147722	0.232124	0.816442	0.999505	Nosig
Vwc2l	414.424	-0.872979	0.127155	-6.86547	6.63e-12	4.38e-11	Nosig	274.843	-0.0512744	0.135376	-0.378756	0.704869	0.999877	Nosig	262.413	0.0924112	0.11976	0.771639	0.440328	0.999505	Nosig
Bard1	117.083	0.234383	0.133694	1.75313	0.0795794	0.126395	Nosig	116.862	0.113439	0.166396	0.681743	0.495401	0.999877	Nosig	114.251	0.145858	0.138287	1.05474	0.291542	0.999505	Nosig
Abca12	8.63261	-0.0716593	0.366661	-0.195438	0.84505	0.885237	Nosig	6.3432	0.876774	0.520701	1.68383	0.0922137	0.999877	Nosig	8.11969	-0.0118745	0.340348	-0.0348894	0.972168	0.999505	Nosig
Atic	2262.44	0.206269	0.0865316	2.38374	0.0171377	0.0322549	Nosig	2337.59	-0.0345285	0.0894577	-0.385976	0.699514	0.999877	Nosig	2283.92	0.057582	0.0791404	0.727593	0.466863	0.999505	Nosig
Fn1	6039.28	0.963299	0.160921	5.98617	2.15e-09	1.09e-08	Nosig	8291.78	-0.191549	0.113307	-1.69053	0.0909264	0.999877	Nosig	8031	-0.0241339	0.136106	-0.177317	0.859259	0.999505	Nosig
Apol7d	3.09504	1.03087	0.642232	1.60513	0.108465	0.16533	Nosig	4.3087	-0.150021	0.575315	-0.260763	0.794275	0.999877	Nosig	5.15758	-0.396345	0.384255	-1.03146	0.302324	0.999505	Nosig
Mreg	623.572	-0.533781	0.0839416	-6.35895	2.03e-10	1.16e-09	Nosig	493.836	-0.121513	0.14531	-0.836231	0.403025	0.999877	Nosig	474.554	0.0365295	0.0809048	0.451513	0.65162	0.999505	Nosig
Pecr	323.623	0.296044	0.0951925	3.10995	0.0018712	0.00428191	Nosig	350.835	-0.087836	0.0808032	-1.08704	0.277021	0.999877	Nosig	353.675	-0.0354721	0.0983998	-0.36049	0.718481	0.999505	Nosig
Tmem169	520.101	-0.702975	0.0657437	-10.6927	1.1e-26	1.86e-25	Nosig	364.083	0.0314427	0.0970035	0.32414	0.745832	0.999877	Nosig	364.067	0.0509188	0.105389	0.48315	0.628989	0.999505	Nosig
Xrcc5	1624.19	-0.106086	0.0534168	-1.986	0.0470336	0.0794737	Nosig	1506.3	-0.0591206	0.124572	-0.474588	0.63508	0.999877	Nosig	1492.65	0.0139605	0.0783941	0.178081	0.858659	0.999505	Nosig
4-Mar	735.301	-0.26236	0.0847821	-3.09452	0.00197131	0.00449796	Nosig
Smarcal1	3582.41	-0.309148	0.0823918	-3.75217	0.000175312	0.000482867	Nosig	3015.81	-0.0115727	0.0896699	-0.129058	0.897311	0.999877	Nosig	3026.85	0.0191612	0.0669717	0.286109	0.774794	0.999505	Nosig
Rpl37a	9655.43	0.441711	0.109478	4.0347	5.47e-05	0.000162496	Nosig	10988.1	-0.0883839	0.0965104	-0.915797	0.359774	0.999877	Nosig	11819.3	-0.161498	0.0992907	-1.62652	0.103839	0.999505	Nosig
Igfbp2	6129.57	1.72357	0.17627	9.77799	1.4e-22	1.98e-21	Up	10428.3	-0.326164	0.197693	-1.64986	0.0989724	0.999877	Nosig	9292.92	0.0497701	0.137569	0.361783	0.717514	0.999505	Nosig
Igfbp5	15052.8	1.53762	0.139427	11.0281	2.8e-28	5.1e-27	Up	22883.1	-0.0941708	0.161781	-0.582088	0.560507	0.999877	Nosig	21609.3	0.0880527	0.117668	0.748314	0.454271	0.999505	Nosig
6030407O03Rik	124.591	-0.5772	0.161601	-3.57176	0.00035459	0.000928471	Nosig	93.8956	-0.0246999	0.163645	-0.150936	0.880026	0.999877	Nosig	103.896	-0.182043	0.111497	-1.63272	0.102528	0.999505	Nosig
Tns1	6114.57	0.204613	0.069683	2.93634	0.00332115	0.00727695	Nosig	6459.48	-0.104476	0.149595	-0.698392	0.484932	0.999877	Nosig	6695.92	-0.100642	0.104818	-0.960165	0.336972	0.999505	Nosig
Rufy4	36.2164	1.19196	0.210524	5.66187	1.5e-08	6.94e-08	Up	51.6885	-0.12794	0.196939	-0.649646	0.515921	0.999877	Nosig	54.278	-0.140862	0.160235	-0.879097	0.379349	0.999505	Nosig
Cxcr2	56.2407	2.31153	0.481587	4.79981	1.59e-06	5.83e-06	Up	79.0712	0.660191	0.587559	1.12362	0.261175	0.999877	Nosig	57.3194	1.15014	0.46388	2.4794	0.0131604	0.999505	Up
Arpc2	8128.5	0.550465	0.0728221	7.55904	4.06e-14	3.31e-13	Nosig	9460.97	-0.0500976	0.108021	-0.463775	0.642809	0.999877	Nosig	9777.98	-0.0615551	0.0923187	-0.666767	0.504921	0.999505	Nosig
Aamp	7480.02	0.0534352	0.0858458	0.622455	0.533643	0.624631	Nosig	7377.86	-0.0620777	0.122182	-0.508074	0.611401	0.999877	Nosig	7380.67	-0.00550851	0.0789371	-0.0697836	0.944366	0.999505	Nosig
Pnkd	14239.5	-0.75926	0.124095	-6.11839	9.45e-10	5e-09	Nosig	9728.89	0.0250675	0.113869	0.220143	0.82576	0.999877	Nosig	9751.87	0.0437988	0.0838773	0.522177	0.601547	0.999505	Nosig
Tmbim1	6911.08	0.441317	0.116623	3.78413	0.000154246	0.000428287	Nosig	7759.55	-0.0465033	0.0983392	-0.472887	0.636294	0.999877	Nosig	8056.83	-0.0684835	0.0853857	-0.802049	0.422524	0.999505	Nosig
Catip	345.843	0.593908	0.137074	4.33275	1.47e-05	4.77e-05	Nosig	403.318	-0.0132524	0.0925348	-0.143215	0.88612	0.999877	Nosig	418.425	-0.045614	0.102987	-0.442909	0.657832	0.999505	Nosig
Slc11a1	1389.9	3.62725	0.104626	34.6686	2.35e-263	1.58e-260	Up	2699.52	-0.0713001	0.143442	-0.497066	0.619142	0.999877	Nosig	2712.33	-0.0196679	0.100075	-0.196531	0.844194	0.999505	Nosig
Ctdsp1	3036.99	0.587443	0.110685	5.30733	1.11e-07	4.69e-07	Nosig	3616.58	-0.0860288	0.0653945	-1.31554	0.18833	0.999877	Nosig	3673.64	-0.0501242	0.0685424	-0.731288	0.464603	0.999505	Nosig
Vil1	39.7734	-0.124301	0.301311	-0.412533	0.679949	0.752913	Nosig	33.5516	0.223652	0.239168	0.935126	0.349723	0.999877	Nosig	32.5322	0.221337	0.17939	1.23383	0.217265	0.999505	Nosig
Usp37	1302.9	-0.0985627	0.0535302	-1.84125	0.0655844	0.106914	Nosig	1159.26	0.0845985	0.0904609	0.935195	0.349688	0.999877	Nosig	1181.99	0.0449299	0.0784042	0.573055	0.566608	0.999505	Nosig
Rqcd1	1451.28	0.00667597	0.0747056	0.0893638	0.928793	0.949006	Nosig	1386.62	-0.0166858	0.0938229	-0.177844	0.858845	0.999877	Nosig	1428.13	-0.0354448	0.0699544	-0.506685	0.612376	0.999505	Nosig
Plcd4	2718.45	0.452527	0.10447	4.33167	1.48e-05	4.79e-05	Nosig	3030.89	-0.010562	0.0915577	-0.115358	0.908161	0.999877	Nosig	2975.43	0.0635609	0.0783095	0.811663	0.416985	0.999505	Nosig
Zfp142	1416.32	-0.0489364	0.0610052	-0.802167	0.422456	0.517165	Nosig	1287.3	0.0777056	0.110493	0.703264	0.481891	0.999877	Nosig	1358.68	-0.0261183	0.0773792	-0.337537	0.735712	0.999505	Nosig
Bcs1l	859.487	-0.203545	0.0547319	-3.71894	0.000200061	0.000545078	Nosig	761.342	-0.0370061	0.0827787	-0.447048	0.65484	0.999877	Nosig	750.58	0.0382106	0.102382	0.373218	0.708986	0.999505	Nosig
Rnf25	2065.89	-0.0171228	0.0953163	-0.179642	0.857434	0.894853	Nosig	1973.63	-0.0468355	0.0919342	-0.509446	0.61044	0.999877	Nosig	2066.61	-0.0845669	0.0874475	-0.967059	0.333514	0.999505	Nosig
Stk36	434.061	0.0298679	0.129015	0.231508	0.81692	0.863277	Nosig	417.554	-0.0132165	0.0997732	-0.132465	0.894616	0.999877	Nosig	412.045	0.0524882	0.0776089	0.676316	0.49884	0.999505	Nosig
Ttll4	734.925	0.228288	0.0810603	2.81628	0.00485835	0.0103006	Nosig	739.576	0.0777391	0.130665	0.594949	0.551878	0.999877	Nosig	789.579	-0.0478194	0.116928	-0.408963	0.682567	0.999505	Nosig
Cyp27a1	3533.57	-0.331286	0.104337	-3.17517	0.00149751	0.00349285	Nosig	2988.98	-0.0577245	0.125806	-0.458837	0.646352	0.999877	Nosig	3128.82	-0.0908873	0.0853529	-1.06484	0.286948	0.999505	Nosig
Prkag3	124.556	-0.810305	0.188708	-4.29396	1.76e-05	5.63e-05	Nosig	130.782	-1.18181	0.454808	-2.59848	0.00936378	0.999877	Down	85.3571	-0.00450069	0.213937	-0.0210374	0.983216	0.999505	Nosig
Wnt6	332.13	0.178491	0.376521	0.474054	0.635462	0.715792	Nosig	387.45	-0.421569	0.461417	-0.913641	0.360906	0.999877	Nosig	308.335	0.208594	0.381719	0.546461	0.584749	0.999505	Nosig
Wnt10a	53.5054	-0.107151	0.128673	-0.832739	0.404992	0.499423	Nosig	49.4597	-0.0452392	0.183808	-0.246122	0.805588	0.999877	Nosig	43.9793	0.236114	0.146943	1.60684	0.10809	0.999505	Nosig
Cdk5r2	3791.64	-0.661408	0.100606	-6.57423	4.89e-11	2.98e-10	Nosig	2672.96	0.0691522	0.110743	0.624441	0.532338	0.999877	Nosig	2613.18	0.120041	0.0971859	1.23516	0.21677	0.999505	Nosig
Fev	15.3924	-0.696862	0.274206	-2.54138	0.0110415	0.021697	Nosig	9.07426	0.677123	0.43715	1.54895	0.121394	0.999877	Nosig	9.71448	0.267998	0.269336	0.995031	0.319721	0.999505	Nosig
Cryba2	40.3851	-0.881406	0.164624	-5.35407	8.6e-08	3.67e-07	Nosig	26.3625	-0.0158942	0.237459	-0.0669345	0.946634	0.999877	Nosig	31.7591	-0.327578	0.184339	-1.77704	0.0755617	0.999505	Nosig
Ccdc108	765.322	-0.27344	0.159715	-1.71205	0.0868874	0.136462	Nosig	643.043	0.0438164	0.187471	0.233724	0.815199	0.999877	Nosig	645.32	0.0530718	0.145708	0.364234	0.715683	0.999505	Nosig
Ihh	30.8313	-0.175509	0.202047	-0.868652	0.385037	0.479935	Nosig	29.6122	-0.264093	0.234648	-1.12549	0.260384	0.999877	Nosig	24.4615	0.25368	0.183275	1.38415	0.166314	0.999505	Nosig
Nhej1	139.836	0.271991	0.0889193	3.05885	0.00222189	0.00502299	Nosig	146.907	-0.00922716	0.127934	-0.0721246	0.942503	0.999877	Nosig	156.934	-0.101417	0.109526	-0.925956	0.354469	0.999505	Nosig
Slc23a3	3.74184	-0.03537	0.546158	-0.0647615	0.948364	0.962684	Nosig	4.59101	-0.737564	0.613503	-1.20222	0.229279	0.999877	Nosig	5.65353	-0.848406	0.420374	-2.01822	0.0435684	0.999505	Nosig
Cnppd1	1720.67	0.455138	0.0838285	5.4294	5.65e-08	2.47e-07	Nosig	1938.41	-0.041481	0.0887541	-0.46737	0.640235	0.999877	Nosig	2025.27	-0.0768891	0.0877127	-0.876602	0.380703	0.999505	Nosig
Fam134a	7907.61	-0.214667	0.0908159	-2.36376	0.0180907	0.0338415	Nosig	7074.17	-0.0809399	0.11441	-0.707457	0.479283	0.999877	Nosig	6921.98	0.0263479	0.0905331	0.291031	0.771027	0.999505	Nosig
Zfand2b	861.993	-0.0383251	0.100045	-0.38308	0.70166	0.771243	Nosig	822.158	-0.0646879	0.101326	-0.638413	0.523205	0.999877	Nosig	837.199	-0.0423152	0.0821928	-0.514829	0.606672	0.999505	Nosig
Abcb6	976.542	-0.172606	0.0537022	-3.21413	0.00130841	0.00308766	Nosig	872.351	-0.0233095	0.0822376	-0.283441	0.776839	0.999877	Nosig	862.806	0.040701	0.100971	0.403098	0.686876	0.999505	Nosig
Atg9a	4543.37	-0.445763	0.0723954	-6.15734	7.4e-10	3.96e-09	Nosig	3653.7	-0.0487054	0.114512	-0.425329	0.670597	0.999877	Nosig	3628.01	0.0175174	0.0824257	0.212524	0.831698	0.999505	Nosig
Ankzf1	1239.29	0.0658172	0.0987958	0.666195	0.505287	0.597528	Nosig	1211.18	-0.0189189	0.133998	-0.141188	0.887721	0.999877	Nosig	1209.22	0.0250161	0.0784461	0.318895	0.749806	0.999505	Nosig
Glb1l	678.275	0.726927	0.0883628	8.22662	1.93e-16	1.89e-15	Nosig	816.055	0.0149866	0.0907674	0.16511	0.868858	0.999877	Nosig	832.144	0.00415059	0.0807802	0.0513813	0.959022	0.999505	Nosig
Stk16	2631.31	-0.165372	0.0831612	-1.98857	0.0467485	0.079043	Nosig	2365.54	-0.0358278	0.095952	-0.373393	0.708856	0.999877	Nosig	2402.55	-0.0189853	0.0843875	-0.224978	0.821996	0.999505	Nosig
Tuba4a	14502.2	-0.926026	0.096239	-9.62215	6.45e-22	8.86e-21	Nosig	9863.01	-0.208433	0.137609	-1.51468	0.129854	0.999877	Nosig	8954.16	0.0924734	0.0798551	1.15801	0.246858	0.999505	Nosig
A630095N17Rik	5.60557	-0.495423	0.411855	-1.20291	0.229012	0.312874	Nosig	4.70507	-0.262872	0.532665	-0.493503	0.621657	0.999877	Nosig	4.88464	-0.203864	0.406602	-0.501383	0.616102	0.999505	Nosig
Dnajb2	9274.51	-0.367711	0.0820846	-4.47966	7.48e-06	2.53e-05	Nosig	7421.14	0.0738604	0.0622386	1.18673	0.235334	0.999877	Nosig	7679.49	0.00999628	0.0935498	0.106855	0.914904	0.999505	Nosig
Ptprn	10617.3	-0.436769	0.088758	-4.9209	8.61e-07	3.26e-06	Nosig	8463.06	-0.00681379	0.135266	-0.0503732	0.959825	0.999877	Nosig	8432.58	0.036259	0.0894034	0.405566	0.685061	0.999505	Nosig
Resp18	6986.23	-0.723172	0.0840888	-8.6001	7.96e-18	8.65e-17	Nosig	4992.39	-0.0670929	0.130677	-0.513425	0.607654	0.999877	Nosig	5117.61	-0.0561099	0.0995033	-0.5639	0.572822	0.999505	Nosig
Dnpep	2159.43	-0.078978	0.0849947	-0.929211	0.35278	0.446718	Nosig	2037.16	-0.0793481	0.133317	-0.595183	0.551721	0.999877	Nosig	2025.97	-0.00466125	0.0821821	-0.0567186	0.954769	0.999505	Nosig
Des	509.709	-0.00532075	0.653501	-0.00814192	0.993504	0.995753	Nosig	1386.54	-2.37968	0.964042	-2.46844	0.0135702	0.999877	Down	815.231	-0.919983	0.762958	-1.20581	0.227891	0.999505	Nosig
Gm15179	4.75528	-1.04404	0.847776	-1.23151	0.218133	0.300496	Nosig	8.65595	-2.48727	1.39705	-1.78037	0.0750155	0.999877	Nosig	3.99956	-0.583991	0.730397	-0.799554	0.423969	0.999505	Nosig
Speg	2315.05	0.252494	0.0687834	3.67087	0.000241731	0.000650312	Nosig	2455.39	-0.0651903	0.137192	-0.475175	0.634662	0.999877	Nosig	2440.95	0.00475491	0.06749	0.0704535	0.943833	0.999505	Nosig
Gmppa	1470.08	0.232724	0.0522139	4.45713	8.31e-06	2.79e-05	Nosig	1540.84	-0.050208	0.113444	-0.442581	0.658069	0.999877	Nosig	1559.64	-0.0210143	0.082828	-0.25371	0.79972	0.999505	Nosig
Asic4	337.417	-0.294706	0.0918949	-3.20699	0.00134133	0.00315696	Nosig	293.024	-0.0902409	0.122337	-0.737639	0.460734	0.999877	Nosig	290.588	-0.00594274	0.0938497	-0.0633219	0.94951	0.999505	Nosig
Chpf	2962.01	-0.1814	0.101007	-1.79592	0.072508	0.116696	Nosig	2653.5	-0.0429328	0.10016	-0.428641	0.668185	0.999877	Nosig	2564.93	0.0742038	0.0829631	0.89442	0.371097	0.999505	Nosig
Tmem198	718.992	-0.309938	0.094865	-3.26715	0.00108638	0.00260625	Nosig	611.403	-0.0427209	0.121883	-0.350507	0.725959	0.999877	Nosig	569.264	0.147997	0.0854997	1.73097	0.0834573	0.999505	Nosig
Obsl1	816.234	-0.100276	0.0626107	-1.60158	0.109249	0.166386	Nosig	802.017	-0.228478	0.141643	-1.61306	0.106732	0.999877	Nosig	680.62	0.213804	0.0835742	2.55825	0.0105199	0.999505	Nosig
Inha	587.861	-0.416709	0.135716	-3.07046	0.00213729	0.00484622	Nosig	478.687	-0.0499301	0.1598	-0.312454	0.754695	0.999877	Nosig	477.601	0.00745237	0.115853	0.0643259	0.948711	0.999505	Nosig
Stk11ip	1567.05	0.36483	0.0764093	4.77468	1.8e-06	6.57e-06	Nosig	1686.77	0.00938803	0.114001	0.0823508	0.934368	0.999877	Nosig	1746.76	-0.0293026	0.0837646	-0.349821	0.726473	0.999505	Nosig
Slc4a3	5112.99	-0.507873	0.0690785	-7.35211	1.95e-13	1.5e-12	Nosig	3963.39	-0.0168001	0.130069	-0.129164	0.897228	0.999877	Nosig	4027.75	-0.00856778	0.0918822	-0.0932475	0.925707	0.999505	Nosig
Epha4	1405.71	-0.497154	0.100051	-4.96902	6.73e-07	2.59e-06	Nosig	1117.97	-0.0828413	0.0807348	-1.02609	0.304849	0.999877	Nosig	1151.34	-0.0758369	0.0821815	-0.922797	0.356113	0.999505	Nosig
Pax3	109.266	0.256513	0.13303	1.92824	0.0538257	0.0897738	Nosig	121.207	-0.203883	0.1355	-1.50467	0.132408	0.999877	Nosig	135.415	-0.302928	0.115015	-2.63381	0.00844319	0.999505	Nosig
Sgpp2	2532.39	-1.01818	0.124946	-8.14896	3.67e-16	3.54e-15	Down	1484.19	0.125777	0.117056	1.07451	0.282596	0.999877	Nosig	1448.92	0.156462	0.105935	1.47696	0.139687	0.999505	Nosig
Farsb	3472.11	-0.222422	0.0857577	-2.59361	0.00949732	0.0189894	Nosig	2988.48	0.0318688	0.0970941	0.328226	0.742741	0.999877	Nosig	3042.62	0.017282	0.0742766	0.232671	0.816017	0.999505	Nosig
Mogat1	152.299	-1.34421	0.128454	-10.4645	1.26e-25	2.04e-24	Down	84.587	-0.229212	0.14515	-1.57913	0.114306	0.999877	Nosig	82.129	-0.0563404	0.129237	-0.435947	0.662875	0.999505	Nosig
Acsl3	11706	-0.310169	0.0755588	-4.105	4.04e-05	0.000122842	Nosig	9966.86	-0.0489259	0.117863	-0.415107	0.678064	0.999877	Nosig	10968.8	-0.181175	0.121919	-1.48602	0.137273	0.999505	Nosig
Utp14b	548.007	-0.544232	0.139408	-3.90387	9.47e-05	0.000271754	Nosig	413.306	0.0144186	0.10662	0.135234	0.892427	0.999877	Nosig	421.727	0.0045524	0.109853	0.0414409	0.966944	0.999505	Nosig
Kcne4	116.022	-0.125949	0.146664	-0.858761	0.390473	0.485322	Nosig	114.868	-0.279752	0.184859	-1.51332	0.130198	0.999877	Nosig	109.192	-0.0492536	0.144788	-0.340177	0.733723	0.999505	Nosig
Scg2	17454.3	-0.459749	0.0776405	-5.9215	3.19e-09	1.59e-08	Nosig	14109.1	-0.0843437	0.118174	-0.713725	0.475397	0.999877	Nosig	13868.4	0.0150296	0.085716	0.175342	0.860811	0.999505	Nosig
Ap1s3	53.965	-0.234759	0.162597	-1.44381	0.148793	0.216753	Nosig	47.3058	-0.0516143	0.215439	-0.239577	0.810658	0.999877	Nosig	48.0422	-0.0290951	0.142263	-0.204515	0.837951	0.999505	Nosig
Wdfy1	1252.07	0.355629	0.0666347	5.337	9.45e-08	4.02e-07	Nosig	1438.99	-0.206198	0.153639	-1.3421	0.179564	0.999877	Nosig	1476.54	-0.144268	0.0908214	-1.58849	0.112177	0.999505	Nosig
Mrpl44	1210.03	-0.190193	0.0830191	-2.29096	0.021966	0.0402772	Nosig	1084.45	-0.056236	0.101007	-0.556751	0.577697	0.999877	Nosig	1111.36	-0.0491961	0.0920994	-0.534164	0.593228	0.999505	Nosig
Serpine2	19227.1	0.971287	0.0791154	12.2768	1.21e-34	2.74e-33	Nosig	25392	-0.0674943	0.146917	-0.459403	0.645945	0.999877	Nosig	25441.3	-0.0119145	0.0810085	-0.147078	0.883071	0.999505	Nosig
Cul3	4886.3	-0.217396	0.0971037	-2.2388	0.025169	0.0454435	Nosig	4303.95	-0.0369505	0.0719188	-0.513781	0.607405	0.999877	Nosig	4317.17	0.00466393	0.0786437	0.0593046	0.95271	0.999505	Nosig
Dock10	5723.76	-0.13276	0.0755772	-1.75661	0.0789841	0.125564	Nosig	4825.96	0.223914	0.0968056	2.31303	0.0207213	0.999877	Nosig	5056.7	0.0714754	0.0859212	0.831872	0.405481	0.999505	Nosig
Nyap2	338.959	-0.57724	0.149685	-3.85636	0.000115089	0.000325945	Nosig	253.43	0.000462759	0.154816	0.00298909	0.997615	0.999877	Nosig	253.833	0.0308104	0.14097	0.218559	0.826993	0.999505	Nosig
Irs1	1308.64	0.119639	0.073228	1.63379	0.102303	0.157312	Nosig	1314.24	-0.0426341	0.165111	-0.258215	0.796241	0.999877	Nosig	1310.86	0.012171	0.0724184	0.168066	0.866532	0.999505	Nosig
Rhbdd1	1152.01	0.572708	0.0854261	6.70414	2.03e-11	1.27e-10	Nosig	1329.53	-0.00020219	0.117163	-0.00172571	0.998623	0.999877	Nosig	1316.08	0.0529294	0.0783148	0.675855	0.499133	0.999505	Nosig
Col4a4	61.4123	0.143428	0.213394	0.672128	0.501502	0.59402	Nosig	63.7763	-0.116843	0.217023	-0.538388	0.590309	0.999877	Nosig	65.4504	-0.0928095	0.171399	-0.541483	0.588175	0.999505	Nosig
Col4a3	88.8366	-0.0820829	0.229473	-0.357701	0.720567	0.787513	Nosig	83.5414	-0.0748518	0.218204	-0.343037	0.731571	0.999877	Nosig	73.0511	0.255784	0.175583	1.45677	0.14518	0.999505	Nosig
Mff	9292.44	-0.292723	0.080031	-3.65763	0.000254562	0.000682304	Nosig	8103.65	-0.102139	0.104052	-0.981617	0.326288	0.999877	Nosig	8067.12	-0.0209462	0.076942	-0.272234	0.785442	0.999505	Nosig
Agfg1	2177.14	-0.13347	0.0899912	-1.48315	0.138035	0.2033	Nosig	1953.39	0.0122128	0.0823991	0.148215	0.882173	0.999877	Nosig	1969.54	0.0241008	0.0885191	0.272266	0.785417	0.999505	Nosig
Slc19a3	179.71	-0.27309	0.104208	-2.62063	0.00877682	0.0176773	Nosig	150.765	0.054106	0.141851	0.381429	0.702885	0.999877	Nosig	144.956	0.139723	0.138625	1.00792	0.313492	0.999505	Nosig
Daw1	94.5194	0.0101244	0.155974	0.0649105	0.948245	0.962617	Nosig	88.8181	0.0409954	0.195636	0.209549	0.83402	0.999877	Nosig	92.9949	-0.0310005	0.154914	-0.200114	0.841392	0.999505	Nosig
Sphkap	3999.98	-0.354208	0.101693	-3.48313	0.000495596	0.00126447	Nosig	3299.87	-0.00579582	0.103622	-0.0559325	0.955396	0.999877	Nosig	3358.95	-0.00506479	0.0965586	-0.052453	0.958168	0.999505	Nosig
Pid1	2374.47	-0.100826	0.0777489	-1.29682	0.194694	0.27312	Nosig	2140.34	0.0377319	0.115231	0.327444	0.743332	0.999877	Nosig	2159.6	0.0386529	0.0737376	0.524195	0.600143	0.999505	Nosig
Dner	6726.52	-0.345412	0.0562664	-6.13887	8.31e-10	4.43e-09	Nosig	5701.37	-0.0818055	0.114934	-0.711763	0.476612	0.999877	Nosig	5715.37	-0.0218735	0.080359	-0.272198	0.78547	0.999505	Nosig
Trip12	8462.94	-0.0515472	0.0862678	-0.597525	0.550157	0.640287	Nosig	7767.21	0.0420655	0.0766571	0.548749	0.583178	0.999877	Nosig	8171.33	-0.0408698	0.0709732	-0.575849	0.564717	0.999505	Nosig
Fbxo36	314.164	0.460839	0.0742493	6.20664	5.41e-10	2.94e-09	Nosig	358.527	-0.0797112	0.095287	-0.836538	0.402852	0.999877	Nosig	398.592	-0.21764	0.10613	-2.0507	0.0402965	0.999505	Nosig
Slc16a14	104.414	-0.55533	0.169786	-3.27076	0.0010726	0.00257626	Nosig	76.0932	0.110087	0.179243	0.614178	0.539098	0.999877	Nosig	71.138	0.236565	0.16568	1.42784	0.153337	0.999505	Nosig
A530032D15Rik	10.1499	0.490535	0.36374	1.34859	0.17747	0.25239	Nosig	11.3098	0.0258056	0.35058	0.0736083	0.941322	0.999877	Nosig	13.0688	-0.226077	0.24508	-0.922459	0.356289	0.999505	Nosig
C130026I21Rik	9.18212	2.018	0.353313	5.71165	1.12e-08	5.25e-08	Up	14.4727	0.0945314	0.297482	0.317772	0.750658	0.999877	Nosig	12.916	0.303451	0.282388	1.07459	0.28256	0.999505	Nosig
Sp110	380.692	2.17574	0.121009	17.98	2.8e-72	1.48e-70	Up	598.223	0.158641	0.132769	1.19486	0.232141	0.999877	Nosig	653.887	-0.047993	0.125316	-0.382975	0.701738	0.999505	Nosig
Sp140	268.631	2.31968	0.150475	15.4157	1.28e-53	4.62e-52	Up	437.206	0.108077	0.12354	0.874837	0.381663	0.999877	Nosig	490.797	-0.127659	0.116077	-1.09978	0.27143	0.999505	Nosig
Sp100	472.092	1.17497	0.137446	8.54858	1.25e-17	1.33e-16	Up	587.146	0.312234	0.181172	1.72341	0.0848139	0.999877	Nosig	592.007	0.197551	0.141181	1.39927	0.161732	0.999505	Nosig
A630001G21Rik	154.362	2.47416	0.129485	19.1077	2.18e-81	1.32e-79	Up	252.315	0.1591	0.110236	1.44326	0.148947	0.999877	Nosig	288.127	-0.131265	0.114239	-1.14904	0.25054	0.999505	Nosig
Cab39	13537.5	-0.414752	0.0928745	-4.46572	7.98e-06	2.69e-05	Nosig	11052.5	-0.055591	0.0611244	-0.909472	0.363101	0.999877	Nosig	11124.6	-0.0134455	0.0835891	-0.160853	0.872209	0.999505	Nosig
Itm2c	30860.1	0.449122	0.0757531	5.92876	3.05e-09	1.53e-08	Nosig	35748.2	-0.134533	0.121068	-1.11122	0.266473	0.999877	Nosig	34723	0.00690845	0.0732321	0.0943364	0.924842	0.999505	Nosig
4933407L21Rik	110.651	0.0793182	0.129475	0.612613	0.540132	0.630843	Nosig	115.039	-0.190533	0.172842	-1.10235	0.270309	0.999877	Nosig	117.03	-0.124009	0.113095	-1.09651	0.272858	0.999505	Nosig
Gpr55	35.8917	-0.28027	0.195796	-1.43144	0.152304	0.221316	Nosig	32.4646	-0.193338	0.236664	-0.816933	0.413967	0.999877	Nosig	27.8491	0.210885	0.183909	1.14668	0.251512	0.999505	Nosig
Spata3	17.7208	0.0860152	0.241146	0.356694	0.721321	0.788004	Nosig	18.1419	-0.118266	0.311614	-0.379528	0.704296	0.999877	Nosig	19.6622	-0.21495	0.207073	-1.03804	0.299251	0.999505	Nosig
2810459M11Rik	586.161	0.961922	0.0865649	11.1121	1.09e-28	2.03e-27	Nosig	769.723	-0.0552204	0.153485	-0.359778	0.719013	0.999877	Nosig	747.709	0.0554712	0.112052	0.495048	0.620566	0.999505	Nosig
Psmd1	9478.55	-0.0994095	0.092773	-1.07154	0.283929	0.374072	Nosig	8824.18	-0.0634505	0.124918	-0.507936	0.611498	0.999877	Nosig	9056.73	-0.0560293	0.0851754	-0.657811	0.51066	0.999505	Nosig
Htr2b	126.894	5.11313	0.205493	24.8823	1.16e-136	1.64e-134	Up	236.942	0.259282	0.145166	1.78611	0.0740809	0.999877	Nosig	271.24	-0.0813146	0.141892	-0.573075	0.566594	0.999505	Nosig
Armc9	1131.86	-0.357362	0.0848639	-4.211	2.54e-05	7.96e-05	Nosig	931.357	-0.00214531	0.102299	-0.020971	0.983269	0.999877	Nosig	963.826	-0.0347882	0.0857658	-0.405619	0.685023	0.999505	Nosig
B3gnt7	108.46	2.47366	0.140308	17.6303	1.44e-69	7.19e-68	Up	179.607	0.115726	0.165991	0.697185	0.485687	0.999877	Nosig	185.126	0.0404317	0.130531	0.309749	0.756752	0.999505	Nosig
Ncl	17482.1	0.106221	0.0622223	1.70711	0.0878007	0.137718	Nosig	17047.9	0.0359057	0.138649	0.258968	0.79566	0.999877	Nosig	18071.3	-0.0591747	0.071427	-0.828464	0.407408	0.999505	Nosig
Snora75	4.42928	0.477048	0.428869	1.11234	0.265992	0.354532	Nosig	4.95683	-0.00527706	0.490075	-0.0107679	0.991409	0.999877	Nosig	6.92109	-0.583817	0.34536	-1.69046	0.0909405	0.999505	Nosig
Mir3535	6.63775	0.678221	0.351873	1.92746	0.0539223	0.0899085	Nosig	7.10959	0.399902	0.394863	1.01276	0.311173	0.999877	Nosig	7.2115	0.200716	0.304116	0.659999	0.509255	0.999505	Nosig
C130036L24Rik	38.7561	-0.12259	0.166645	-0.735636	0.461952	0.556655	Nosig	36.3933	-0.105895	0.205246	-0.515942	0.605895	0.999877	Nosig	38.6124	-0.151803	0.154743	-0.981	0.326593	0.999505	Nosig
Nmur1	6.30768	0.0560598	0.375374	0.149344	0.881282	0.913909	Nosig	5.25418	0.540612	0.504831	1.07088	0.284224	0.999877	Nosig	6.70162	-0.152555	0.325206	-0.469103	0.638996	0.999505	Nosig
Ptma	19551.5	0.346984	0.0954013	3.6371	0.000275729	0.00073448	Nosig	21638.7	-0.100848	0.146309	-0.689284	0.490645	0.999877	Nosig	22065.8	-0.0667192	0.0865039	-0.771286	0.440538	0.999505	Nosig
Pde6d	2570.27	-0.0909738	0.0687072	-1.32408	0.185477	0.261992	Nosig	2458.15	-0.138923	0.127116	-1.09288	0.274444	0.999877	Nosig	2377.46	0.012064	0.0887464	0.135938	0.89187	0.999505	Nosig
Cops7b	906.573	-0.117312	0.0671556	-1.74688	0.080659	0.127897	Nosig	815.716	0.0239992	0.106585	0.225166	0.82185	0.999877	Nosig	802.759	0.0790158	0.0736965	1.07218	0.28364	0.999505	Nosig
Nppc	496.213	-0.163725	0.0821752	-1.99239	0.0463278	0.0783833	Nosig	450.031	-0.0620702	0.128798	-0.481918	0.629864	0.999877	Nosig	442.337	0.0286989	0.0911412	0.314884	0.752849	0.999505	Nosig
Dis3l2	999.259	-0.26222	0.0823863	-3.18281	0.00145853	0.00340938	Nosig	861.003	-0.0237213	0.103684	-0.228784	0.819037	0.999877	Nosig	887.503	-0.0407535	0.0752969	-0.541237	0.588344	0.999505	Nosig
Ecel1	2745.57	0.454302	0.0679294	6.68785	2.26e-11	1.42e-10	Nosig	3144.42	-0.0942613	0.0933646	-1.0096	0.312685	0.999877	Nosig	3127.34	-0.0140511	0.0938455	-0.149726	0.880981	0.999505	Nosig
Prss56	28.0444	-0.188385	0.187881	-1.00268	0.316013	0.408121	Nosig	26.4179	-0.193675	0.275852	-0.702097	0.482619	0.999877	Nosig	25.4523	-0.0221041	0.176389	-0.125315	0.900274	0.999505	Nosig
Chrnd	7.9431	4.2442	1.54691	2.74365	0.00607598	0.0126343	Up	29.6305	-1.59608	1.22989	-1.29773	0.194379	0.999877	Nosig	13.0598	0.401043	1.07535	0.372941	0.709193	0.999505	Nosig
Eif4e2	2740.56	0.056573	0.0434049	1.30338	0.192446	0.270258	Nosig	2674.47	-0.0252347	0.121401	-0.207863	0.835336	0.999877	Nosig	2702.22	-0.002144	0.072097	-0.0297378	0.976276	0.999505	Nosig
Efhd1	3389.08	-0.124743	0.0760023	-1.6413	0.100735	0.155281	Nosig	3021.07	0.0432553	0.102699	0.421184	0.67362	0.999877	Nosig	3131.47	-0.0108801	0.0871637	-0.124823	0.900663	0.999505	Nosig
Gigyf2	3054.38	-0.0550719	0.0656241	-0.839202	0.401356	0.496186	Nosig	2811.65	0.0276535	0.0958264	0.288579	0.772904	0.999877	Nosig	2926.59	-0.0284684	0.0746045	-0.381591	0.702765	0.999505	Nosig
Kcnj13	103.464	0.201015	0.473625	0.424418	0.671261	0.745476	Nosig	118.008	-0.333734	0.509149	-0.655474	0.512162	0.999877	Nosig	101.381	0.116262	0.449096	0.25888	0.795728	0.999505	Nosig
3110079O15Rik	3.01269	-1.07023	0.546558	-1.95813	0.0502149	0.0842298	Nosig								2.2257	-0.400177	0.561437	-0.712772	0.475987	0.999505	Nosig
Ngef	2983.91	-0.171822	0.0938077	-1.83164	0.067005	0.108921	Nosig	2679.75	-0.040965	0.100003	-0.409637	0.682072	0.999877	Nosig	2715.84	-0.0178881	0.0721642	-0.247881	0.804226	0.999505	Nosig
Neu2	54.2089	-0.265702	0.14353	-1.8512	0.0641411	0.104838	Nosig	53.6002	-0.430745	0.234177	-1.8394	0.0658561	0.999877	Nosig	43.2703	0.164336	0.14219	1.15574	0.247786	0.999505	Nosig
Inpp5d	2182.65	2.44046	0.0835517	29.209	1.49e-187	4.1e-185	Up	3654.54	0.064998	0.145004	0.448249	0.653973	0.999877	Nosig	3855.54	-0.0325871	0.0975186	-0.334163	0.738257	0.999505	Nosig
Atg16l1	2454.53	-0.11644	0.0533487	-2.18262	0.0290639	0.0516334	Nosig	2235.24	-0.0139333	0.137772	-0.101132	0.919445	0.999877	Nosig	2317.53	-0.0461038	0.0670086	-0.688029	0.491434	0.999505	Nosig
Scarna6	13.4847	0.0480542	0.277006	0.173477	0.862277	0.898677	Nosig	13.8311	-0.18702	0.297627	-0.62837	0.529762	0.999877	Nosig	14.8498	-0.218304	0.258189	-0.84552	0.397821	0.999505	Nosig
Sag	25.7172	0.11613	0.211028	0.55031	0.582107	0.669655	Nosig	23.9793	0.206088	0.226918	0.908205	0.36377	0.999877	Nosig	23.2166	0.228698	0.184387	1.24032	0.214858	0.999505	Nosig
Dgkd	3441.12	0.205954	0.0586969	3.50878	0.000450173	0.00115886	Nosig	3468.7	0.0467357	0.0956595	0.488564	0.625151	0.999877	Nosig	3550.64	0.0156151	0.0817783	0.190945	0.848569	0.999505	Nosig
Usp40	1394.11	0.253101	0.049218	5.14245	2.71e-07	1.09e-06	Nosig	1419.71	0.0664222	0.113397	0.58575	0.558043	0.999877	Nosig	1473.82	-0.000532877	0.0766506	-0.00695203	0.994453	0.999505	Nosig
Ugt1a7c	108.706	3.37938	0.213549	15.8249	2.1e-56	8.09e-55	Up	195.722	0.120261	0.14906	0.806798	0.419783	0.999877	Nosig	184.213	0.22744	0.123779	1.83748	0.0661394	0.999505	Nosig
Ugt1a6a	23.1157	1.60547	0.321724	4.9902	6.03e-07	2.33e-06	Up	34.1062	0.0517755	0.315496	0.164108	0.869646	0.999877	Nosig	35.3304	-0.00256324	0.205067	-0.0124995	0.990027	0.999505	Nosig
Dnajb3	67.9718	0.102533	0.12961	0.791086	0.428894	0.523211	Nosig	65.8586	0.0672558	0.175531	0.383157	0.701604	0.999877	Nosig	66.97	0.033622	0.145479	0.231113	0.817227	0.999505	Nosig
Mroh2a	4.1983	0.776959	0.503247	1.54389	0.122614	0.183704	Nosig	5.01664	0.101555	0.519418	0.195517	0.844989	0.999877	Nosig	4.40997	0.338444	0.376204	0.89963	0.368317	0.999505	Nosig
Hjurp	256.184	-0.445469	0.0954898	-4.6651	3.08e-06	1.1e-05	Nosig	195.87	0.112098	0.0993687	1.1281	0.259276	0.999877	Nosig	192.953	0.131819	0.0995647	1.32395	0.185519	0.999505	Nosig
Trpm8	77.4295	0.228086	0.414748	0.54994	0.58236	0.669862	Nosig	63.6802	0.886134	0.502451	1.76362	0.0777955	0.999877	Nosig	60.4809	0.616802	0.307278	2.00731	0.0447168	0.999505	Nosig
Spp2	17.6782	-0.865381	0.27257	-3.1749	0.00149887	0.00349558	Nosig	10.8694	0.202596	0.381322	0.531299	0.595212	0.999877	Nosig	10.8202	0.159363	0.3545	0.449541	0.653041	0.999505	Nosig
Glrp1	29.7522	3.91976	0.282719	13.8645	1.04e-43	3.02e-42	Up	55.25	0.121948	0.193867	0.629031	0.529329	0.999877	Nosig	69.5278	-0.332308	0.158718	-2.0937	0.0362869	0.999505	Nosig
Arl4c	4202.09	-0.0206566	0.0948854	-0.2177	0.827663	0.871499	Nosig	3928.04	0.020522	0.106914	0.19195	0.847782	0.999877	Nosig	4068.35	-0.0230675	0.0674417	-0.342036	0.732324	0.999505	Nosig
Sh3bp4	1034.11	0.40964	0.0602722	6.79651	1.07e-11	6.97e-11	Nosig	1153.75	-0.0582974	0.0908139	-0.641943	0.52091	0.999877	Nosig	1178.79	-0.0439187	0.0875338	-0.501735	0.615854	0.999505	Nosig
Agap1	8740.34	-0.158547	0.056196	-2.82132	0.00478263	0.0101555	Nosig	7961.46	-0.0693837	0.117504	-0.590479	0.55487	0.999877	Nosig	8394.31	-0.11174	0.0801128	-1.39479	0.16308	0.999505	Nosig
Gbx2	159.855	-0.032604	0.094367	-0.345502	0.729717	0.795262	Nosig	156.618	-0.139249	0.100596	-1.38424	0.166285	0.999877	Nosig	160.106	-0.0983212	0.10871	-0.904435	0.365765	0.999505	Nosig
Asb18	18.5208	-0.603775	0.336256	-1.79558	0.0725614	0.116761	Nosig	12.9545	0.199641	0.387212	0.515586	0.606143	0.999877	Nosig	12.2657	0.254906	0.282315	0.902915	0.366571	0.999505	Nosig
Iqca	122.173	-0.462375	0.147948	-3.12527	0.00177644	0.00408517	Nosig	96.8893	-0.0282623	0.187683	-0.150585	0.880303	0.999877	Nosig	104.755	-0.135142	0.17134	-0.788734	0.430267	0.999505	Nosig
Ackr3	753.347	0.644217	0.118117	5.45407	4.92e-08	2.16e-07	Nosig	993.003	-0.337465	0.135465	-2.49115	0.0127329	0.999877	Nosig	985.829	-0.168077	0.10719	-1.56802	0.116876	0.999505	Nosig
Cops8	3981.25	-0.224243	0.0919497	-2.43876	0.0147377	0.0281405	Nosig	3553.02	-0.0860288	0.105177	-0.81794	0.413391	0.999877	Nosig	3540.72	-0.0127449	0.0881061	-0.144654	0.884984	0.999505	Nosig
Col6a3	509.525	-0.139078	0.134531	-1.0338	0.301231	0.392537	Nosig	481.355	-0.154995	0.200116	-0.774528	0.438619	0.999877	Nosig	436.891	0.127278	0.13755	0.925319	0.3548	0.999505	Nosig
Mlph	300.351	1.14307	0.173065	6.60486	3.98e-11	2.44e-10	Up	387.549	0.155967	0.216013	0.722028	0.470277	0.999877	Nosig	416.807	-0.0167579	0.14607	-0.114725	0.908663	0.999505	Nosig
Rab17	6.24135	-0.266719	0.850833	-0.313479	0.753916	0.814932	Nosig	6.39341	-0.54654	0.860311	-0.635281	0.525245	0.999877	Nosig	4.58082	0.336485	0.62878	0.53514	0.592553	0.999505	Nosig
Lrrfip1	2352.3	0.206619	0.0709912	2.91049	0.00360863	0.00784904	Nosig	2385.43	0.0256285	0.114004	0.224804	0.822132	0.999877	Nosig	2413.57	0.0255146	0.0606828	0.420459	0.67415	0.999505	Nosig
Rbm44	6.05106	1.53747	0.427974	3.59244	0.000327601	0.000863157	Up	8.06993	0.38645	0.464282	0.832359	0.405206	0.999877	Nosig	8.14971	0.229437	0.3178	0.721956	0.470322	0.999505	Nosig
Ramp1	4616.09	0.322407	0.0921231	3.49974	0.000465717	0.00119436	Nosig	5092.64	-0.115166	0.13466	-0.855238	0.392419	0.999877	Nosig	5308.08	-0.11772	0.0975253	-1.20707	0.227406	0.999505	Nosig
Ube2f	1811.68	0.10188	0.073659	1.38313	0.166626	0.239198	Nosig	1812.45	-0.051805	0.110156	-0.470288	0.638149	0.999877	Nosig	1898.31	-0.0884047	0.0909183	-0.972353	0.330875	0.999505	Nosig
Scly	1376.66	-0.17847	0.117104	-1.52403	0.127502	0.189952	Nosig	1202.93	0.0397304	0.109769	0.361945	0.717393	0.999877	Nosig	1226.45	0.0192282	0.086422	0.222492	0.823931	0.999505	Nosig
Espnl	5.2237	-0.0280194	0.400864	-0.0698974	0.944275	0.959929	Nosig	5.16375	-0.177391	0.456411	-0.388665	0.697524	0.999877	Nosig	5.55578	-0.192903	0.350904	-0.54973	0.582505	0.999505	Nosig
Klhl30	46.0322	-0.00283344	0.550257	-0.0051493	0.995891	0.99721	Nosig	91.5966	-1.79361	0.748591	-2.39598	0.0165758	0.999877	Down	43.8936	0.0273736	0.488399	0.0560478	0.955304	0.999505	Nosig
Fam132b	17.6258	0.279174	0.237748	1.17424	0.240298	0.325618	Nosig	21.2268	-0.406425	0.299988	-1.3548	0.17548	0.999877	Nosig	19.8621	-0.099054	0.212529	-0.466073	0.641163	0.999505	Nosig
Ilkap	2246.83	-0.133095	0.100413	-1.32548	0.18501	0.261455	Nosig	2043.73	-0.0323092	0.0955634	-0.338092	0.735294	0.999877	Nosig	2175.98	-0.108284	0.0894053	-1.21116	0.225836	0.999505	Nosig
Hes6	665.444	0.150835	0.10473	1.44022	0.149805	0.218069	Nosig	687.272	-0.094107	0.121062	-0.777343	0.436956	0.999877	Nosig	684.394	-0.0159949	0.071208	-0.224622	0.822274	0.999505	Nosig
Per2	1214.28	-0.235599	0.0952806	-2.47268	0.0134103	0.0258781	Nosig	1105.05	-0.161114	0.170872	-0.942894	0.345735	0.999877	Nosig	1034.63	0.0619629	0.100305	0.617742	0.536745	0.999505	Nosig
Traf3ip1	1039.18	-0.232657	0.0747774	-3.11133	0.00186246	0.00426665	Nosig	899.707	0.00114618	0.122774	0.0093357	0.992551	0.999877	Nosig	893.171	0.0476562	0.0792975	0.60098	0.547854	0.999505	Nosig
Asb1	2140.34	-0.294903	0.0803203	-3.67159	0.000241045	0.000648565	Nosig	1771.37	0.0640432	0.114713	0.558288	0.576648	0.999877	Nosig	1810.37	0.0293773	0.0802156	0.36623	0.714194	0.999505	Nosig
Twist2	19.9782	0.495273	0.238559	2.0761	0.0378846	0.0655143	Nosig	22.6876	-0.011569	0.284033	-0.0407314	0.96751	0.999877	Nosig	22.9407	-0.0102582	0.20231	-0.0507055	0.95956	0.999505	Nosig
Hdac4	647.925	-0.296328	0.150286	-1.97175	0.0486376	0.0818867	Nosig	557.283	-0.0603709	0.14001	-0.431189	0.666331	0.999877	Nosig	530.036	0.0954721	0.125524	0.76059	0.446902	0.999505	Nosig
Ndufa10	7840	-0.313379	0.0709744	-4.41539	1.01e-05	3.35e-05	Nosig	6580.78	-0.00860081	0.0773491	-0.111195	0.911462	0.999877	Nosig	6931.58	-0.0731209	0.104982	-0.696509	0.48611	0.999505	Nosig
Myeov2	4000.96	-0.162896	0.0992915	-1.64059	0.100884	0.155447	Nosig	3674.01	-0.100899	0.127702	-0.790115	0.429461	0.999877	Nosig	3836.51	-0.112566	0.102436	-1.09889	0.271815	0.999505	Nosig
Otos	16.6153	-0.402424	0.264545	-1.52119	0.128211	0.190767	Nosig	13.0404	0.0991226	0.365054	0.271528	0.785985	0.999877	Nosig	13.2729	0.0574119	0.243919	0.235373	0.813919	0.999505	Nosig
Gpc1	5428.25	-0.0654192	0.0565636	-1.15656	0.247452	0.333767	Nosig	5189.72	-0.105151	0.123183	-0.853613	0.39332	0.999877	Nosig	5066.69	0.0154084	0.0790356	0.194954	0.845429	0.999505	Nosig
Mir149	9.87079	-0.868131	0.333363	-2.60416	0.00920987	0.0184696	Nosig	6.82537	-0.195462	0.488307	-0.400285	0.688947	0.999877	Nosig	8.28318	-0.437848	0.324464	-1.34945	0.177193	0.999505	Nosig
Ankmy1	22.001	-0.154528	0.191351	-0.807565	0.419341	0.514045	Nosig	18.8156	0.142799	0.25495	0.560104	0.575408	0.999877	Nosig	20.5099	-0.059138	0.190006	-0.311244	0.755615	0.999505	Nosig
Dusp28	1122.92	-0.370275	0.0637374	-5.80938	6.27e-09	3.03e-08	Nosig	963.27	-0.150137	0.144703	-1.03755	0.299479	0.999877	Nosig	968.675	-0.0709776	0.0875981	-0.810265	0.417788	0.999505	Nosig
Rnpepl1	2168.24	0.185858	0.0931631	1.99497	0.046046	0.0779501	Nosig	2213.29	-0.0190331	0.101624	-0.187289	0.851434	0.999877	Nosig	2297.98	-0.0516811	0.0874057	-0.591278	0.554334	0.999505	Nosig
9430060I03Rik	20.4138	-0.0972865	0.203857	-0.477228	0.6332	0.713997	Nosig	17.8849	0.136646	0.281759	0.484975	0.627694	0.999877	Nosig	19.9685	-0.0998278	0.195547	-0.510505	0.609698	0.999505	Nosig
Capn10	1252.13	-0.276061	0.106021	-2.60383	0.00921893	0.0184829	Nosig	1067.64	-0.00676423	0.140631	-0.0480991	0.961637	0.999877	Nosig	1054.23	0.0540728	0.0925737	0.584106	0.559149	0.999505	Nosig
Gpr35	110.845	2.14556	0.226629	9.46729	2.87e-21	3.78e-20	Up	174.132	0.143431	0.216961	0.661092	0.508553	0.999877	Nosig	178.922	0.0631743	0.134277	0.470477	0.638015	0.999505	Nosig
Kif1a	48565.5	-0.597435	0.0776739	-7.69158	1.45e-14	1.23e-13	Nosig	35682.1	0.0287437	0.103791	0.276939	0.781827	0.999877	Nosig	36815.1	-0.0108884	0.0833087	-0.130699	0.896013	0.999505	Nosig
Agxt	1.00423	3.31329	1.75406	1.88893	0.0589007	0.0972357	Nosig								0.781279	2.53947	1.42434	1.7829	0.0746022	0.999505	Nosig
Sned1	753.518	-0.124077	0.114037	-1.08804	0.276576	0.365953	Nosig	672.104	0.046357	0.161253	0.28748	0.773745	0.999877	Nosig	608.251	0.261906	0.148107	1.76835	0.077002	0.999505	Nosig
Mterfd2	1562.41	-0.0932741	0.0970043	-0.961546	0.336278	0.429722	Nosig	1438.03	-0.019051	0.128215	-0.148586	0.88188	0.999877	Nosig	1432.21	0.0291967	0.107435	0.271761	0.785805	0.999505	Nosig
Pask	262.487	0.290032	0.0789515	3.67354	0.000239212	0.000644299	Nosig	272.298	0.0482915	0.102939	0.469127	0.638979	0.999877	Nosig	262.743	0.132169	0.0931316	1.41917	0.15585	0.999505	Nosig
Ppp1r7	2867.94	-0.201643	0.105472	-1.91182	0.0558995	0.0928046	Nosig	2475.06	0.050037	0.0996812	0.501971	0.615688	0.999877	Nosig	2489.57	0.0519475	0.0593966	0.874586	0.381799	0.999505	Nosig
Ano7	55.5514	0.544843	0.16479	3.30628	0.000945444	0.00229361	Nosig	60.0056	0.180308	0.149455	1.20644	0.227649	0.999877	Nosig	65.9432	-0.0424021	0.131417	-0.322653	0.746958	0.999505	Nosig
Hdlbp	11604.3	-0.16209	0.0963489	-1.68233	0.0925058	0.144163	Nosig	10380.7	-0.0141204	0.0953254	-0.148128	0.882242	0.999877	Nosig	10444.8	0.0125814	0.0726959	0.173069	0.862597	0.999505	Nosig
2-Sep	7537.82	0.45494	0.0848044	5.36458	8.11e-08	3.48e-07	Nosig
Farp2	407.97	-0.466476	0.101114	-4.61337	3.96e-06	1.39e-05	Nosig	320.565	-0.0054355	0.112213	-0.0484391	0.961366	0.999877	Nosig	306.636	0.118926	0.0899428	1.32224	0.18609	0.999505	Nosig
Stk25	8585.28	-0.258427	0.0740058	-3.49198	0.000479448	0.00122656	Nosig	7590.61	-0.100341	0.123268	-0.814004	0.415643	0.999877	Nosig	7514.1	-0.0086681	0.0782742	-0.11074	0.911822	0.999505	Nosig
Bok	649.44	-0.283442	0.0994037	-2.85142	0.00435243	0.00931724	Nosig	560.931	-0.0574781	0.13745	-0.418173	0.675821	0.999877	Nosig	543.605	0.0587801	0.111173	0.528728	0.596994	0.999505	Nosig
Thap4	1134.86	-0.205331	0.0623545	-3.29296	0.000991389	0.00239674	Nosig	1016.55	-0.0732041	0.111959	-0.653846	0.513211	0.999877	Nosig	1054.77	-0.0836963	0.0891762	-0.93855	0.347962	0.999505	Nosig
Atg4b	3369.14	-0.292268	0.0878342	-3.3275	0.000876288	0.00213716	Nosig	2858.44	-0.0138307	0.070102	-0.197295	0.843597	0.999877	Nosig	2835.43	0.0406851	0.0714406	0.569495	0.56902	0.999505	Nosig
Dtymk	1435.4	0.0124631	0.0726263	0.171606	0.863747	0.899786	Nosig	1426.26	-0.133742	0.135319	-0.988343	0.322985	0.999877	Nosig	1414.7	-0.0339397	0.0843384	-0.402423	0.687373	0.999505	Nosig
Ing5	860.577	0.0804715	0.0737692	1.09085	0.275337	0.364552	Nosig	823.251	0.0680514	0.110315	0.616881	0.537314	0.999877	Nosig	836.356	0.0431306	0.0643446	0.670306	0.502663	0.999505	Nosig
D2hgdh	772.357	0.531209	0.0858806	6.18543	6.19e-10	3.34e-09	Nosig	879.331	0.000317954	0.100084	0.00317686	0.997465	0.999877	Nosig	909.148	-0.0310237	0.0882242	-0.351646	0.725104	0.999505	Nosig
Gal3st2	7.18892	-0.163306	0.421589	-0.387358	0.698491	0.768861	Nosig	7.8299	-0.575253	0.506443	-1.13587	0.256011	0.999877	Nosig	7.73909	-0.340111	0.452907	-0.750952	0.452681	0.999505	Nosig
Neu4	1038.3	0.533658	0.108104	4.93652	7.95e-07	3.03e-06	Nosig	1193.14	-0.0263468	0.104544	-0.252017	0.801028	0.999877	Nosig	1262.03	-0.0914151	0.102716	-0.88998	0.373477	0.999505	Nosig
Pdcd1	264.25	5.03377	0.17051	29.5219	1.51e-191	4.48e-189	Up	518.114	0.082039	0.171985	0.477013	0.633353	0.999877	Nosig	522.779	0.0642871	0.188544	0.340967	0.733129	0.999505	Nosig
Fam174a	2289.35	-0.0262503	0.0611799	-0.429067	0.667874	0.742582	Nosig	2266.91	-0.168458	0.158434	-1.06327	0.28766	0.999877	Nosig	2208.74	-0.0209609	0.0781002	-0.268385	0.788403	0.999505	Nosig
St8sia4	725.593	0.0976429	0.101344	0.963476	0.335309	0.428726	Nosig	716.181	-0.0128982	0.11627	-0.110933	0.91167	0.999877	Nosig	698.106	0.0752592	0.108101	0.696191	0.486309	0.999505	Nosig
Slco4c1	39.5956	-0.55253	0.241011	-2.29255	0.0218739	0.0401409	Nosig	28.0389	0.20618	0.331239	0.622452	0.533645	0.999877	Nosig	27.6551	0.195504	0.195531	0.999863	0.317377	0.999505	Nosig
Slco6c1	6.6787	-1.12498	0.347584	-3.23658	0.00120973	0.00287367	Down	4.46557	-0.445515	0.482895	-0.922592	0.35622	0.999877	Nosig	3.58512	0.196014	0.445939	0.439552	0.660261	0.999505	Nosig
D1Ertd622e	2334.88	0.214809	0.0812549	2.64364	0.00820194	0.0166283	Nosig	2380.26	0.0178006	0.138211	0.128792	0.897522	0.999877	Nosig	2520.83	-0.0683567	0.0849424	-0.804741	0.420969	0.999505	Nosig
Ppip5k2	3043.48	-0.74533	0.123718	-6.02443	1.7e-09	8.72e-09	Nosig	2015.43	0.150879	0.0717903	2.10166	0.0355832	0.999877	Nosig	2111.62	0.0302553	0.0733729	0.41235	0.680083	0.999505	Nosig
Gin1	433.276	-0.208525	0.0757753	-2.75189	0.00592523	0.0123575	Nosig	379.244	-0.00419817	0.114771	-0.0365786	0.970821	0.999877	Nosig	401.013	-0.0778111	0.0903776	-0.860955	0.389263	0.999505	Nosig
Pam	9748.25	-0.0786212	0.0718742	-1.09387	0.274011	0.363088	Nosig	9105.85	-0.0481072	0.0803235	-0.598918	0.549228	0.999877	Nosig	8738.01	0.0850116	0.078807	1.07873	0.280707	0.999505	Nosig
B230216N24Rik	119.512	-0.199627	0.143838	-1.38786	0.165181	0.237331	Nosig	106.119	-0.0424429	0.132515	-0.320287	0.74875	0.999877	Nosig	108.994	-0.0443384	0.11108	-0.399159	0.689776	0.999505	Nosig
Cntnap5b	355.196	-0.845575	0.157878	-5.35587	8.51e-08	3.64e-07	Nosig	222.565	0.178935	0.154159	1.16072	0.245758	0.999877	Nosig	242.72	-0.0311489	0.119199	-0.261319	0.793846	0.999505	Nosig
Cdh20	2359.07	-0.293101	0.0676771	-4.33087	1.49e-05	4.81e-05	Nosig	1957.84	0.056122	0.104853	0.535247	0.592479	0.999877	Nosig	1961.92	0.0630296	0.0979187	0.643694	0.519774	0.999505	Nosig
Rnf152	1559.1	-0.579605	0.0823573	-7.03769	1.95e-12	1.36e-11	Nosig	1178.41	-0.0385382	0.0944371	-0.408083	0.683213	0.999877	Nosig	1165.63	0.0312232	0.0881748	0.354106	0.723259	0.999505	Nosig
Pign	1360.14	0.171471	0.089108	1.92431	0.0543156	0.0904977	Nosig	1349.83	0.0568316	0.0737666	0.770425	0.441048	0.999877	Nosig	1353.82	0.0613192	0.0869847	0.704943	0.480846	0.999505	Nosig
2310035C23Rik	2873.18	-0.386908	0.0860317	-4.49727	6.88e-06	2.34e-05	Nosig	2282.61	0.0723629	0.0816362	0.886407	0.375398	0.999877	Nosig	2395.47	-0.0184699	0.083311	-0.221698	0.824549	0.999505	Nosig
Tnfrsf11a	446.469	1.41725	0.117382	12.0739	1.45e-33	3.17e-32	Up	615.956	0.141363	0.0933941	1.51362	0.130123	0.999877	Nosig	672.657	-0.0558353	0.0903171	-0.618214	0.536434	0.999505	Nosig
Zcchc2	1275.67	0.215056	0.0660153	3.25767	0.00112331	0.00268632	Nosig	1273.12	0.0889914	0.132365	0.67232	0.50138	0.999877	Nosig	1331.88	-0.00201133	0.0704401	-0.0285537	0.977221	0.999505	Nosig
Gm20753	11.6127	-0.34403	0.287175	-1.19798	0.230924	0.315008	Nosig	8.49396	0.410614	0.405341	1.01301	0.311055	0.999877	Nosig	9.3382	0.0796186	0.252035	0.315903	0.752076	0.999505	Nosig
Phlpp1	7352.55	-0.362188	0.0819101	-4.42177	9.79e-06	3.26e-05	Nosig	5843.45	0.104379	0.100481	1.0388	0.2989	0.999877	Nosig	6051.97	0.0263122	0.0799474	0.329119	0.742066	0.999505	Nosig
Bcl2	2283.59	0.659942	0.0980325	6.73187	1.67e-11	1.06e-10	Nosig	2731.9	-0.0304557	0.106605	-0.285687	0.775118	0.999877	Nosig	2761.49	-0.00647579	0.0725865	-0.0892148	0.928911	0.999505	Nosig
Kdsr	1978.65	0.122705	0.0816887	1.5021	0.13307	0.196882	Nosig	1966.27	-0.00525685	0.0937995	-0.0560435	0.955307	0.999877	Nosig	2040.26	-0.042446	0.0855088	-0.496393	0.619617	0.999505	Nosig
Vps4b	3157.96	0.0379797	0.0925161	0.41052	0.681425	0.754133	Nosig	2991.65	0.049787	0.0792645	0.628113	0.52993	0.999877	Nosig	3128.04	-0.0244944	0.069751	-0.35117	0.725461	0.999505	Nosig
Serpinb5	49.2693	0.591864	0.192969	3.06715	0.00216114	0.00489601	Nosig	59.9161	-0.150889	0.213294	-0.707422	0.479304	0.999877	Nosig	59.4413	-0.0406419	0.158186	-0.256925	0.797237	0.999505	Nosig
Serpinb12	3.12891	0.601732	0.497701	1.20902	0.226654	0.310444	Nosig	4.49168	-0.617563	0.489712	-1.26107	0.207282	0.999877	Nosig	4.03937	-0.168738	0.429265	-0.393087	0.694255	0.999505	Nosig
Serpinb3a	0.215839	0.976308	3.00532	0.32486	0.745287	0.807866	Nosig	0.305065	0.334358	2.53023	0.132145	0.894869	0.999877	Nosig	1.25446	-1.95836	2.13394	-0.91772	0.358766	0.999505	Nosig
Serpinb11	2.77677	-0.110037	0.725043	-0.151767	0.879371	0.91224	Nosig								2.41044	0.117456	0.716293	0.163977	0.869749	0.999505	Nosig
Serpinb7	4.51469	0.787451	0.494697	1.59179	0.111433	0.169299	Nosig	4.83819	0.45353	0.557461	0.813563	0.415895	0.999877	Nosig	4.47196	0.452378	0.434624	1.04085	0.297946	0.999505	Nosig
Serpinb2	5.65018	1.29644	0.524533	2.47161	0.0134506	0.0259478	Up	5.75576	1.3238	0.584891	2.26333	0.0236151	0.999877	Up	7.30412	0.210324	0.409859	0.513163	0.607838	0.999505	Nosig
Serpinb10	12.7447	1.05216	0.449195	2.34231	0.0191648	0.0356706	Up	13.7085	0.777856	0.529267	1.46969	0.141647	0.999877	Nosig	10.8705	1.0041	0.384849	2.60907	0.00907887	0.999505	Up
Serpinb8	130.504	2.06908	0.173451	11.9289	8.37e-33	1.79e-31	Up	197.074	0.244641	0.15963	1.53254	0.125388	0.999877	Nosig	195.27	0.194167	0.115359	1.68316	0.0923433	0.999505	Nosig
Cdh7	434.734	-0.888683	0.145589	-6.10405	1.03e-09	5.45e-09	Nosig	272.73	0.106021	0.117536	0.902028	0.367042	0.999877	Nosig	273.212	0.0935309	0.101711	0.91958	0.357792	0.999505	Nosig
Cdh19	1812.72	0.534753	0.121645	4.396	1.1e-05	3.64e-05	Nosig	1931.67	0.230367	0.140984	1.63399	0.102261	0.999877	Nosig	2078.63	0.0225373	0.120443	0.18712	0.851567	0.999505	Nosig
Dsel	849.624	-0.119046	0.0982622	-1.21151	0.225699	0.309364	Nosig	767.764	0.00867389	0.0917166	0.0945727	0.924654	0.999877	Nosig	753.512	0.0744172	0.0937939	0.793411	0.427538	0.999505	Nosig
Cntnap5a	477.003	-0.932299	0.216901	-4.29827	1.72e-05	5.52e-05	Nosig	315.05	-0.125055	0.209332	-0.597402	0.550239	0.999877	Nosig	308.681	-0.0039767	0.170347	-0.0233447	0.981375	0.999505	Nosig
Tsn	5174.24	0.0416725	0.0638021	0.653152	0.513659	0.605746	Nosig	4977.93	0.00263838	0.106325	0.0248142	0.980203	0.999877	Nosig	5260.43	-0.0725589	0.0962689	-0.753711	0.451023	0.999505	Nosig
Nifk	1149.11	0.133675	0.072971	1.83189	0.0669673	0.108869	Nosig	1155.08	-0.0290325	0.124494	-0.233204	0.815603	0.999877	Nosig	1189.81	-0.0424857	0.0882773	-0.481275	0.630321	0.999505	Nosig
Clasp1	5427.67	-0.49694	0.115371	-4.30733	1.65e-05	5.32e-05	Nosig	4131.79	0.0578044	0.0860807	0.671514	0.501893	0.999877	Nosig	4226.49	0.023308	0.0778298	0.299474	0.764579	0.999505	Nosig
Tfcp2l1	284.976	2.77578	0.334442	8.29973	1.04e-16	1.04e-15	Up	541.575	-0.214854	0.223238	-0.962444	0.335827	0.999877	Nosig	534.805	-0.0758528	0.181818	-0.417191	0.676539	0.999505	Nosig
Gli2	306.104	0.10358	0.135479	0.764542	0.444544	0.539078	Nosig	307.259	-0.0635776	0.143509	-0.443021	0.657751	0.999877	Nosig	321.434	-0.0904947	0.116078	-0.779599	0.435627	0.999505	Nosig
Inhbb	587.481	-0.269099	0.0735787	-3.65729	0.000254891	0.000683085	Nosig	512.419	-0.0710459	0.114058	-0.622891	0.533356	0.999877	Nosig	505.469	0.0142693	0.100991	0.141293	0.887638	0.999505	Nosig
Ralb	1647.56	0.479229	0.0659707	7.26427	3.75e-13	2.8e-12	Nosig	1903.12	-0.0955211	0.122148	-0.78201	0.434209	0.999877	Nosig	1880.85	-0.00293228	0.0926509	-0.0316487	0.974752	0.999505	Nosig
Tmem185b	840.474	0.261746	0.0698356	3.74803	0.000178231	0.000490235	Nosig	887.279	-0.0407375	0.112011	-0.36369	0.716089	0.999877	Nosig	889.85	0.00195848	0.0994321	0.0196967	0.984285	0.999505	Nosig
Epb4.1l5	502.209	0.264277	0.0843148	3.1344	0.00172204	0.00397164	Nosig	524.304	-0.00450858	0.0811976	-0.055526	0.955719	0.999877	Nosig	531.682	0.00289043	0.0747947	0.0386449	0.969174	0.999505	Nosig
Ptpn4	815.725	-0.35509	0.232768	-1.52551	0.127131	0.189455	Nosig	635.79	0.186294	0.162638	1.14545	0.252023	0.999877	Nosig	664.72	0.0545495	0.178493	0.305611	0.759901	0.999505	Nosig
Tmem177	536.485	-0.0992582	0.0680645	-1.4583	0.144759	0.211862	Nosig	479.393	0.0732913	0.0963748	0.760481	0.446967	0.999877	Nosig	499.139	-0.00362293	0.103208	-0.0351032	0.971997	0.999505	Nosig
Gm101	39.467	0.129052	0.197974	0.651861	0.514491	0.606516	Nosig	37.1267	0.176751	0.201897	0.875453	0.381328	0.999877	Nosig	34.4304	0.293872	0.178757	1.64397	0.100182	0.999505	Nosig
Sctr	144.681	1.40211	0.155328	9.02677	1.77e-19	2.1e-18	Up	210.622	-0.0472774	0.134148	-0.352427	0.724518	0.999877	Nosig	231.237	-0.17584	0.120067	-1.46452	0.143052	0.999505	Nosig
Tmem37	195.822	2.43466	0.132999	18.3059	7.43e-75	4.13e-73	Up	351.879	-0.161784	0.117398	-1.37808	0.168179	0.999877	Nosig	359.549	-0.107774	0.105445	-1.02209	0.306738	0.999505	Nosig
Dbi	14656.8	1.07368	0.0942792	11.3883	4.78e-30	9.27e-29	Up	19966.6	-0.0819548	0.103833	-0.789292	0.429941	0.999877	Nosig	21605.1	-0.168967	0.100655	-1.67868	0.0932138	0.999505	Nosig
3110009E18Rik	64.8561	0.0390764	0.135233	0.288955	0.772616	0.829758	Nosig	70.7415	-0.367224	0.213489	-1.72011	0.0854132	0.999877	Nosig	72.405	-0.250858	0.132163	-1.8981	0.0576833	0.999505	Nosig
Steap3	656.904	1.20597	0.10953	11.0104	3.41e-28	6.19e-27	Up	888.274	0.0469325	0.16106	0.291397	0.770748	0.999877	Nosig	836.793	0.180329	0.11385	1.58392	0.113213	0.999505	Nosig
C1ql2	120.252	0.443984	0.146034	3.04028	0.00236357	0.00532206	Nosig	128.342	0.122751	0.162884	0.75361	0.451083	0.999877	Nosig	149.193	-0.183582	0.137207	-1.33799	0.180899	0.999505	Nosig
Marco	6.12453	-1.29822	0.499453	-2.59929	0.00934169	0.018705	Down	3.87745	-0.536306	0.699556	-0.766638	0.443297	0.999877	Nosig	4.57537	-0.611569	0.550815	-1.1103	0.26687	0.999505	Nosig
En1	65.1882	-0.913822	0.172733	-5.29037	1.22e-07	5.13e-07	Nosig	43.4707	-0.120138	0.217244	-0.553012	0.580255	0.999877	Nosig	40.7096	0.0877119	0.177839	0.493211	0.621863	0.999505	Nosig
Celrr	123.343	0.514509	0.133896	3.84261	0.000121734	0.000343319	Nosig	134.276	0.138568	0.137166	1.01022	0.312392	0.999877	Nosig	137.077	0.0734594	0.108089	0.679617	0.496747	0.999505	Nosig
Insig2	2821.18	-0.214988	0.07328	-2.93379	0.00334852	0.0073316	Nosig	2521.15	-0.0786184	0.0658548	-1.19381	0.232551	0.999877	Nosig	2483.83	0.0134858	0.0829526	0.162572	0.870856	0.999505	Nosig
Ccdc93	1976.59	0.220043	0.0572819	3.8414	0.000122332	0.000344898	Nosig	1999.36	0.0506543	0.0810559	0.62493	0.532017	0.999877	Nosig	2089.45	-0.0227409	0.0856268	-0.265581	0.790562	0.999505	Nosig
Htr5b	86.0801	-0.573721	0.168236	-3.41021	0.000649134	0.0016198	Nosig	62.4764	0.102927	0.167529	0.614386	0.538961	0.999877	Nosig	55.7571	0.326675	0.163583	1.997	0.0458257	0.999505	Nosig
Ddx18	1407.71	0.279506	0.0576658	4.847	1.25e-06	4.66e-06	Nosig	1498.37	-0.0466195	0.068246	-0.68311	0.494537	0.999877	Nosig	1534.82	-0.0427376	0.0982419	-0.435024	0.663545	0.999505	Nosig
Dpp10	3251.68	-0.708167	0.107595	-6.58178	4.65e-11	2.83e-10	Nosig	2256	0.0529833	0.118121	0.44855	0.653756	0.999877	Nosig	2197.46	0.117295	0.097557	1.20232	0.229239	0.999505	Nosig
Actr3	9712.19	0.14187	0.0755471	1.8779	0.0603952	0.0993775	Nosig	9731.98	-0.0109481	0.129677	-0.0844262	0.932718	0.999877	Nosig	9728.27	0.0272483	0.0749309	0.363646	0.716122	0.999505	Nosig
Slc35f5	1176.32	0.398276	0.0761876	5.22758	1.72e-07	7.09e-07	Nosig	1267.99	0.0413641	0.107294	0.385523	0.69985	0.999877	Nosig	1260.09	0.069796	0.0830187	0.840727	0.400501	0.999505	Nosig
Lypd1	252.944	-0.82111	0.117698	-6.97643	3.03e-12	2.07e-11	Nosig	179.597	-0.19137	0.132391	-1.44548	0.148322	0.999877	Nosig	170.384	0.0174622	0.106242	0.164362	0.869446	0.999505	Nosig
Nckap5	217.257	0.524276	0.118117	4.43863	9.05e-06	3.03e-05	Nosig	230.422	0.238043	0.135856	1.75218	0.0797433	0.999877	Nosig	236.281	0.121363	0.106555	1.13896	0.254718	0.999505	Nosig
Mgat5	766.263	-0.267305	0.24738	-1.08055	0.279899	0.369514	Nosig	643.012	0.0594976	0.206029	0.288783	0.772748	0.999877	Nosig	658.495	0.0221886	0.20357	0.108997	0.913205	0.999505	Nosig
Tmem163	1290.51	-0.280755	0.111549	-2.51688	0.0118401	0.0231234	Nosig	1090	0.0165927	0.12056	0.13763	0.890533	0.999877	Nosig	1134.96	-0.0355213	0.0898505	-0.395338	0.692593	0.999505	Nosig
Acmsd	11.6855	0.0504972	0.601502	0.0839518	0.933095	0.952243	Nosig	8.37173	1.24009	0.594236	2.08686	0.0369008	0.999877	Up	8.23919	0.711732	0.389871	1.82556	0.0679168	0.999505	Nosig
2900009J06Rik	7.2675	-0.292755	0.345534	-0.847253	0.396854	0.491595	Nosig	6.09486	0.0493326	0.459271	0.107415	0.91446	0.999877	Nosig	6.18628	0.0328284	0.330831	0.0992303	0.920955	0.999505	Nosig
Ccnt2	2367.42	-0.0223292	0.0730522	-0.305661	0.759862	0.81931	Nosig	2153.49	0.10846	0.132337	0.819573	0.41246	0.999877	Nosig	2260.51	0.00196464	0.0802598	0.0244785	0.980471	0.999505	Nosig
Map3k19	267.22	-0.0564482	0.0947577	-0.595711	0.551368	0.641284	Nosig	253.306	-0.0738646	0.117531	-0.62847	0.529696	0.999877	Nosig	243.569	0.065962	0.123117	0.535769	0.592119	0.999505	Nosig
Rab3gap1	4595.62	-0.184459	0.0875874	-2.106	0.0352046	0.0613242	Nosig	4031.06	0.0204138	0.0842883	0.24219	0.808633	0.999877	Nosig	4051.9	0.0355409	0.0725124	0.490135	0.624038	0.999505	Nosig
Zranb3	364.756	0.231453	0.0832875	2.77897	0.00545322	0.0114416	Nosig	377.086	-0.00834381	0.118296	-0.0705336	0.943769	0.999877	Nosig	390.876	-0.0425601	0.0867281	-0.49073	0.623617	0.999505	Nosig
R3hdm1	3831.67	-0.17209	0.0835108	-2.06069	0.0393322	0.067702	Nosig	3350.46	0.045481	0.12581	0.361506	0.717721	0.999877	Nosig	3530.37	-0.0418871	0.0649494	-0.644918	0.51898	0.999505	Nosig
Ubxn4	5963.5	0.166878	0.0768514	2.17143	0.0298984	0.0529243	Nosig	6109.05	-0.0521423	0.0988617	-0.527426	0.597898	0.999877	Nosig	6425.28	-0.0965335	0.0837016	-1.15331	0.248785	0.999505	Nosig
Lct	35.7132	-1.25431	0.219232	-5.72139	1.06e-08	4.98e-08	Down	19.3354	-0.00485467	0.305703	-0.0158804	0.98733	0.999877	Nosig	20.3052	-0.0656914	0.195744	-0.335599	0.737174	0.999505	Nosig
Mcm6	617.578	0.921238	0.113269	8.13316	4.18e-16	4.01e-15	Nosig	776.201	0.0505795	0.144748	0.349431	0.726765	0.999877	Nosig	743.832	0.149309	0.099547	1.49988	0.133644	0.999505	Nosig
Dars	3754.51	0.260746	0.081827	3.18655	0.00143981	0.00337197	Nosig	3956.64	-0.0373459	0.109077	-0.342381	0.732064	0.999877	Nosig	3872.57	0.0523492	0.0927918	0.564157	0.572647	0.999505	Nosig
Cxcr4	682.267	2.71372	0.134782	20.1342	3.7e-90	2.58e-88	Up	1171	0.0858661	0.138193	0.621349	0.53437	0.999877	Nosig	1213.62	0.0145031	0.105181	0.137887	0.89033	0.999505	Nosig
Thsd7b	188.211	-0.708502	0.138849	-5.10268	3.35e-07	1.34e-06	Nosig	130.943	0.0418822	0.155101	0.270032	0.787136	0.999877	Nosig	133.835	0.0168979	0.122096	0.138398	0.889926	0.999505	Nosig
Cd55	930.75	0.193032	0.356511	0.541448	0.588199	0.674497	Nosig	881.946	0.251359	0.472003	0.532536	0.594355	0.999877	Nosig	793.911	0.397354	0.281151	1.41331	0.157564	0.999505	Nosig
C4bp-ps1	15.2404	0.54997	0.259303	2.12096	0.0339253	0.0593407	Nosig	17.1418	0.0569538	0.272952	0.208659	0.834714	0.999877	Nosig	19.6936	-0.197155	0.228725	-0.861974	0.388702	0.999505	Nosig
Pfkfb2	3220.36	-0.0608875	0.0692307	-0.879486	0.379138	0.474046	Nosig	2890.05	0.105328	0.0918035	1.14732	0.251251	0.999877	Nosig	2986.03	0.0314666	0.0769179	0.409093	0.682472	0.999505	Nosig
Yod1	345.735	0.031927	0.123979	0.25752	0.796778	0.848229	Nosig	309.889	0.229232	0.128486	1.78411	0.0744059	0.999877	Nosig	309.493	0.172204	0.0998232	1.72509	0.0845119	0.999505	Nosig
AA986860	242.562	0.213281	0.141905	1.50299	0.132842	0.196609	Nosig	246.576	0.0260405	0.122601	0.212401	0.831794	0.999877	Nosig	273.319	-0.150581	0.0870614	-1.7296	0.0837026	0.999505	Nosig
Fcamr	4.83392	1.66065	0.617092	2.69109	0.00712185	0.0146083	Up	7.17208	0.0499463	0.603099	0.082816	0.933998	0.999877	Nosig	7.59702	-0.0337007	0.404698	-0.0832737	0.933634	0.999505	Nosig
Pigr	6.84431	1.52134	1.50558	1.01046	0.312274	0.404084	Nosig	7.11082	1.52744	0.925865	1.64974	0.098996	0.999877	Nosig	4.13957	0.736978	0.691729	1.06541	0.286689	0.999505	Nosig
Faim3	13.8879	1.36885	0.424611	3.22378	0.00126512	0.00299545	Up	15.7412	0.891489	0.534836	1.66685	0.095545	0.999877	Nosig	12.1825	1.11868	0.338539	3.30442	0.000951727	0.414422	Up
Il19	5.58775	0.50552	0.443106	1.14086	0.25393	0.341193	Nosig	6.21109	0.0535693	0.467723	0.114532	0.908816	0.999877	Nosig	7.85726	-0.379171	0.357523	-1.06055	0.288894	0.999505	Nosig
Mapkapk2	2694.3	0.901782	0.0714186	12.6267	1.5e-36	3.63e-35	Nosig	3563.37	-0.129849	0.133054	-0.975915	0.329107	0.999877	Nosig	3660.4	-0.0989658	0.0812265	-1.21839	0.223075	0.999505	Nosig
Dyrk3	234.857	-0.292572	0.0890951	-3.28382	0.00102412	0.00247092	Nosig	198.044	0.00583071	0.128942	0.0452198	0.963932	0.999877	Nosig	198.797	0.0296768	0.112195	0.264511	0.791386	0.999505	Nosig
Eif2d	1305.37	0.0646124	0.0666697	0.969141	0.332475	0.425762	Nosig	1304.03	-0.0884741	0.0688519	-1.28499	0.198795	0.999877	Nosig	1309.55	-0.0304336	0.0801184	-0.379857	0.704051	0.999505	Nosig
Rassf5	2056.59	-0.314598	0.0906578	-3.47017	0.000520136	0.00132357	Nosig	1676.23	0.0870575	0.0957061	0.909634	0.363016	0.999877	Nosig	1717.1	0.0384378	0.078065	0.492382	0.622449	0.999505	Nosig
Ikbke	311.012	1.5007	0.103195	14.5423	6.53e-48	2.11e-46	Up	443.677	0.086016	0.121596	0.707391	0.479323	0.999877	Nosig	479.883	-0.0691174	0.118389	-0.583815	0.559345	0.999505	Nosig
Srgap2	4080.05	0.0397316	0.050484	0.787013	0.431274	0.525655	Nosig	3836.38	0.0764205	0.0839664	0.910132	0.362753	0.999877	Nosig	3983.07	0.00515797	0.0756671	0.0681667	0.945653	0.999505	Nosig
Fam72a	109.212	-0.142251	0.119159	-1.19379	0.232561	0.316813	Nosig	97.6913	0.0175405	0.153048	0.114608	0.908756	0.999877	Nosig	96.1628	0.0702905	0.118605	0.592643	0.55342	0.999505	Nosig
Ctse	294.155	3.91113	0.372682	10.4946	9.15e-26	1.5e-24	Up	514.982	0.341295	0.319664	1.06767	0.285669	0.999877	Nosig	507.847	0.261893	0.185124	1.41469	0.15716	0.999505	Nosig
5430435G22Rik	1052.99	2.02574	0.132731	15.262	1.37e-52	4.84e-51	Up	1680.28	0.0292927	0.115701	0.253175	0.800133	0.999877	Nosig	1721.95	0.00278192	0.082746	0.0336199	0.97318	0.999505	Nosig
Slc26a9	5.2699	0.020533	0.400588	0.0512572	0.959121	0.970888	Nosig	5.373	-0.163003	0.49109	-0.331921	0.739949	0.999877	Nosig	3.95758	0.540264	0.385398	1.40184	0.160964	0.999505	Nosig
Pm20d1	808.426	1.15449	0.128202	9.00522	2.15e-19	2.54e-18	Up	1086.05	0.0265794	0.0996095	0.266836	0.789596	0.999877	Nosig	1024.52	0.166107	0.0877029	1.89397	0.058229	0.999505	Nosig
Slc41a1	8101.07	0.753338	0.0862665	8.73268	2.49e-18	2.78e-17	Nosig	9991.43	-0.0393398	0.0968555	-0.40617	0.684618	0.999877	Nosig	10205.9	-0.0322541	0.0777407	-0.414894	0.67822	0.999505	Nosig
Rab7l1	1049.34	1.92214	0.105726	18.1804	7.38e-74	4.05e-72	Up	1731.07	-0.130028	0.153485	-0.847174	0.396898	0.999877	Nosig	1751.99	-0.0707289	0.11286	-0.626694	0.53086	0.999505	Nosig
Nucks1	6723.03	-0.00159875	0.0737312	-0.0216835	0.9827	0.988144	Nosig	6316.68	0.0263598	0.105162	0.25066	0.802077	0.999877	Nosig	6789.15	-0.0915645	0.0981	-0.93338	0.350624	0.999505	Nosig
Slc45a3	653.701	-0.390097	0.130914	-2.9798	0.00288439	0.00639093	Nosig	526.107	0.0254632	0.132797	0.191746	0.847941	0.999877	Nosig	533.639	0.0188229	0.0915989	0.205492	0.837187	0.999505	Nosig
Elk4	744.651	-0.13632	0.0861386	-1.58256	0.113521	0.172054	Nosig	641.876	0.140289	0.0996746	1.40747	0.159288	0.999877	Nosig	670.72	0.0306381	0.0961148	0.318765	0.749904	0.999505	Nosig
Mfsd4	926.917	-0.416377	0.0818713	-5.08575	3.66e-07	1.46e-06	Nosig	745.469	-0.0100393	0.0988744	-0.101536	0.919125	0.999877	Nosig	763.776	-0.0199574	0.0908699	-0.219626	0.826162	0.999505	Nosig
Cdk18	3231.04	-0.355193	0.0810408	-4.38289	1.17e-05	3.85e-05	Nosig	2632.17	0.0309128	0.113419	0.272553	0.785197	0.999877	Nosig	2802.87	-0.0708133	0.0933652	-0.758456	0.448178	0.999505	Nosig
Lemd1	37.7288	-0.4395	0.18294	-2.40243	0.0162865	0.0307902	Nosig	33.3326	-0.309745	0.221541	-1.39814	0.162072	0.999877	Nosig	32.0121	-0.102017	0.158957	-0.641785	0.521013	0.999505	Nosig
Klhdc8a	2069.52	-0.549094	0.0969696	-5.66254	1.49e-08	6.92e-08	Nosig	1608.63	-0.0830276	0.130788	-0.634824	0.525543	0.999877	Nosig	1550.4	0.0545479	0.0917877	0.594283	0.552323	0.999505	Nosig
Nuak2	203.565	1.46507	0.162069	9.03981	1.57e-19	1.88e-18	Up	281.873	0.157064	0.107973	1.45465	0.145766	0.999877	Nosig	300.454	0.00264337	0.115065	0.0229728	0.981672	0.999505	Nosig
Tmcc2	9791.6	-0.751647	0.0826636	-9.09284	9.65e-20	1.17e-18	Nosig	6819.96	-0.0279059	0.0943167	-0.295874	0.767326	0.999877	Nosig	6501.56	0.111232	0.0869183	1.27973	0.200639	0.999505	Nosig
Dstyk	4051.27	-0.328529	0.0665561	-4.93612	7.97e-07	3.03e-06	Nosig	3337.87	0.0325026	0.0863544	0.376386	0.70663	0.999877	Nosig	3422.98	0.00343448	0.0758609	0.0452734	0.963889	0.999505	Nosig
Rbbp5	2931.21	-0.218396	0.0785828	-2.77918	0.00544968	0.0114368	Nosig	2508.77	0.0552426	0.0788338	0.700747	0.483461	0.999877	Nosig	2531.78	0.0487364	0.0733075	0.664822	0.506164	0.999505	Nosig
Tmem81	472.064	-0.0848862	0.114475	-0.741524	0.458376	0.55297	Nosig	428.66	0.0341042	0.114613	0.297559	0.76604	0.999877	Nosig	473.997	-0.14057	0.105508	-1.33232	0.182756	0.999505	Nosig
Cntn2	17560.1	-0.423351	0.0642842	-6.58562	4.53e-11	2.77e-10	Nosig	13646	0.0932184	0.107517	0.867011	0.385936	0.999877	Nosig	14504.7	-0.031141	0.0887132	-0.35103	0.725566	0.999505	Nosig
Nfasc	27715.6	0.285112	0.0658069	4.33255	1.47e-05	4.77e-05	Nosig	28678.5	0.0516237	0.110555	0.46695	0.640535	0.999877	Nosig	30345.5	-0.0464492	0.0869	-0.534514	0.592986	0.999505	Nosig
Lrrn2	1950.41	-0.44415	0.107165	-4.14453	3.41e-05	0.000104811	Nosig	1566.22	-0.0414256	0.128489	-0.322405	0.747146	0.999877	Nosig	1507.96	0.0832481	0.0799264	1.04156	0.297616	0.999505	Nosig
Mdm4	2433.38	0.15092	0.0731047	2.06443	0.0389765	0.0671664	Nosig	2314.91	0.175772	0.116557	1.50804	0.131545	0.999877	Nosig	2354.09	0.10373	0.0979831	1.05865	0.289757	0.999505	Nosig
Pik3c2b	2675.7	-0.751603	0.0930508	-8.07734	6.62e-16	6.26e-15	Nosig	1844.27	0.00577225	0.116404	0.0495881	0.960451	0.999877	Nosig	1861.94	0.0177183	0.115591	0.153285	0.878174	0.999505	Nosig
Ppp1r15b	3706.15	0.0649823	0.0414912	1.56617	0.117309	0.176791	Nosig	3597.03	0.00246188	0.0660318	0.0372832	0.970259	0.999877	Nosig	3683.72	-0.012252	0.094664	-0.129426	0.897021	0.999505	Nosig
Plekha6	6670.29	-0.706792	0.0964301	-7.32959	2.31e-13	1.76e-12	Nosig	4611.82	0.0671674	0.127484	0.52687	0.598284	0.999877	Nosig	4717.54	0.0286842	0.0865381	0.331463	0.740295	0.999505	Nosig
Gm19461	303.932	-1.05085	0.145718	-7.21157	5.53e-13	4.05e-12	Down	174.946	0.13213	0.15515	0.851628	0.394421	0.999877	Nosig	171.094	0.156771	0.124148	1.26277	0.206671	0.999505	Nosig
Golt1a	2.80894	-1.47972	0.690405	-2.14326	0.0320924	0.0564338	Down								2.29778	-0.927383	0.577443	-1.60602	0.10827	0.999505	Nosig
Etnk2	257.376	-0.375534	0.0982074	-3.82389	0.000131364	0.000368529	Nosig	222.457	-0.179685	0.114958	-1.56304	0.118042	0.999877	Nosig	218.826	-0.0480728	0.112733	-0.42643	0.669794	0.999505	Nosig
Sox13	840.379	-0.264791	0.0788367	-3.35873	0.000783022	0.00192349	Nosig	712.505	0.024045	0.125659	0.191351	0.848251	0.999877	Nosig	688.002	0.11703	0.0755067	1.54992	0.12116	0.999505	Nosig
Snrpe	1190.39	0.077293	0.0828196	0.93327	0.350681	0.444404	Nosig	1225.79	-0.169089	0.142902	-1.18325	0.236711	0.999877	Nosig	1226.86	-0.0737075	0.0977723	-0.753869	0.450928	0.999505	Nosig
Zc3h11a	6625.67	-0.0289949	0.101614	-0.285344	0.775381	0.831793	Nosig	6111.51	0.0530744	0.111872	0.474421	0.6352	0.999877	Nosig	6498.95	-0.0551578	0.0761024	-0.724784	0.468584	0.999505	Nosig
Zbed6	1300.76	0.113265	0.135867	0.833644	0.404482	0.498963	Nosig	1228.64	0.155454	0.143234	1.08531	0.277783	0.999877	Nosig	1124.88	0.305726	0.146078	2.0929	0.0363584	0.999505	Nosig
Lax1	23.7033	1.02276	0.273111	3.74485	0.000180502	0.000495449	Up	29.0087	0.239719	0.288369	0.831292	0.405809	0.999877	Nosig	25.8954	0.406972	0.213582	1.90546	0.0567197	0.999505	Nosig
Atp2b4	3882.76	-0.0831009	0.0931329	-0.892283	0.372241	0.467101	Nosig	3659.79	-0.0821053	0.0990216	-0.829166	0.407011	0.999877	Nosig	3662.59	-0.0186285	0.0823879	-0.226107	0.821118	0.999505	Nosig
Optc	49.438	0.356602	0.159012	2.2426	0.0249224	0.045052	Nosig	52.5748	0.0507112	0.195226	0.259756	0.795052	0.999877	Nosig	53.7343	0.0172205	0.158582	0.108591	0.913527	0.999505	Nosig
Prelp	3831.81	1.35638	0.12588	10.7752	4.51e-27	7.79e-26	Up	5496.96	-0.0325268	0.105968	-0.30695	0.758882	0.999877	Nosig	5579.3	-0.0155979	0.0847101	-0.184133	0.853909	0.999505	Nosig
Fmod	6006.78	1.69783	0.251022	6.76366	1.35e-11	8.63e-11	Up	9934.52	-0.257253	0.158362	-1.62446	0.104277	0.999877	Nosig	9153	0.0305261	0.127127	0.240123	0.810235	0.999505	Nosig
Btg2	887.068	1.20157	0.12902	9.313	1.24e-20	1.58e-19	Up	1232.84	-0.0473041	0.124074	-0.381258	0.703012	0.999877	Nosig	1217.2	0.030301	0.0971574	0.311876	0.755135	0.999505	Nosig
Chit1	8.35114	0.68033	0.334506	2.03383	0.0419684	0.0717228	Nosig	8.98511	0.367571	0.393122	0.935005	0.349786	0.999877	Nosig	9.68204	0.0916746	0.267932	0.342157	0.732233	0.999505	Nosig
Chil1	3911.68	2.13598	0.110504	19.3294	3.04e-83	1.92e-81	Up	6507.42	-0.0483846	0.137929	-0.350794	0.725743	0.999877	Nosig	6209.62	0.0963669	0.11939	0.807158	0.419575	0.999505	Nosig
Mybph	19.5882	0.312398	0.286661	1.08978	0.275808	0.365096	Nosig	60.5816	-2.40861	0.740867	-3.25106	0.00114974	0.999877	Down	30.6857	-0.685388	0.424173	-1.61582	0.106133	0.999505	Nosig
Adora1	8888.95	-0.138427	0.0800257	-1.72978	0.0836694	0.132002	Nosig	8148.82	-0.0639746	0.128987	-0.495979	0.619909	0.999877	Nosig	8474.67	-0.0819171	0.064631	-1.26746	0.204991	0.999505	Nosig
Myog	23.956	2.10342	0.582736	3.60957	0.00030671	0.000811766	Up	70.35	-1.48051	0.986984	-1.50004	0.133605	0.999877	Nosig	19.7804	0.134665	0.644299	0.209009	0.834441	0.999505	Nosig
Ppfia4	4192.41	0.133219	0.0579785	2.29774	0.0215768	0.0396598	Nosig	4174.33	0.00091257	0.0812454	0.0112323	0.991038	0.999877	Nosig	4394.74	-0.0665016	0.0848512	-0.783745	0.43319	0.999505	Nosig
Tmem183a	2892.07	-0.144395	0.0460935	-3.13266	0.00173233	0.00399282	Nosig	2543.96	0.06176	0.0879417	0.702283	0.482503	0.999877	Nosig	2730.43	-0.0673619	0.10201	-0.660346	0.509032	0.999505	Nosig
Cyb5r1	1678.8	0.66927	0.0736739	9.08422	1.04e-19	1.26e-18	Nosig	2017.57	-0.0360171	0.0932205	-0.386365	0.699227	0.999877	Nosig	2064.86	-0.0340072	0.0912125	-0.372835	0.709271	0.999505	Nosig
Adipor1	5717.98	0.486953	0.0533992	9.11909	7.58e-20	9.22e-19	Nosig	6580.75	-0.077863	0.0785399	-0.991381	0.321499	0.999877	Nosig	6575.74	-0.0128329	0.0936671	-0.137005	0.891027	0.999505	Nosig
Klhl12	1955.87	-0.327806	0.100577	-3.25925	0.00111709	0.00267356	Nosig	1590.17	0.0785493	0.0769285	1.02107	0.307221	0.999877	Nosig	1575.36	0.0990403	0.0715193	1.38481	0.166112	0.999505	Nosig
Rabif	1531.23	-0.203894	0.101434	-2.01011	0.0444194	0.0754852	Nosig	1340.11	0.00041578	0.0859496	0.00483749	0.99614	0.999877	Nosig	1339.65	0.0342577	0.0637442	0.537425	0.590974	0.999505	Nosig
Kdm5b	2072.85	-0.0821826	0.0719464	-1.14228	0.253339	0.340468	Nosig	1893.08	0.0195324	0.0773864	0.252401	0.800731	0.999877	Nosig	1908.68	0.0285106	0.0768376	0.37105	0.7106	0.999505	Nosig
Syt2	5679.29	-1.43372	0.328631	-4.36272	1.28e-05	4.2e-05	Down	2861.98	-0.0706703	0.32014	-0.220748	0.825288	0.999877	Nosig	2916.84	-0.0471363	0.25232	-0.186811	0.851808	0.999505	Nosig
Ppp1r12b	607.066	-0.521287	0.157335	-3.31324	0.000922229	0.00224088	Nosig	472.901	-0.0497193	0.165429	-0.300548	0.763759	0.999877	Nosig	472.566	0.00465958	0.14501	0.0321328	0.974366	0.999505	Nosig
Ube2t	49.844	0.848748	0.184333	4.60442	4.14e-06	1.45e-05	Nosig	66.3577	-0.176694	0.212519	-0.831426	0.405733	0.999877	Nosig	62.2746	0.0411379	0.15981	0.257417	0.796857	0.999505	Nosig
Lgr6	134.705	-1.8021	0.144612	-12.4616	1.21e-35	2.83e-34	Down	53.012	0.0675736	0.181179	0.372966	0.709173	0.999877	Nosig	55.8603	-0.0297066	0.15571	-0.190782	0.848696	0.999505	Nosig
Ptprv	32.5259	0.747694	0.192771	3.87866	0.000105034	0.000299289	Nosig	41.2839	-0.140977	0.240203	-0.586908	0.557266	0.999877	Nosig	37.7114	0.132428	0.164398	0.805535	0.420511	0.999505	Nosig
Ptpn7	74.287	2.2313	0.223916	9.9649	2.17e-23	3.21e-22	Up	114.453	0.259379	0.235312	1.10228	0.270341	0.999877	Nosig	101.636	0.434707	0.172314	2.52277	0.0116435	0.999505	Nosig
Arl8a	9144.32	0.0654068	0.0783036	0.835297	0.40355	0.498085	Nosig	8987.08	-0.0379398	0.0905941	-0.418789	0.67537	0.999877	Nosig	9280.93	-0.0527156	0.0839744	-0.627757	0.530163	0.999505	Nosig
Gpr37l1	19415.3	0.515522	0.11628	4.43345	9.27e-06	3.09e-05	Nosig	22382.2	-0.0531867	0.10366	-0.51309	0.607889	0.999877	Nosig	22528	-0.0118237	0.0816828	-0.144752	0.884907	0.999505	Nosig
Elf3	9.90065	0.410567	0.323502	1.26913	0.204394	0.284615	Nosig	11.1423	-0.0857119	0.338363	-0.253314	0.800026	0.999877	Nosig	10.2517	0.144186	0.2785	0.517723	0.604652	0.999505	Nosig
Rnpep	2193.97	0.488688	0.0977744	4.99812	5.79e-07	2.24e-06	Nosig	2481.94	-0.0207954	0.13905	-0.149553	0.881117	0.999877	Nosig	2641.76	-0.100347	0.109369	-0.917511	0.358875	0.999505	Nosig
Timm17a	3100.13	-0.252962	0.0603069	-4.19458	2.73e-05	8.53e-05	Nosig	2729.92	-0.0810704	0.122522	-0.661681	0.508175	0.999877	Nosig	2795.95	-0.063056	0.0857705	-0.735171	0.462235	0.999505	Nosig
Lmod1	181.714	-0.280236	0.126964	-2.2072	0.0272998	0.0488377	Nosig	163.722	-0.18829	0.153698	-1.22506	0.220552	0.999877	Nosig	166.04	-0.110993	0.122967	-0.902626	0.366725	0.999505	Nosig
Shisa4	5359.45	-0.163671	0.0860255	-1.90258	0.0570949	0.0945645	Nosig	4830.55	-0.0422852	0.088905	-0.475622	0.634344	0.999877	Nosig	4902.93	-0.0214625	0.103884	-0.206601	0.836321	0.999505	Nosig
Ipo9	6547.17	-0.188921	0.0784602	-2.40786	0.0160462	0.0303738	Nosig	5709.27	0.0338681	0.10608	0.319268	0.749523	0.999877	Nosig	6002.68	-0.0444046	0.0720999	-0.615876	0.537976	0.999505	Nosig
Nav1	5303.4	0.0374907	0.0752104	0.498477	0.618148	0.700944	Nosig	5020.14	0.0528252	0.138743	0.380742	0.703395	0.999877	Nosig	5605.54	-0.149282	0.103307	-1.44503	0.148451	0.999505	Nosig
Csrp1	30096.2	-0.171796	0.0839258	-2.04699	0.0406586	0.0697724	Nosig	27394.4	-0.0840155	0.112997	-0.743519	0.457167	0.999877	Nosig	28514.6	-0.0958828	0.0824342	-1.16314	0.244771	0.999505	Nosig
Phlda3	4509.19	0.114804	0.0913888	1.25621	0.209038	0.289925	Nosig	4704.88	-0.168284	0.130747	-1.2871	0.198058	0.999877	Nosig	4555.76	-0.00862012	0.0830751	-0.103763	0.917357	0.999505	Nosig
Tnni1	698.511	1.17117	0.120431	9.72483	2.36e-22	3.31e-21	Up	1079.13	-0.384792	0.19668	-1.95644	0.0504138	0.999877	Nosig	1043.51	-0.148855	0.105061	-1.41685	0.156527	0.999505	Nosig
Lad1	126.611	0.161627	0.147571	1.09525	0.273408	0.362447	Nosig	129.389	-0.0554241	0.147708	-0.375226	0.707492	0.999877	Nosig	144.928	-0.216191	0.128615	-1.68092	0.0927787	0.999505	Nosig
Tnnt2	149.459	-0.401319	0.123519	-3.24905	0.00115791	0.00276215	Nosig	148.654	-0.606728	0.211976	-2.86225	0.0042065	0.999877	Nosig	140.083	-0.252607	0.146325	-1.72635	0.0842853	0.999505	Nosig
Pkp1	10.8365	-1.14539	0.364143	-3.14545	0.00165833	0.00383543	Down	6.21963	-0.208406	0.47374	-0.439917	0.659997	0.999877	Nosig	11.263	-1.10264	0.408549	-2.69892	0.00695642	0.999505	Down
Igfn1	179.399	-0.797591	1.09022	-0.731589	0.46442	0.559109	Nosig	437.292	-2.77508	1.28503	-2.15955	0.0308075	0.999877	Down	189.756	-0.784861	0.921523	-0.851699	0.394381	0.999505	Nosig
Tmem9	3496.98	-0.169258	0.071948	-2.35251	0.0186474	0.0347968	Nosig	3287.96	-0.178427	0.142623	-1.25104	0.21092	0.999877	Nosig	3109.48	0.0311385	0.0780633	0.398888	0.689976	0.999505	Nosig
Cacna1s	95.2579	-0.379139	0.681157	-0.55661	0.577794	0.665622	Nosig	291.074	-2.84168	0.944066	-3.01004	0.00261212	0.999877	Down	154.355	-1.19415	0.691096	-1.7279	0.0840053	0.999505	Nosig
Gm15850	4.31531	0.798436	0.435027	1.83537	0.0664506	0.108107	Nosig	5.54651	-0.116829	0.53621	-0.217879	0.827523	0.999877	Nosig	5.20905	0.070938	0.441422	0.160703	0.872327	0.999505	Nosig
Kif21b	3029.73	0.029995	0.0783681	0.382746	0.701908	0.771382	Nosig	2805.5	0.116136	0.122026	0.951734	0.341232	0.999877	Nosig	3024.56	-0.0451268	0.0792845	-0.569176	0.569237	0.999505	Nosig
5730559C18Rik	186.655	1.15188	0.122627	9.39335	5.81e-21	7.52e-20	Up	256.591	-0.0473655	0.144315	-0.328208	0.742754	0.999877	Nosig	282.63	-0.182454	0.129556	-1.4083	0.159042	0.999505	Nosig
Gpr25	144.199	-0.105472	0.111573	-0.945318	0.344496	0.438097	Nosig	119.759	0.31506	0.144626	2.17845	0.0293729	0.999877	Nosig	123.174	0.161555	0.120219	1.34384	0.179001	0.999505	Nosig
Camsap2	5532.82	-0.221176	0.0861129	-2.56844	0.0102158	0.0202788	Nosig	4735.39	0.0530611	0.0759601	0.698539	0.48484	0.999877	Nosig	4941.54	-0.0185532	0.0871559	-0.212873	0.831426	0.999505	Nosig
9230116N13Rik	40.3486	0.744763	0.164483	4.52789	5.96e-06	2.04e-05	Nosig	52.0709	-0.17527	0.191064	-0.917339	0.358965	0.999877	Nosig	53.3492	-0.134632	0.128202	-1.05015	0.29365	0.999505	Nosig
Ddx59	495.676	0.133484	0.122179	1.09253	0.274601	0.36379	Nosig	516.778	-0.144415	0.119616	-1.20732	0.227308	0.999877	Nosig	533.509	-0.118714	0.0804677	-1.4753	0.140132	0.999505	Nosig
Kif14	42.6997	1.60253	0.322975	4.96178	6.99e-07	2.68e-06	Up	46.3863	-0.0853163	0.221055	-0.385951	0.699533	0.999877	Nosig	43.3734	0.102887	0.16319	0.630472	0.528386	0.999505	Nosig
Zfp281	2416.92	0.335094	0.0961596	3.48477	0.000492566	0.00125729	Nosig	2586.57	-0.00553288	0.134261	-0.0412098	0.967129	0.999877	Nosig	2793.53	-0.119986	0.096139	-1.24805	0.212012	0.999505	Nosig
Gm19705	52.0507	0.632632	0.180241	3.50991	0.000448252	0.0011544	Nosig	61.7139	-0.033593	0.207667	-0.161764	0.871492	0.999877	Nosig	64.4936	-0.0699258	0.159508	-0.438383	0.661108	0.999505	Nosig
Gm16880	3.47769	0.533527	0.483822	1.10273	0.270143	0.35901	Nosig	4.18175	-0.16647	0.506955	-0.328371	0.742631	0.999877	Nosig	4.1282	-0.0467944	0.391325	-0.119579	0.904816	0.999505	Nosig
Nr5a2	45.1709	-1.4047	0.20199	-6.9543	3.54e-12	2.41e-11	Down	22.2617	0.0513356	0.277267	0.185149	0.853112	0.999877	Nosig	19.7013	0.304835	0.210707	1.44672	0.147974	0.999505	Nosig
Ptprc	1850.74	3.27188	0.0922917	35.4515	2.75e-275	2.17e-272	Up	3282.18	0.148171	0.118605	1.24928	0.211562	0.999877	Nosig	3443.36	0.0263848	0.108883	0.242323	0.80853	0.999505	Nosig
Nek7	4633.99	0.339922	0.090534	3.75464	0.000173594	0.000478425	Nosig	4879.19	0.0536288	0.120629	0.444577	0.656625	0.999877	Nosig	5068.24	-0.00915262	0.0959973	-0.0953425	0.924043	0.999505	Nosig
Lhx9	32.0224	-0.924487	0.205493	-4.49888	6.83e-06	2.32e-05	Nosig	20.2375	0.0188511	0.285667	0.06599	0.947386	0.999877	Nosig	19.1814	0.153975	0.224382	0.686217	0.492576	0.999505	Nosig
2310009B15Rik	362.509	-0.257585	0.0945422	-2.72455	0.00643892	0.0133204	Nosig	329.601	-0.18273	0.14166	-1.28992	0.197078	0.999877	Nosig	329.333	-0.0792288	0.0959413	-0.825805	0.408915	0.999505	Nosig
Dennd1b	877.778	-0.0264705	0.0941154	-0.281255	0.778515	0.834317	Nosig	793.414	0.125613	0.0828594	1.51598	0.129524	0.999877	Nosig	847.366	-0.0218273	0.088799	-0.245806	0.805832	0.999505	Nosig
Crb1	55.7699	-0.706342	0.172269	-4.10023	4.13e-05	0.000125134	Nosig	42.2661	-0.22213	0.205827	-1.0792	0.280497	0.999877	Nosig	40.8287	-0.0388677	0.177156	-0.219398	0.82634	0.999505	Nosig
Zbtb41	1523.72	-0.0152818	0.0872546	-0.17514	0.86097	0.897511	Nosig	1399.61	0.0847069	0.110505	0.766541	0.443354	0.999877	Nosig	1441.03	0.0259675	0.0813733	0.319115	0.749639	0.999505	Nosig
Aspm	104.843	1.98171	0.200276	9.8949	4.38e-23	6.34e-22	Up	161.203	0.134163	0.2251	0.596012	0.551167	0.999877	Nosig	138.447	0.428731	0.173272	2.47432	0.0133491	0.999505	Nosig
Cfhr2	5.61976	1.02123	0.747652	1.36591	0.171967	0.245584	Nosig	5.40127	1.33756	0.881924	1.51664	0.129358	0.999877	Nosig	7.04558	0.111673	0.591552	0.188779	0.850266	0.999505	Nosig
Cfh	3955.21	0.988954	0.128839	7.6759	1.64e-14	1.38e-13	Nosig	5534.21	-0.228606	0.149144	-1.53279	0.125327	0.999877	Nosig	5070.55	0.0605378	0.110593	0.547392	0.58411	0.999505	Nosig
Kcnt2	419.094	-0.506857	0.106561	-4.75649	1.97e-06	7.16e-06	Nosig	320.959	0.0194647	0.114026	0.170705	0.864456	0.999877	Nosig	320.476	0.0488255	0.104435	0.46752	0.640128	0.999505	Nosig
Cdc73	928.126	0.0940533	0.102601	0.916686	0.359307	0.4535	Nosig	921.943	-0.0361634	0.0997581	-0.362511	0.716971	0.999877	Nosig	899.029	0.060042	0.104129	0.576612	0.564202	0.999505	Nosig
B3galt2	942.326	-0.508168	0.092693	-5.48227	4.2e-08	1.86e-07	Nosig	733.601	-0.0322093	0.10867	-0.296396	0.766928	0.999877	Nosig	723.997	0.0394419	0.0989111	0.398761	0.690069	0.999505	Nosig
Glrx2	2162.19	-0.327697	0.0921176	-3.55738	0.00037457	0.000976982	Nosig	1793.72	0.0102855	0.0624224	0.164772	0.869123	0.999877	Nosig	1843.74	-0.014113	0.0881392	-0.160122	0.872785	0.999505	Nosig
Trove2	3998.75	0.169222	0.0628684	2.69169	0.0071092	0.014584	Nosig	4073.1	-0.0309291	0.13551	-0.228242	0.819458	0.999877	Nosig	4149.64	-0.0220822	0.0776566	-0.284357	0.776136	0.999505	Nosig
Uchl5	2668.61	-0.513614	0.0932336	-5.50889	3.61e-08	1.61e-07	Nosig	2076.94	-0.039161	0.103426	-0.37864	0.704955	0.999877	Nosig	2202.73	-0.104977	0.0948196	-1.10712	0.268241	0.999505	Nosig
Rgs2	2561.89	0.46973	0.0700834	6.70245	2.05e-11	1.29e-10	Nosig	2917.56	-0.0620254	0.136669	-0.453837	0.649946	0.999877	Nosig	2946.31	-0.0239697	0.0861726	-0.278159	0.78089	0.999505	Nosig
Rgs1	280.287	5.73718	0.188398	30.4524	1.11e-203	3.89e-201	Up	543.85	0.164597	0.140609	1.1706	0.241761	0.999877	Nosig	603.146	-0.0723985	0.132793	-0.545196	0.585618	0.999505	Nosig
Rgs18	26.0993	1.91149	0.450395	4.24402	2.2e-05	6.94e-05	Up	37.1289	0.378322	0.514574	0.735214	0.462209	0.999877	Nosig	25.8057	1.07912	0.334022	3.23068	0.00123494	0.477941	Up
Brinp3	1302.13	0.052406	0.0969027	0.540811	0.588638	0.674859	Nosig	1283.97	-0.0625473	0.0987199	-0.633583	0.526353	0.999877	Nosig	1287.52	-0.0104989	0.0857674	-0.122411	0.902573	0.999505	Nosig
Pla2g4a	861.237	-0.425215	0.108685	-3.91236	9.14e-05	0.000263159	Nosig	690.759	-0.0136692	0.142287	-0.0960674	0.923467	0.999877	Nosig	699.787	-0.00183203	0.129712	-0.0141238	0.988731	0.999505	Nosig
Ptgs2	97.8199	0.0648767	0.179358	0.361717	0.717564	0.784656	Nosig	108.039	-0.379211	0.237876	-1.59415	0.110902	0.999877	Nosig	83.2574	0.301067	0.17309	1.73936	0.0819709	0.999505	Nosig
Lincrna-cox2	5.88003	-0.160466	0.404567	-0.396636	0.691636	0.762922	Nosig	5.51746	-0.130491	0.488291	-0.26724	0.789284	0.999877	Nosig	5.00149	0.133486	0.370956	0.359844	0.718964	0.999505	Nosig
BC003331	4406.47	-0.119052	0.0722958	-1.64673	0.099613	0.153735	Nosig	4001.67	-0.0105395	0.102599	-0.102726	0.918181	0.999877	Nosig	4218.32	-0.0760084	0.0962156	-0.78998	0.42954	0.999505	Nosig
Tpr	6784.6	-0.0555373	0.0878177	-0.632415	0.527115	0.618546	Nosig	6245.42	0.0279077	0.0840214	0.33215	0.739776	0.999877	Nosig	6322.82	0.0257896	0.0758142	0.340168	0.73373	0.999505	Nosig
Prg4	1038.86	0.18324	0.589897	0.31063	0.756082	0.816689	Nosig	1311.19	-0.626544	0.584547	-1.07184	0.28379	0.999877	Nosig	1143.49	-0.121725	0.521813	-0.233272	0.81555	0.999505	Nosig
Hmcn1	692.16	-1.13455	0.110408	-10.276	9.04e-25	1.42e-23	Down	375.504	0.192188	0.136384	1.40917	0.158785	0.999877	Nosig	379.858	0.122049	0.112217	1.08762	0.276763	0.999505	Nosig
Ivns1abp	10670.6	0.522133	0.0864572	6.03921	1.55e-09	8e-09	Nosig	11891.5	0.0629158	0.10843	0.580245	0.561749	0.999877	Nosig	12538.4	-0.0330517	0.0767394	-0.4307	0.666686	0.999505	Nosig
Swt1	742.963	0.0439583	0.095645	0.459598	0.645805	0.724654	Nosig	733.535	-0.0764482	0.112135	-0.681754	0.495394	0.999877	Nosig	747.475	-0.0508697	0.10022	-0.507583	0.611746	0.999505	Nosig
Trmt1l	1390.68	-0.0366391	0.0643265	-0.569581	0.568962	0.657729	Nosig	1329.46	-0.0714979	0.108607	-0.658319	0.510333	0.999877	Nosig	1318.88	0.00461383	0.0974663	0.0473377	0.962244	0.999505	Nosig
Mir7682	3.26625	0.971935	0.608021	1.59852	0.109927	0.16725	Nosig	3.51971	0.640862	0.626319	1.02322	0.306204	0.999877	Nosig	4.4202	-0.0668029	0.413739	-0.161462	0.87173	0.999505	Nosig
Rnf2	1098.67	0.443473	0.0884102	5.01608	5.27e-07	2.05e-06	Nosig	1243.59	-0.0689815	0.0979149	-0.704504	0.481119	0.999877	Nosig	1262.61	-0.0388986	0.0860413	-0.452092	0.651203	0.999505	Nosig
Fam129a	522.19	1.17347	0.100221	11.7088	1.15e-31	2.36e-30	Up	688.065	0.10911	0.132896	0.821019	0.411635	0.999877	Nosig	674.216	0.13856	0.116206	1.19237	0.233117	0.999505	Nosig
Edem3	3013.35	-0.000611154	0.0844037	-0.00724084	0.994223	0.996199	Nosig	2835.26	0.024871	0.0739741	0.336213	0.73671	0.999877	Nosig	2787.53	0.0816309	0.0903809	0.903187	0.366426	0.999505	Nosig
1700025G04Rik	3745.79	-0.324142	0.0947993	-3.41924	0.00062796	0.0015715	Nosig	3131.91	-0.00941053	0.0709606	-0.132616	0.894497	0.999877	Nosig	3122.89	0.0331562	0.074329	0.446074	0.655544	0.999505	Nosig
Tsen15	957.924	-0.204385	0.0793335	-2.57627	0.00998714	0.0198659	Nosig	849.372	-0.0399221	0.100353	-0.397816	0.690766	0.999877	Nosig	885.881	-0.0739445	0.0984977	-0.750723	0.45282	0.999505	Nosig
Colgalt2	507.288	-0.268133	0.103446	-2.59201	0.00954159	0.0190611	Nosig	440.594	-0.0580345	0.108289	-0.535924	0.592011	0.999877	Nosig	454.774	-0.0637352	0.097209	-0.655651	0.512049	0.999505	Nosig
Rgl1	3938.79	0.193023	0.0996225	1.93755	0.0526785	0.0880368	Nosig	4062.16	-0.042432	0.0903348	-0.46972	0.638555	0.999877	Nosig	4050.33	0.0131715	0.0751239	0.17533	0.86082	0.999505	Nosig
Arpc5	4934.06	0.82566	0.0732306	11.2748	1.75e-29	3.33e-28	Nosig	6181.9	-0.0247987	0.107419	-0.23086	0.817424	0.999877	Nosig	6394.82	-0.0479681	0.0941381	-0.509551	0.610366	0.999505	Nosig
Ncf2	1341.73	2.51757	0.123981	20.3061	1.13e-91	8.27e-90	Up	2331.32	-0.0257764	0.12614	-0.204348	0.838082	0.999877	Nosig	2400.03	-0.0390467	0.102395	-0.381332	0.702957	0.999505	Nosig
Smg7	4011.81	-0.239716	0.0696898	-3.43976	0.000582228	0.00146554	Nosig	3426.85	0.0333855	0.0879236	0.379711	0.70416	0.999877	Nosig	3453.86	0.0378979	0.0713781	0.530946	0.595456	0.999505	Nosig
Nmnat2	6795.36	-0.361696	0.0820886	-4.40617	1.05e-05	3.48e-05	Nosig	5536.37	0.0235901	0.103195	0.228598	0.819181	0.999877	Nosig	5617.06	0.0191835	0.0799141	0.240051	0.81029	0.999505	Nosig
Lamc2	141.804	1.15973	0.175001	6.62701	3.43e-11	2.11e-10	Up	215.516	-0.342591	0.143035	-2.39516	0.0166131	0.999877	Nosig	224.439	-0.26068	0.134128	-1.94351	0.051954	0.999505	Nosig
Lamc1	3086.48	0.380149	0.0684558	5.55321	2.8e-08	1.27e-07	Nosig	3371.57	-0.0205641	0.119722	-0.171765	0.863622	0.999877	Nosig	3288.47	0.0699233	0.090124	0.775856	0.437834	0.999505	Nosig
E330020D12Rik	336.659	-0.0569306	0.179714	-0.316783	0.751408	0.812801	Nosig	333.231	-0.204621	0.21779	-0.939533	0.347457	0.999877	Nosig	345.202	-0.163276	0.139033	-1.17438	0.240245	0.999505	Nosig
Shcbp1l	193.662	0.355747	0.136654	2.60327	0.00923397	0.0185077	Nosig	205.576	0.0451074	0.135278	0.333441	0.738801	0.999877	Nosig	227.331	-0.134738	0.121496	-1.10899	0.267433	0.999505	Nosig
Dhx9	6923.42	-0.0194778	0.0952679	-0.204453	0.837999	0.880035	Nosig	6393.99	0.0627999	0.0913941	0.687133	0.491999	0.999877	Nosig	6536.64	0.0273754	0.0744973	0.367468	0.71327	0.999505	Nosig
Npl	501.98	1.58735	0.101696	15.6087	6.35e-55	2.35e-53	Up	783.883	-0.145615	0.127056	-1.14607	0.251768	0.999877	Nosig	772.493	-0.029653	0.0999283	-0.296743	0.766663	0.999505	Nosig
Rgs8	1500.82	-0.581958	0.111095	-5.23837	1.62e-07	6.72e-07	Nosig	1105.5	0.0439652	0.141723	0.310219	0.756395	0.999877	Nosig	1085.67	0.0956921	0.107008	0.894252	0.371187	0.999505	Nosig
C230024C17Rik	3.3986	-0.356618	0.527799	-0.67567	0.49925	0.5917	Nosig								2.7519	0.0671852	0.50106	0.134086	0.893334	0.999505	Nosig
Rgs16	552.615	0.528477	0.124852	4.23282	2.31e-05	7.26e-05	Nosig	628.195	0.00460069	0.10452	0.0440173	0.964891	0.999877	Nosig	613.7	0.0822278	0.0823213	0.998864	0.317861	0.999505	Nosig
Rnasel	604.669	0.281489	0.096678	2.91161	0.00359567	0.00782366	Nosig	613.559	0.111157	0.0874493	1.27111	0.203691	0.999877	Nosig	609.712	0.112306	0.0773866	1.45123	0.146716	0.999505	Nosig
Rgsl1	41.2553	-0.0117541	0.177893	-0.0660743	0.947319	0.962053	Nosig	37.5966	0.102071	0.210902	0.483974	0.628405	0.999877	Nosig	42.0123	-0.115192	0.147797	-0.779388	0.435751	0.999505	Nosig
5830403L16Rik	13.954	-0.417085	0.25974	-1.60578	0.108322	0.165126	Nosig	10.4052	0.224792	0.3643	0.617053	0.5372	0.999877	Nosig	10.6515	0.121328	0.271362	0.447106	0.654799	0.999505	Nosig
Glul	87247.3	-0.0789737	0.0919941	-0.858465	0.390636	0.485479	Nosig	83226.2	-0.116269	0.129545	-0.897523	0.36944	0.999877	Nosig	89001.5	-0.167429	0.109616	-1.52742	0.126658	0.999505	Nosig
Zfp648	21.3727	-0.54453	0.287332	-1.89512	0.0580765	0.0960232	Nosig	15.3172	0.198847	0.331869	0.599172	0.549058	0.999877	Nosig	14.8581	0.20622	0.275175	0.749414	0.453608	0.999505	Nosig
Cacna1e	2531.22	-0.533268	0.151682	-3.5157	0.000438603	0.00113203	Nosig	1995.98	-0.103573	0.179241	-0.577842	0.563371	0.999877	Nosig	1950.85	0.0141922	0.13213	0.107411	0.914463	0.999505	Nosig
Ier5	1020.97	1.09044	0.113842	9.57855	9.84e-22	1.33e-20	Up	1399.76	-0.0882642	0.143475	-0.615189	0.53843	0.999877	Nosig	1405.43	-0.0290828	0.0865242	-0.336124	0.736777	0.999505	Nosig
Mr1	650.076	1.04396	0.0873296	11.9543	6.17e-33	1.33e-31	Up	855.476	0.00511697	0.120402	0.0424992	0.966101	0.999877	Nosig	858.943	0.02836	0.0701033	0.404546	0.685811	0.999505	Nosig
Stx6	2839.35	0.0613238	0.0503505	1.21794	0.223248	0.306471	Nosig	2755.91	-0.00252513	0.106064	-0.0238076	0.981006	0.999877	Nosig	2816.16	-0.0109574	0.0822863	-0.133162	0.894065	0.999505	Nosig
Xpr1	4937.15	0.0450978	0.0974649	0.462709	0.643573	0.722529	Nosig	4736.94	0.0163657	0.0766498	0.213512	0.830927	0.999877	Nosig	4793.33	0.019961	0.0752679	0.265199	0.790856	0.999505	Nosig
Acbd6	1729.88	-0.187263	0.0923933	-2.0268	0.042683	0.0728071	Nosig	1525.29	0.000103643	0.12555	0.000825507	0.999341	0.999877	Nosig	1556.25	-0.00604171	0.0993679	-0.0608014	0.951517	0.999505	Nosig
Lhx4	63.8159	-1.92361	0.233804	-8.22742	1.91e-16	1.88e-15	Down	24.1509	-0.026057	0.249586	-0.104401	0.916851	0.999877	Nosig	22.2638	0.179938	0.210849	0.853397	0.393439	0.999505	Nosig
Qsox1	2270.82	0.156077	0.0525818	2.96827	0.0029948	0.00661619	Nosig	2325.76	-0.0620513	0.0900906	-0.688766	0.490971	0.999877	Nosig	2303.63	0.0137791	0.0794505	0.17343	0.862314	0.999505	Nosig
Cep350	2985.74	-0.176759	0.0798945	-2.2124	0.026939	0.0482694	Nosig	2595.38	0.0601635	0.101374	0.593479	0.552861	0.999877	Nosig	2676.95	0.00819746	0.0845833	0.0969158	0.922793	0.999505	Nosig
Tor1aip1	3142.65	0.477384	0.0578424	8.25319	1.54e-16	1.52e-15	Nosig	3543.13	-0.0223194	0.0898535	-0.248398	0.803827	0.999877	Nosig	3618.23	-0.0213254	0.0855673	-0.249223	0.803188	0.999505	Nosig
Tor1aip2	3933.89	0.304464	0.0737443	4.12864	3.65e-05	0.000111583	Nosig	4076.24	0.0664894	0.0983066	0.676347	0.49882	0.999877	Nosig	4177.18	0.0247808	0.0866588	0.285958	0.77491	0.999505	Nosig
Fam163a	267.297	-0.449523	0.110639	-4.06297	4.85e-05	0.00014539	Nosig	207.363	0.0606053	0.118359	0.512045	0.608619	0.999877	Nosig	206.368	0.0808309	0.0995651	0.811839	0.416884	0.999505	Nosig
Tdrd5	96.1982	-0.630193	0.146363	-4.30569	1.66e-05	5.35e-05	Nosig	69.163	0.0500409	0.200353	0.249764	0.80277	0.999877	Nosig	76.8158	-0.139887	0.139193	-1.00499	0.314901	0.999505	Nosig
Nphs2	25.782	-0.0710178	0.38078	-0.186506	0.852048	0.890923	Nosig	27.0125	-0.377215	0.389155	-0.969319	0.332386	0.999877	Nosig	22.8122	0.120506	0.359297	0.335394	0.737328	0.999505	Nosig
Soat1	2351.09	1.39555	0.10942	12.754	2.96e-37	7.25e-36	Up	3281.97	0.0849007	0.106015	0.800839	0.423225	0.999877	Nosig	3334.72	0.0525898	0.095711	0.549465	0.582687	0.999505	Nosig
Abl2	2620.15	0.0977159	0.0830432	1.17669	0.239321	0.324439	Nosig	2541.75	0.044659	0.0790708	0.564798	0.572211	0.999877	Nosig	2666.13	-0.033477	0.0877346	-0.381571	0.70278	0.999505	Nosig
Tor3a	1009.33	1.44358	0.10565	13.6638	1.67e-42	4.71e-41	Up	1454.57	0.0118129	0.138773	0.0851236	0.932163	0.999877	Nosig	1559.58	-0.0957344	0.116505	-0.82172	0.411236	0.999505	Nosig
Fam20b	5264.13	-0.351352	0.0928933	-3.78232	0.000155373	0.000431219	Nosig	4348.16	-0.00726102	0.0823687	-0.0881527	0.929755	0.999877	Nosig	4240.58	0.0784254	0.0688799	1.13858	0.254878	0.999505	Nosig
Ralgps2	1732.45	0.0746986	0.0647116	1.15433	0.248365	0.334824	Nosig	1641.57	0.0933812	0.0956357	0.976425	0.328854	0.999877	Nosig	1684.65	0.0378926	0.0771604	0.491089	0.623364	0.999505	Nosig
Angptl1	133.603	-0.462559	0.221313	-2.09007	0.0366118	0.0635742	Nosig	129.003	-0.591866	0.238246	-2.48426	0.0129821	0.999877	Nosig	116.421	-0.164995	0.178435	-0.924677	0.355134	0.999505	Nosig
Rasal2	3487.33	-0.251425	0.106146	-2.36866	0.0178527	0.0334514	Nosig	2885.07	0.125939	0.0883683	1.42516	0.154112	0.999877	Nosig	2899.22	0.0985109	0.0803306	1.22632	0.220079	0.999505	Nosig
2810025M15Rik	908.486	0.0188187	0.104669	0.179791	0.857316	0.894812	Nosig	881.188	-0.0507854	0.120335	-0.422032	0.673002	0.999877	Nosig	914.543	-0.0706408	0.0964687	-0.732266	0.464006	0.999505	Nosig
BC026585	1398.33	1.0356	0.112528	9.20306	3.48e-20	4.31e-19	Up	1872.64	-0.0581843	0.0989629	-0.58794	0.556572	0.999877	Nosig	1920.64	-0.0516982	0.0839031	-0.616165	0.537786	0.999505	Nosig
Sec16b	62.8926	0.247763	0.12593	1.96748	0.0491283	0.0826132	Nosig	64.1748	0.054473	0.173708	0.313589	0.753833	0.999877	Nosig	66.1396	0.00603199	0.132317	0.0455875	0.963639	0.999505	Nosig
Brinp2	1651.89	0.213992	0.0632208	3.38483	0.000712213	0.00176242	Nosig	1788.1	-0.169949	0.090424	-1.87947	0.0601801	0.999877	Nosig	1864.72	-0.152384	0.120972	-1.25966	0.207792	0.999505	Nosig
Astn1	6705.92	-0.0284839	0.0916349	-0.310841	0.755922	0.816565	Nosig	6301.32	-0.00566341	0.0837616	-0.0676135	0.946093	0.999877	Nosig	6283.59	0.0353774	0.0699798	0.505538	0.613181	0.999505	Nosig
Pappa2	59.5431	-0.0662448	0.142486	-0.46492	0.641988	0.721085	Nosig	58.4263	-0.179278	0.199254	-0.899745	0.368256	0.999877	Nosig	50.9652	0.19128	0.146976	1.30143	0.19311	0.999505	Nosig
Rfwd2	3160.03	-0.147673	0.0590467	-2.50095	0.012386	0.0240705	Nosig	2847.68	-0.0212168	0.0819209	-0.258991	0.795642	0.999877	Nosig	2972.81	-0.0637484	0.0998549	-0.63841	0.523207	0.999505	Nosig
Tnr	1237.88	0.0147276	0.235606	0.0625094	0.950157	0.964127	Nosig	1146.96	0.0971098	0.177982	0.545617	0.585329	0.999877	Nosig	1241.09	-0.0632949	0.226599	-0.279325	0.779995	0.999505	Nosig
4930523C07Rik	164.817	1.16632	0.114637	10.174	2.59e-24	3.98e-23	Up	223.771	0.00992892	0.125203	0.0793029	0.936792	0.999877	Nosig	227.456	0.00298446	0.115348	0.0258736	0.979358	0.999505	Nosig
4930562F07Rik	2.73834	0.561268	0.577145	0.972491	0.330806	0.423985	Nosig								3.08262	0.0826497	0.530284	0.155859	0.876144	0.999505	Nosig
Tnn	19.6274	-0.292145	0.212405	-1.37542	0.169002	0.242112	Nosig	16.4586	0.00925086	0.282592	0.0327358	0.973885	0.999877	Nosig	19.9584	-0.314225	0.258692	-1.21467	0.224494	0.999505	Nosig
Mrps14	1666.98	-0.0373144	0.0700847	-0.532418	0.594436	0.679595	Nosig	1645.04	-0.170629	0.13341	-1.27898	0.200904	0.999877	Nosig	1647.79	-0.0763196	0.0943518	-0.808883	0.418582	0.999505	Nosig
Cacybp	5353.54	-0.446029	0.0657591	-6.78277	1.18e-11	7.61e-11	Nosig	4473.87	-0.171547	0.136393	-1.25773	0.208488	0.999877	Nosig	4460.79	-0.0676964	0.0935895	-0.723333	0.469475	0.999505	Nosig
Rabgap1l	4156.29	-0.319082	0.0918932	-3.47232	0.000515982	0.00131355	Nosig	3420.28	0.0493006	0.0842388	0.585248	0.558381	0.999877	Nosig	3493.79	0.0209917	0.0785331	0.267298	0.78924	0.999505	Nosig
Gpr52	39.8713	-0.727981	0.179664	-4.0519	5.08e-05	0.000151816	Nosig	28.5014	-0.0880712	0.227327	-0.38742	0.698445	0.999877	Nosig	28.4873	-0.01522	0.16977	-0.0896505	0.928565	0.999505	Nosig
Rc3h1	2295.05	-0.112638	0.0598095	-1.88328	0.0596629	0.0983241	Nosig	2075.61	0.0127995	0.109539	0.116849	0.90698	0.999877	Nosig	2130.43	-0.0105144	0.0802574	-0.131008	0.895769	0.999505	Nosig
Serpinc1	26.1649	0.494083	0.438409	1.12699	0.259746	0.347381	Nosig	24.0126	0.766998	0.445284	1.72249	0.0849804	0.999877	Nosig	28.7403	0.0752794	0.551937	0.136391	0.891512	0.999505	Nosig
Zbtb37	203.272	0.0636084	0.148154	0.429341	0.667675	0.742493	Nosig	182.241	0.271718	0.152963	1.77637	0.0756722	0.999877	Nosig	183.776	0.175892	0.135088	1.30205	0.1929	0.999505	Nosig
Gas5	6179.76	0.22693	0.0920254	2.46594	0.0136653	0.0263255	Nosig	6331.16	0.0160978	0.11151	0.144362	0.885215	0.999877	Nosig	6936.72	-0.134445	0.0997324	-1.34805	0.177641	0.999505	Nosig
Snord47	15.6351	0.802404	0.240227	3.34019	0.000837221	0.0020461	Nosig	16.416	0.593178	0.27531	2.15458	0.0311944	0.999877	Nosig	17.0682	0.283715	0.229837	1.23442	0.217047	0.999505	Nosig
Dars2	979.058	-0.150567	0.110166	-1.36673	0.171709	0.245313	Nosig	874.401	0.00407013	0.071455	0.0569608	0.954576	0.999877	Nosig	862.288	0.0633396	0.0717448	0.882845	0.37732	0.999505	Nosig
Cenpl	153.217	0.383928	0.115277	3.33047	0.000866985	0.00211542	Nosig	162.636	0.0802844	0.145641	0.551247	0.581464	0.999877	Nosig	163.564	0.0695978	0.10776	0.645857	0.518372	0.999505	Nosig
Klhl20	1795.41	-0.352001	0.100354	-3.50759	0.000452177	0.00116302	Nosig	1435.36	0.0998392	0.089499	1.11553	0.264621	0.999877	Nosig	1445.26	0.0796658	0.0669898	1.18922	0.234352	0.999505	Nosig
Ankrd45	1381.76	-0.338791	0.0908472	-3.72924	0.000192055	0.00052492	Nosig	1115.4	0.0853392	0.0764454	1.11634	0.264276	0.999877	Nosig	1116.86	0.0818759	0.0769294	1.0643	0.287193	0.999505	Nosig
4930469G21Rik	20.2799	-0.232585	0.227135	-1.024	0.305837	0.397369	Nosig	17.5902	-0.0093578	0.330046	-0.028353	0.977381	0.999877	Nosig	16.2143	0.200963	0.210294	0.955628	0.33926	0.999505	Nosig
Prdx6	41602	2.08043	0.107701	19.3167	3.89e-83	2.44e-81	Up	68638	-0.0521836	0.10136	-0.514836	0.606668	0.999877	Nosig	74666.2	-0.161045	0.105739	-1.52304	0.127749	0.999505	Nosig
Tnfsf18	4.37871	4.21223	0.709266	5.93886	2.87e-09	1.44e-08	Up	9.74186	-0.377214	0.359395	-1.04958	0.293912	0.999877	Nosig	8.10766	0.13542	0.293815	0.460903	0.644868	0.999505	Nosig
Fasl	12.0242	0.385988	0.359385	1.07403	0.282811	0.372789	Nosig	11.648	0.389897	0.352304	1.10671	0.268421	0.999877	Nosig	12.1484	0.187713	0.253638	0.740084	0.459249	0.999505	Nosig
Suco	2424.68	0.0720668	0.0860319	0.837675	0.402213	0.496891	Nosig	2329.26	0.0444386	0.0962076	0.461904	0.64415	0.999877	Nosig	2419.66	-0.0149649	0.083642	-0.178916	0.858004	0.999505	Nosig
4930558K02Rik	3.2604	-0.17288	0.538397	-0.321102	0.748133	0.810125	Nosig								3.9374	-0.543678	0.482388	-1.12705	0.25972	0.999505	Nosig
Pigc	1086.6	0.221651	0.06721	3.29789	0.000974153	0.00235821	Nosig	1120.16	-0.00909694	0.0875821	-0.103868	0.917274	0.999877	Nosig	1139.19	-0.00610945	0.104209	-0.058627	0.953249	0.999505	Nosig
Dnm3	10894.5	-0.802456	0.124684	-6.43591	1.23e-10	7.17e-10	Nosig	7159.39	0.08828	0.0932813	0.946385	0.343952	0.999877	Nosig	7249.89	0.0610704	0.0846799	0.721192	0.470792	0.999505	Nosig
2810442N19Rik	23.9392	-0.394341	0.366936	-1.07469	0.282516	0.372509	Nosig	17.027	0.455187	0.434586	1.0474	0.294914	0.999877	Nosig	20.23	-0.0507788	0.320475	-0.158449	0.874103	0.999505	Nosig
Dnm3os	83.2505	0.261645	0.290133	0.901808	0.367159	0.462012	Nosig	86.5548	0.00719032	0.237338	0.0302958	0.975831	0.999877	Nosig	94.2281	-0.124887	0.21173	-0.589838	0.555299	0.999505	Nosig
Mettl13	532.13	-0.0129729	0.0894181	-0.145082	0.884646	0.91656	Nosig	512.325	-0.0647703	0.0813889	-0.795812	0.426141	0.999877	Nosig	507.153	0.0138618	0.0846693	0.163716	0.869954	0.999505	Nosig
Vamp4	3454.54	-0.160598	0.074904	-2.14405	0.0320287	0.0563381	Nosig	3054.17	0.0247819	0.109497	0.226326	0.820948	0.999877	Nosig	3119.47	0.00636889	0.0652378	0.0976258	0.922229	0.999505	Nosig
Myoc	2763.13	-1.02618	0.156072	-6.57505	4.86e-11	2.96e-10	Down	1750.62	-0.139971	0.261385	-0.535497	0.592306	0.999877	Nosig	1694.13	0.0106468	0.191653	0.0555526	0.955698	0.999505	Nosig
7420461P10Rik	15.6972	-0.988438	0.291189	-3.39449	0.000687574	0.00170751	Nosig	9.72659	-0.014579	0.476741	-0.0305807	0.975604	0.999877	Nosig	10.0279	-0.0361425	0.372501	-0.0970264	0.922705	0.999505	Nosig
Prrc2c	9480.49	-0.0234578	0.0942494	-0.248891	0.803445	0.853575	Nosig	8610.39	0.114405	0.0893145	1.28092	0.200222	0.999877	Nosig	9125.89	-0.013232	0.0806496	-0.164067	0.869678	0.999505	Nosig
Fmo4	16.0248	1.19967	0.322645	3.71825	0.000200604	0.000546301	Up	22.4151	-0.0994677	0.287963	-0.345418	0.72978	0.999877	Nosig	21.6478	0.057479	0.207622	0.276845	0.781899	0.999505	Nosig
Fmo1	597.499	0.346086	0.181903	1.90258	0.0570951	0.0945645	Nosig	662.518	-0.104352	0.171205	-0.609514	0.542184	0.999877	Nosig	635.075	0.0514035	0.111567	0.460742	0.644984	0.999505	Nosig
Fmo2	382.879	0.149618	0.310492	0.481876	0.629894	0.711242	Nosig	428.839	-0.332557	0.333839	-0.996161	0.319172	0.999877	Nosig	354.637	0.19507	0.275775	0.70735	0.479349	0.999505	Nosig
Fmo3	1.17005	0.081537	1.03958	0.0784329	0.937484	0.955277	Nosig								0.989886	0.337665	0.792469	0.426092	0.670041	0.999505	Nosig
Prrx1	643.306	0.413528	0.089513	4.61975	3.84e-06	1.35e-05	Nosig	758.757	-0.22495	0.153366	-1.46675	0.142444	0.999877	Nosig	725.36	-0.0209475	0.121949	-0.171772	0.863617	0.999505	Nosig
Gorab	587.986	-0.176301	0.094427	-1.86707	0.0618922	0.101583	Nosig	531.999	-0.0690739	0.0869154	-0.794726	0.426773	0.999877	Nosig	540.201	-0.0393045	0.0804987	-0.488263	0.625364	0.999505	Nosig
Mettl11b	3.12674	0.00521275	0.61047	0.00853891	0.993187	0.9956	Nosig	5.62806	-1.59915	0.709086	-2.25522	0.0241193	0.999877	Down	3.27718	-0.137198	0.51604	-0.265868	0.790341	0.999505	Nosig
Kifap3	12288.8	-0.642755	0.106047	-6.06106	1.35e-09	7.03e-09	Nosig	8819.48	0.0382151	0.10329	0.369979	0.711398	0.999877	Nosig	8929.95	0.0317385	0.0825884	0.384297	0.700758	0.999505	Nosig
Scyl3	1347.64	0.00620182	0.0820613	0.0755755	0.939757	0.956729	Nosig	1285.68	-0.0137627	0.0915416	-0.150344	0.880493	0.999877	Nosig	1382.36	-0.115614	0.0948992	-1.21828	0.223116	0.999505	Nosig
BC055324	94.247	0.317129	0.113997	2.78192	0.0054039	0.0113457	Nosig	96.4819	0.124827	0.151971	0.821387	0.411426	0.999877	Nosig	95.0612	0.135993	0.10903	1.2473	0.212288	0.999505	Nosig
Mettl18	215.968	-0.0103247	0.0885794	-0.116559	0.90721	0.933014	Nosig	207.007	-0.042689	0.14073	-0.30334	0.761631	0.999877	Nosig	203.576	0.0393827	0.110377	0.356802	0.72124	0.999505	Nosig
Sele	3.24008	1.8078	0.902812	2.00241	0.045241	0.0767449	Up	3.56244	1.51415	1.0907	1.38823	0.165066	0.999877	Nosig	2.97559	1.22396	0.754703	1.62178	0.104851	0.999505	Nosig
Sell	64.2126	2.12077	0.475864	4.45667	8.32e-06	2.8e-05	Up	81.6844	0.99981	0.538557	1.85646	0.0633877	0.999877	Nosig	62.6244	1.19572	0.397948	3.00471	0.00265833	0.646422	Up
Selp	6.02582	0.360963	0.628165	0.574631	0.565541	0.654664	Nosig	7.83955	-0.556739	0.660302	-0.843159	0.39914	0.999877	Nosig	5.46435	0.414335	0.459145	0.902405	0.366842	0.999505	Nosig
F5	92.5035	0.855751	0.260992	3.27884	0.00104234	0.00250955	Nosig	117.634	-0.0400205	0.245512	-0.163008	0.870512	0.999877	Nosig	105.98	0.21787	0.178957	1.21745	0.223434	0.999505	Nosig
Slc19a2	1537.77	-0.495076	0.1202	-4.11876	3.81e-05	0.000116105	Nosig	1184.99	0.020036	0.0918963	0.218029	0.827407	0.999877	Nosig	1194.14	0.0302893	0.0724521	0.41806	0.675904	0.999505	Nosig
Ccdc181	1219.49	-0.233281	0.07424	-3.14225	0.00167655	0.00387411	Nosig	1047.42	0.0216263	0.0835114	0.258962	0.795665	0.999877	Nosig	1123.73	-0.0902333	0.088808	-1.01605	0.309606	0.999505	Nosig
Blzf1	1054.21	-0.00553934	0.0830648	-0.066687	0.946831	0.961666	Nosig	1006.44	-0.0287632	0.0983181	-0.292553	0.769864	0.999877	Nosig	1027.67	-0.0257323	0.063467	-0.405445	0.685151	0.999505	Nosig
Nme7	474.539	0.321757	0.0911864	3.52856	0.000417824	0.00108203	Nosig	496.462	0.0562973	0.0871466	0.646007	0.518275	0.999877	Nosig	494.521	0.073448	0.0799371	0.918823	0.358188	0.999505	Nosig
Atp1b1	71583.5	-0.833027	0.107339	-7.76069	8.45e-15	7.3e-14	Nosig	46957.1	0.0452109	0.110503	0.409138	0.682439	0.999877	Nosig	46236.1	0.0911926	0.0908138	1.00417	0.315296	0.999505	Nosig
Dpt	346.748	-0.35838	0.422665	-0.847906	0.39649	0.491294	Nosig	347.303	-0.574408	0.438902	-1.30874	0.190623	0.999877	Nosig	271.851	0.128305	0.352059	0.364442	0.715528	0.999505	Nosig
Gm20743	148.408	-0.148149	0.110398	-1.34195	0.179612	0.254937	Nosig	127.891	0.128925	0.125977	1.0234	0.306118	0.999877	Nosig	127.633	0.113138	0.125655	0.900383	0.367917	0.999505	Nosig
Xcl1	8.8845	1.47358	0.449323	3.27955	0.00103973	0.00250361	Up	11.0276	0.598299	0.402052	1.48811	0.136721	0.999877	Nosig	12.6728	0.0773957	0.310421	0.249325	0.803109	0.999505	Nosig
4930568G15Rik	5.00046	-1.1152	0.521719	-2.13755	0.032553	0.0571364	Down								3.76934	-0.446861	0.491768	-0.908682	0.363518	0.999505	Nosig
Sft2d2	3102.72	0.647803	0.0560189	11.564	6.27e-31	1.25e-29	Nosig	3624.64	0.0352419	0.109284	0.322479	0.74709	0.999877	Nosig	3683.4	0.0228346	0.0827191	0.27605	0.78251	0.999505	Nosig
Tiprl	2110.74	-0.0899242	0.0865712	-1.03873	0.29893	0.38993	Nosig	1934.84	-0.00290967	0.105972	-0.027457	0.978095	0.999877	Nosig	2006.72	-0.0394601	0.0550082	-0.717349	0.473159	0.999505	Nosig
Gpr161	129.841	-0.277431	0.222	-1.24969	0.211412	0.292681	Nosig	112.064	-0.044293	0.237878	-0.186201	0.852287	0.999877	Nosig	109.997	0.0424242	0.182846	0.232021	0.816522	0.999505	Nosig
Dcaf6	2284.27	-0.0089792	0.0651271	-0.137872	0.890342	0.920622	Nosig	2204.35	-0.0679845	0.117709	-0.577562	0.56356	0.999877	Nosig	2205.27	-0.00944613	0.063103	-0.149694	0.881006	0.999505	Nosig
Mpc2	3559.44	-0.422083	0.0713635	-5.91455	3.33e-09	1.66e-08	Nosig	3058.02	-0.223298	0.145802	-1.53151	0.125644	0.999877	Nosig	2944.08	-0.0330227	0.088096	-0.374849	0.707773	0.999505	Nosig
Adcy10	19.8002	-0.827474	0.267405	-3.09446	0.00197171	0.0044983	Nosig	12.39	0.207841	0.417125	0.498269	0.618294	0.999877	Nosig	16.5917	-0.401392	0.285558	-1.40564	0.159831	0.999505	Nosig
Mpzl1	1983.59	0.0700912	0.113026	0.620133	0.53517	0.626096	Nosig	1953.54	-0.0391831	0.088804	-0.441231	0.659046	0.999877	Nosig	1986.44	-0.0236234	0.0717304	-0.329336	0.741902	0.999505	Nosig
Rcsd1	733.572	0.986321	0.115928	8.50806	1.77e-17	1.87e-16	Nosig	1007.72	-0.176494	0.13833	-1.27589	0.201994	0.999877	Nosig	1035.07	-0.127583	0.083207	-1.53333	0.125195	0.999505	Nosig
Creg1	3617.81	1.61727	0.0775093	20.8655	1.1e-96	8.71e-95	Up	5642.1	-0.127169	0.147806	-0.860378	0.389581	0.999877	Nosig	5609.57	-0.0339224	0.0942053	-0.36009	0.71878	0.999505	Nosig
Cd247	9.27499	1.07736	0.36687	2.93662	0.00331813	0.00727121	Up	11.9123	0.132608	0.366283	0.362038	0.717324	0.999877	Nosig	11.2351	0.237795	0.32329	0.735548	0.462006	0.999505	Nosig
Pou2f1	864.187	-0.0876096	0.082861	-1.05731	0.290371	0.380958	Nosig	772.184	0.0842351	0.112352	0.74974	0.453411	0.999877	Nosig	805.6	0.000815554	0.0826466	0.00986796	0.992127	0.999505	Nosig
Dusp27	38.2707	0.852394	0.266401	3.19966	0.0013759	0.00323295	Nosig	75.3268	-1.19249	0.500759	-2.38136	0.017249	0.999877	Down	56.6577	-0.28313	0.318616	-0.888624	0.374205	0.999505	Nosig
Mael	4.24992	-0.108716	0.673578	-0.161401	0.871777	0.905708	Nosig								3.48496	0.224373	0.513282	0.437135	0.662014	0.999505	Nosig
Ildr2	3080.13	1.06678	0.0885811	12.043	2.11e-33	4.59e-32	Up	4158.22	-0.0573356	0.114166	-0.502211	0.615519	0.999877	Nosig	4154.6	-0.000164241	0.0882405	-0.00186129	0.998515	0.999505	Nosig
Tada1	1960.77	-0.155404	0.078489	-1.97995	0.0477094	0.0804807	Nosig	1751.8	-0.00291269	0.111328	-0.026163	0.979127	0.999877	Nosig	1794.22	-0.0157423	0.0656595	-0.239756	0.810519	0.999505	Nosig
Pogk	5393.98	-0.416758	0.0811121	-5.13806	2.78e-07	1.12e-06	Nosig	4154.95	0.130949	0.114409	1.14457	0.252386	0.999877	Nosig	4342.51	0.0237928	0.0800453	0.297241	0.766282	0.999505	Nosig
Gm16701	132.084	-0.565139	0.116042	-4.87011	1.12e-06	4.17e-06	Nosig	99.9464	-0.0225885	0.127575	-0.177061	0.85946	0.999877	Nosig	94.4428	0.132699	0.103883	1.27739	0.201465	0.999505	Nosig
Fam78b	1004.62	-0.673777	0.093762	-7.18604	6.67e-13	4.85e-12	Nosig	696.072	0.106982	0.105103	1.01787	0.30874	0.999877	Nosig	705.75	0.0701662	0.085227	0.823286	0.410345	0.999505	Nosig
Uck2	501.194	0.0269037	0.103307	0.260424	0.794537	0.846638	Nosig	490.595	-0.0663174	0.0998248	-0.664338	0.506474	0.999877	Nosig	466.641	0.0892209	0.0885275	1.00783	0.313535	0.999505	Nosig
Tmco1	3411.92	0.155038	0.0596633	2.59854	0.0093621	0.0187397	Nosig	3550.11	-0.114368	0.1332	-0.858621	0.39055	0.999877	Nosig	3561.48	-0.0436078	0.0912179	-0.478062	0.632606	0.999505	Nosig
Aldh9a1	3495.92	-0.0872057	0.0609119	-1.43167	0.152238	0.221257	Nosig	3217.4	-0.0129409	0.121322	-0.106666	0.915054	0.999877	Nosig	3279.61	-0.0118515	0.086322	-0.137294	0.890798	0.999505	Nosig
Mgst3	3947.17	-0.856045	0.0835423	-10.2469	1.22e-24	1.91e-23	Nosig	2767.06	-0.199795	0.130667	-1.52904	0.126255	0.999877	Nosig	2706.84	-0.0488548	0.0908693	-0.537639	0.590826	0.999505	Nosig
Lrrc52	30.7097	0.0575393	0.193225	0.297784	0.765868	0.824121	Nosig	35.1309	-0.501036	0.250883	-1.99709	0.0458151	0.999877	Nosig	33.1924	-0.171706	0.187357	-0.916462	0.359425	0.999505	Nosig
Rxrg	393.855	0.164322	0.0736575	2.23089	0.0256884	0.0462846	Nosig	412.146	-0.120274	0.11663	-1.03124	0.302429	0.999877	Nosig	424.291	-0.0994738	0.0844044	-1.17854	0.238582	0.999505	Nosig
Lmx1a	3.6997	-0.449531	0.542056	-0.829307	0.406931	0.501473	Nosig								3.92484	-0.516324	0.431231	-1.19733	0.231179	0.999505	Nosig
Pbx1	4472.2	0.0901848	0.0808499	1.11546	0.264654	0.353041	Nosig	4354.23	0.0221462	0.0949402	0.233265	0.815556	0.999877	Nosig	4600.46	-0.0608034	0.0887117	-0.685405	0.493088	0.999505	Nosig
Nuf2	292.081	1.10872	0.1261	8.79238	1.46e-18	1.65e-17	Up	387.468	0.0341069	0.138826	0.245681	0.805929	0.999877	Nosig	369.001	0.150743	0.125397	1.20213	0.229314	0.999505	Nosig
Rgs5	1787.39	-0.274619	0.109147	-2.51605	0.0118677	0.0231699	Nosig	1523.14	-0.00340707	0.138224	-0.0246489	0.980335	0.999877	Nosig	1426.31	0.161592	0.125194	1.29073	0.196796	0.999505	Nosig
Rgs4	4184.21	-0.474287	0.232753	-2.03772	0.0415776	0.0711487	Nosig	3040.09	0.255765	0.27723	0.922573	0.35623	0.999877	Nosig	3016.21	0.198351	0.176121	1.12622	0.260072	0.999505	Nosig
1700084C01Rik	2084.17	1.66144	0.0930121	17.8626	2.3e-71	1.19e-69	Up	3174.48	-0.0263872	0.139656	-0.188944	0.850137	0.999877	Nosig	3290.97	-0.0531599	0.100213	-0.530467	0.595788	0.999505	Nosig
Hsd17b7	1605.36	-0.489089	0.0965751	-5.06434	4.1e-07	1.62e-06	Nosig	1227.43	0.0540596	0.105342	0.513182	0.607824	0.999877	Nosig	1241.92	0.0424394	0.0909129	0.466814	0.640633	0.999505	Nosig
3110045C21Rik	62.046	-0.507612	0.13311	-3.81347	0.000137028	0.000383293	Nosig	49.8744	-0.116504	0.188904	-0.616735	0.53741	0.999877	Nosig	54.7777	-0.227901	0.136345	-1.6715	0.0946226	0.999505	Nosig
Ddr2	809.58	0.497038	0.149231	3.33066	0.000866396	0.00211427	Nosig	920.659	-0.0274441	0.183996	-0.149156	0.88143	0.999877	Nosig	881.604	0.101838	0.131736	0.773046	0.439495	0.999505	Nosig
Uap1	2461.69	-0.0514881	0.0662114	-0.777632	0.436786	0.531054	Nosig	2354.25	-0.0908415	0.0929483	-0.977334	0.328404	0.999877	Nosig	2408.33	-0.0668376	0.0768896	-0.869267	0.384701	0.999505	Nosig
Uhmk1	1778.5	-0.613252	0.31292	-1.95977	0.0500225	0.0839537	Nosig	1228.23	0.219699	0.306858	0.715962	0.474015	0.999877	Nosig	1297.11	0.0535492	0.257921	0.207619	0.835527	0.999505	Nosig
Sh2d1b1	11.1252	2.07404	0.37367	5.55045	2.85e-08	1.29e-07	Up	17.3098	0.153558	0.367972	0.417309	0.676453	0.999877	Nosig	17.6296	0.0867855	0.218361	0.397441	0.691042	0.999505	Nosig
Gm7694	284.138	0.390224	0.139055	2.80625	0.00501213	0.0105945	Nosig	298.698	0.111609	0.130938	0.852387	0.394	0.999877	Nosig	321.552	-0.0428361	0.111709	-0.38346	0.701378	0.999505	Nosig
1700015E13Rik	10.6063	-0.133749	0.338853	-0.394711	0.693056	0.76408	Nosig	9.13048	0.130951	0.463857	0.28231	0.777706	0.999877	Nosig	7.95968	0.397306	0.334515	1.18771	0.234948	0.999505	Nosig
Nos1ap	555.498	-0.787508	0.141125	-5.58022	2.4e-08	1.09e-07	Nosig	371.329	0.0530086	0.151066	0.350898	0.725665	0.999877	Nosig	374.251	0.0508159	0.0963205	0.527571	0.597797	0.999505	Nosig
Olfml2b	616.213	0.714831	0.0971062	7.36133	1.82e-13	1.41e-12	Nosig	737.979	0.0192452	0.105933	0.181672	0.85584	0.999877	Nosig	721.749	0.0877446	0.0960281	0.913739	0.360854	0.999505	Nosig
Atf6	2541.98	0.13906	0.0838683	1.65807	0.0973029	0.150644	Nosig	2525.81	0.0150491	0.0777578	0.193538	0.846537	0.999877	Nosig	2586.11	-0.00386878	0.0831284	-0.0465398	0.96288	0.999505	Nosig
Dusp12	661.032	0.0183391	0.0969059	0.189246	0.8499	0.88924	Nosig	635.539	-0.0210269	0.118767	-0.177042	0.859475	0.999877	Nosig	648.157	-0.0192064	0.0926305	-0.207345	0.835741	0.999505	Nosig
Fcrlb	54.0803	-0.653706	0.148678	-4.39679	1.1e-05	3.63e-05	Nosig	36.8234	0.196433	0.192632	1.01973	0.307854	0.999877	Nosig	39.6328	0.00614759	0.152579	0.0402913	0.967861	0.999505	Nosig
Fcrla	13.7045	1.77551	0.501849	3.53794	0.000403267	0.00104642	Up	17.2692	0.774631	0.647604	1.19615	0.231638	0.999877	Nosig	11.8771	1.36737	0.368959	3.70601	0.000210548	0.181802	Up
Fcgr2b	2237.92	4.1611	0.0964087	43.161	0	0	Up	4308.51	0.0477668	0.102877	0.464308	0.642427	0.999877	Nosig	4409.51	0.0162293	0.104816	0.154836	0.876951	0.999505	Nosig
Fcgr4	151.413	3.7513	0.170224	22.0374	1.26e-107	1.21e-105	Up	283.061	0.0787218	0.169572	0.464237	0.642478	0.999877	Nosig	284.845	0.0671626	0.151867	0.442245	0.658312	0.999505	Nosig
Fcgr3	3401.86	2.82105	0.117951	23.9171	2.03e-126	2.66e-124	Up	6242.03	-0.094885	0.117879	-0.804936	0.420857	0.999877	Nosig	6646.42	-0.146018	0.108476	-1.34609	0.178273	0.999505	Nosig
1700009P17Rik	349.425	0.774383	0.116405	6.65251	2.88e-11	1.79e-10	Nosig	455.412	-0.191078	0.125273	-1.52529	0.127186	0.999877	Nosig	482.532	-0.197647	0.104948	-1.88328	0.0596624	0.999505	Nosig
Sdhc	7628.11	0.170869	0.0698155	2.44744	0.0143877	0.0275505	Nosig	7978.43	-0.11431	0.111782	-1.02261	0.30649	0.999877	Nosig	7921.11	-0.0232359	0.0978767	-0.2374	0.812347	0.999505	Nosig
Mpz	11048	-0.0897673	0.718754	-0.124893	0.900608	0.928223	Nosig	9692.11	0.149634	0.880387	0.169964	0.865038	0.999877	Nosig	8535.16	0.382622	0.715204	0.534983	0.592662	0.999505	Nosig
Pcp4l1	16745.7	-0.667275	0.0817167	-8.16571	3.2e-16	3.09e-15	Nosig	12390.7	-0.0964206	0.124529	-0.774282	0.438764	0.999877	Nosig	12358.5	-0.020976	0.0933413	-0.224723	0.822194	0.999505	Nosig
Nr1i3	54.7432	-0.970556	0.176094	-5.51159	3.56e-08	1.59e-07	Nosig	35.7152	-0.150526	0.207915	-0.72398	0.469078	0.999877	Nosig	40.0343	-0.276081	0.180408	-1.53031	0.12594	0.999505	Nosig
Tomm40l	3501.96	-0.325311	0.0761202	-4.27365	1.92e-05	6.13e-05	Nosig	3019.91	-0.109606	0.135624	-0.808167	0.418995	0.999877	Nosig	2964.7	0.00166096	0.0842609	0.0197121	0.984273	0.999505	Nosig
Apoa2	82.6592	0.75132	0.523611	1.43488	0.15132	0.220064	Nosig	80.244	0.873163	0.538237	1.62226	0.104747	0.999877	Nosig	77.4469	0.573296	0.520385	1.10168	0.270602	0.999505	Nosig
Fcer1g	2509.51	3.4764	0.117426	29.6049	1.29e-192	4.18e-190	Up	4628.1	0.065279	0.112651	0.579479	0.562266	0.999877	Nosig	5236.68	-0.167184	0.120011	-1.39307	0.163599	0.999505	Nosig
Ndufs2	13113.1	-0.227464	0.0714531	-3.1834	0.00145554	0.00340326	Nosig	11867.5	-0.134356	0.12139	-1.10681	0.268377	0.999877	Nosig	11985.2	-0.0688345	0.0927224	-0.742372	0.457862	0.999505	Nosig
Adamts4	3855.15	-0.391772	0.0862126	-4.54425	5.51e-06	1.9e-05	Nosig	3039.8	0.0885869	0.112797	0.785363	0.432241	0.999877	Nosig	3105.48	0.0440487	0.108615	0.405549	0.685074	0.999505	Nosig
B4galt3	1333.94	0.0634078	0.0558548	1.13523	0.25628	0.343632	Nosig	1322.6	-0.0680067	0.0772142	-0.880753	0.378452	0.999877	Nosig	1320.24	-0.0046779	0.0828939	-0.0564325	0.954997	0.999505	Nosig
Ppox	1599.11	0.2942	0.0797332	3.6898	0.000224426	0.000606907	Nosig	1677.56	0.016049	0.126156	0.127215	0.89877	0.999877	Nosig	1677.5	0.0432793	0.0913605	0.47372	0.635699	0.999505	Nosig
Usp21	1508.61	0.0145958	0.0618162	0.236116	0.813343	0.860414	Nosig	1444.59	-0.0147737	0.105286	-0.14032	0.888407	0.999877	Nosig	1468.08	-0.00754985	0.0762812	-0.0989739	0.921159	0.999505	Nosig
Ufc1	3744.94	-0.117426	0.0909675	-1.29086	0.196752	0.275601	Nosig	3455.48	-0.0582629	0.0862966	-0.675147	0.499582	0.999877	Nosig	3635.22	-0.100754	0.0976731	-1.03154	0.302288	0.999505	Nosig
Dedd	1657.54	-0.0889182	0.105565	-0.842311	0.399614	0.49437	Nosig	1566.62	-0.099802	0.100173	-0.996293	0.319108	0.999877	Nosig	1662.75	-0.142941	0.0804335	-1.77714	0.0755457	0.999505	Nosig
Nit1	1228.14	-0.0818749	0.0684377	-1.19634	0.231563	0.315714	Nosig	1144.55	-0.0468229	0.102547	-0.4566	0.647959	0.999877	Nosig	1134.69	0.0213508	0.0882157	0.242029	0.808758	0.999505	Nosig
Pfdn2	5176.92	-0.523466	0.10611	-4.93324	8.09e-07	3.07e-06	Nosig	4006.16	-0.0361513	0.114966	-0.314453	0.753177	0.999877	Nosig	4203.39	-0.0822739	0.0947714	-0.86813	0.385323	0.999505	Nosig
Klhdc9	1286.18	-0.381753	0.0917826	-4.15932	3.19e-05	9.87e-05	Nosig	1046.75	-0.0020623	0.100298	-0.0205618	0.983595	0.999877	Nosig	1118.86	-0.0971626	0.109824	-0.884713	0.376312	0.999505	Nosig
Pvrl4	677.244	-0.0630479	0.0878408	-0.717753	0.47291	0.567336	Nosig	601.441	0.13774	0.0920222	1.49681	0.134442	0.999877	Nosig	627.287	0.0326565	0.0871267	0.374816	0.707798	0.999505	Nosig
Arhgap30	866.011	2.49357	0.115169	21.6514	5.9e-104	5.44e-102	Up	1426.68	0.140715	0.120698	1.16584	0.243678	0.999877	Nosig	1487.8	0.0340333	0.0859571	0.395933	0.692154	0.999505	Nosig
Usf1	2634.76	0.0354098	0.0775623	0.456534	0.648006	0.72663	Nosig	2627.78	-0.11822	0.119258	-0.991301	0.321539	0.999877	Nosig	2645.12	-0.0525305	0.0857505	-0.612597	0.540143	0.999505	Nosig
Tstd1	45.2359	0.279567	0.190715	1.46588	0.14268	0.209229	Nosig	44.6839	0.204577	0.216322	0.94571	0.344297	0.999877	Nosig	44.5368	0.159655	0.147264	1.08414	0.278302	0.999505	Nosig
F11r	1265.24	1.73257	0.0967772	17.9026	1.12e-71	5.83e-70	Up	1922.67	0.0240839	0.112602	0.213885	0.830637	0.999877	Nosig	1943.05	0.0270937	0.111216	0.243613	0.807531	0.999505	Nosig
Alyref2	265.308	0.143667	0.100441	1.43036	0.152612	0.22173	Nosig	265.054	0.00428604	0.101644	0.0421671	0.966366	0.999877	Nosig	280.215	-0.0747622	0.105378	-0.709466	0.478036	0.999505	Nosig
Cd244	87.4864	4.79213	0.206174	23.2431	1.67e-119	1.98e-117	Up	175.828	-0.0181092	0.127525	-0.142006	0.887075	0.999877	Nosig	171.129	0.0744163	0.149799	0.496775	0.619348	0.999505	Nosig
Ly9	618.381	4.5058	0.194648	23.1484	1.51e-118	1.77e-116	Up	1232.81	-0.0227775	0.1533	-0.148582	0.881884	0.999877	Nosig	1275.31	-0.0471106	0.13733	-0.343047	0.731563	0.999505	Nosig
Slamf7	129.379	4.79551	0.216118	22.1893	4.35e-109	4.27e-107	Up	236.497	0.308268	0.227595	1.35446	0.17559	0.999877	Nosig	267.026	-0.0302895	0.167126	-0.181238	0.856181	0.999505	Nosig
Cd48	747.939	4.23759	0.124745	33.9701	6.17e-253	3.61e-250	Up	1487.47	-0.0482284	0.173346	-0.278221	0.780843	0.999877	Nosig	1517.26	-0.0351636	0.120561	-0.291667	0.770541	0.999505	Nosig
Slamf1	15.6187	2.28054	0.321337	7.09705	1.27e-12	9.04e-12	Up	23.8118	0.328377	0.300881	1.09139	0.275103	0.999877	Nosig	20.3206	0.555363	0.217625	2.55193	0.0107127	0.999505	Nosig
Cd84	2473.97	4.12558	0.0920692	44.8096	0	0	Up	4713.79	0.0759294	0.120758	0.628773	0.529498	0.999877	Nosig	4969.52	-0.0249124	0.102122	-0.243947	0.807272	0.999505	Nosig
Slamf6	72.1377	3.01079	0.203936	14.7634	2.52e-49	8.45e-48	Up	122.335	0.230076	0.1699	1.35419	0.175676	0.999877	Nosig	128.845	0.0638711	0.136949	0.466387	0.640938	0.999505	Nosig
Vangl2	466.156	0.0214414	0.121047	0.177133	0.859404	0.896271	Nosig	440.613	0.0383725	0.122638	0.312892	0.754363	0.999877	Nosig	434.443	0.0849554	0.0995578	0.853327	0.393478	0.999505	Nosig
Nhlh1	31.461	-0.868694	0.179715	-4.83372	1.34e-06	4.96e-06	Nosig	20.8131	-0.0341018	0.277713	-0.122795	0.902269	0.999877	Nosig	21.7681	-0.0790392	0.183521	-0.430682	0.6667	0.999505	Nosig
Ncstn	3499.8	0.529967	0.0574991	9.21696	3.06e-20	3.8e-19	Nosig	3963.51	0.0186012	0.0915743	0.203127	0.839035	0.999877	Nosig	4001.57	0.0258238	0.0768501	0.336028	0.73685	0.999505	Nosig
Copa	14046.9	-0.0541357	0.0820393	-0.659875	0.509334	0.601295	Nosig	13044.7	0.000830436	0.0952439	0.00871905	0.993043	0.999877	Nosig	13141.1	0.0192879	0.0687216	0.280667	0.778966	0.999505	Nosig
Pex19	4350.99	-0.199394	0.109935	-1.81374	0.0697172	0.112804	Nosig	3835.62	-0.0155961	0.0912141	-0.170983	0.864237	0.999877	Nosig	3768.85	0.0585278	0.070706	0.827763	0.407805	0.999505	Nosig
Dcaf8	9220.55	-0.0990792	0.0831845	-1.19108	0.233623	0.318013	Nosig	8521.34	-0.0399387	0.0977935	-0.408399	0.682981	0.999877	Nosig	8533.48	0.00615983	0.0721019	0.0854324	0.931918	0.999505	Nosig
Pea15a	52225.9	0.253116	0.115035	2.20035	0.0277822	0.0496138	Nosig	55474	-0.0720731	0.105349	-0.684137	0.493889	0.999877	Nosig	56780	-0.0561384	0.0875115	-0.641497	0.5212	0.999505	Nosig
Casq1	416.082	-0.48232	0.341028	-1.41431	0.15727	0.227691	Nosig	463.482	-0.973628	0.539721	-1.80395	0.0712394	0.999877	Nosig	386.976	-0.302134	0.361596	-0.835555	0.403405	0.999505	Nosig
Atp1a2	140641	-0.0295968	0.0950184	-0.311485	0.755432	0.816132	Nosig	135379	-0.0841788	0.0717341	-1.17348	0.240602	0.999877	Nosig	146475	-0.170013	0.0969588	-1.75346	0.0795229	0.999505	Nosig
Igsf8	6453.59	-0.112501	0.0786862	-1.42974	0.152793	0.221938	Nosig	5762.34	0.0562789	0.097413	0.577735	0.563443	0.999877	Nosig	5800.1	0.0542962	0.0926386	0.586108	0.557803	0.999505	Nosig
Kcnj9	1413.08	-0.441256	0.0967385	-4.56133	5.08e-06	1.76e-05	Nosig	1117.64	0.0114609	0.115793	0.0989771	0.921156	0.999877	Nosig	1100.81	0.0702417	0.0974688	0.720658	0.47112	0.999505	Nosig
Kcnj10	35253	-0.158844	0.103929	-1.5284	0.126414	0.188603	Nosig	30738.8	0.0720668	0.100188	0.719313	0.471948	0.999877	Nosig	31742.4	0.0131598	0.090408	0.14556	0.884269	0.999505	Nosig
Pigm	1132.77	0.373113	0.0878801	4.2457	2.18e-05	6.89e-05	Nosig	1185.1	0.111915	0.0722852	1.54825	0.121563	0.999877	Nosig	1218.93	0.0454008	0.0918615	0.494231	0.621143	0.999505	Nosig
Slamf9	472.765	2.99633	0.133718	22.4078	3.31e-111	3.37e-109	Up	892.134	-0.127332	0.146017	-0.872036	0.383189	0.999877	Nosig	961.774	-0.189977	0.104151	-1.82406	0.0681434	0.999505	Nosig
Igsf9	146.552	0.272489	0.135034	2.01793	0.0435981	0.0742285	Nosig	156.428	-0.0705851	0.128644	-0.548684	0.583222	0.999877	Nosig	161.143	-0.0672737	0.111645	-0.602566	0.546797	0.999505	Nosig
Tagln2	2524.85	2.21755	0.135529	16.3622	3.56e-60	1.5e-58	Up	4215.98	-0.0235956	0.108801	-0.21687	0.82831	0.999877	Nosig	4281.28	-0.0114267	0.0847391	-0.134846	0.892734	0.999505	Nosig
Ccdc19	167.715	0.0846848	0.111469	0.759715	0.447425	0.54192	Nosig	162.291	0.0385675	0.168812	0.228464	0.819286	0.999877	Nosig	156.75	0.123485	0.11104	1.11207	0.266106	0.999505	Nosig
4933439K11Rik	17.2605	-0.0834544	0.2329	-0.358327	0.720099	0.787143	Nosig	15.6484	0.0362844	0.284131	0.127703	0.898384	0.999877	Nosig	14.7918	0.169283	0.233487	0.725019	0.468441	0.999505	Nosig
Vsig8	26.8007	-0.669835	0.210785	-3.17781	0.00148394	0.00346209	Nosig	20.3207	-0.164496	0.27468	-0.598863	0.549264	0.999877	Nosig	21.7356	-0.206339	0.188886	-1.0924	0.274657	0.999505	Nosig
Slamf8	81.4135	2.73932	0.184325	14.8614	5.87e-50	2e-48	Up	138.056	0.139609	0.173602	0.804192	0.421286	0.999877	Nosig	162.074	-0.196546	0.153154	-1.28332	0.199379	0.999505	Nosig
Fcrl6	12.094	-0.565839	0.316111	-1.79	0.0734536	0.117873	Nosig	8.9917	0.0435315	0.48559	0.0896466	0.928568	0.999877	Nosig	9.96594	-0.149509	0.299918	-0.498499	0.618132	0.999505	Nosig
Dusp23	380.35	-0.0191858	0.107614	-0.178284	0.8585	0.895605	Nosig	370.789	-0.112101	0.12004	-0.933866	0.350373	0.999877	Nosig	379.526	-0.0808828	0.108708	-0.744039	0.456853	0.999505	Nosig
Crp	10.5306	0.333766	0.430215	0.775813	0.43786	0.532181	Nosig	10.7335	0.148238	0.475969	0.311443	0.755464	0.999877	Nosig	9.01603	0.482424	0.425192	1.1346	0.256543	0.999505	Nosig
Ackr1	1371.25	-0.603165	0.108834	-5.54209	2.99e-08	1.35e-07	Nosig	1021.84	-0.0257968	0.149316	-0.172767	0.862835	0.999877	Nosig	1040.38	-0.0176696	0.107219	-0.164799	0.869102	0.999505	Nosig
Cadm3	12219.7	-0.634712	0.104463	-6.07593	1.23e-09	6.45e-09	Nosig	8930.73	-0.00807682	0.101614	-0.079485	0.936647	0.999877	Nosig	8681.4	0.0842842	0.0905592	0.930708	0.352005	0.999505	Nosig
Aim2	696.808	1.20347	0.125491	9.59005	8.8e-22	1.2e-20	Up	940.536	0.0491036	0.100199	0.490063	0.624089	0.999877	Nosig	1074.76	-0.19467	0.105993	-1.83663	0.066265	0.999505	Nosig
Pydc4	15.7623	2.22442	0.430802	5.16343	2.42e-07	9.86e-07	Up	22.065	0.636821	0.458773	1.38809	0.165108	0.999877	Nosig	25.5597	0.0854726	0.35834	0.238523	0.811475	0.999505	Nosig
Pyhin1	161.845	2.85044	0.217766	13.0895	3.78e-39	9.84e-38	Up	254.564	0.451513	0.260623	1.73244	0.083196	0.999877	Nosig	271.316	0.160013	0.245877	0.650786	0.515184	0.999505	Nosig
Pydc3	20.4655	0.845653	0.303642	2.78504	0.00535216	0.0112504	Nosig	23.3069	0.33554	0.38379	0.874278	0.381967	0.999877	Nosig	26.1019	-0.0011291	0.263474	-0.00428545	0.996581	0.999505	Nosig
AI607873	495.722	4.25942	0.191182	22.2794	5.85e-110	5.77e-108	Up	910.005	0.225933	0.158698	1.42367	0.154543	0.999877	Nosig	1015.07	-0.0502929	0.138773	-0.362412	0.717044	0.999505	Nosig
Ifi204	405.516	3.69696	0.158736	23.29	5.6e-120	6.68e-118	Up	744.37	0.12942	0.172732	0.749254	0.453704	0.999877	Nosig	847.145	-0.14252	0.187858	-0.75866	0.448056	0.999505	Nosig
Mndal	168.162	0.498949	0.188746	2.6435	0.00820537	0.0166334	Nosig	181.808	0.142806	0.262863	0.543272	0.586942	0.999877	Nosig	165.373	0.312134	0.174411	1.78965	0.0735103	0.999505	Nosig
Mnda	98.9021	3.18916	0.216847	14.7069	5.82e-49	1.92e-47	Up	175.267	0.130047	0.27531	0.472367	0.636665	0.999877	Nosig	205.22	-0.195771	0.25309	-0.773525	0.439212	0.999505	Nosig
Ifi203	177.298	0.440107	0.2053	2.14373	0.0320545	0.0563781	Nosig	178.049	0.337313	0.275261	1.22543	0.220413	0.999877	Nosig	158.855	0.468042	0.169183	2.76648	0.00566653	0.910904	Nosig
Ifi205	13.715	2.29741	0.392086	5.85946	4.64e-09	2.28e-08	Up	27.3933	-0.505422	0.445924	-1.13342	0.257036	0.999877	Nosig	25.8787	-0.181202	0.256293	-0.70701	0.47956	0.999505	Nosig
Spta1	37.8547	1.11621	0.580423	1.9231	0.0544678	0.0907013	Nosig	62.3264	-0.449185	0.642653	-0.698955	0.48458	0.999877	Nosig	48.927	0.131149	0.539879	0.242923	0.808065	0.999505	Nosig
Fmn2	3265.39	-0.102254	0.0893525	-1.14439	0.252464	0.339556	Nosig	2891.4	0.096041	0.115256	0.833285	0.404684	0.999877	Nosig	2918.84	0.0719333	0.0665021	1.08167	0.279399	0.999505	Nosig
Grem2	1234.44	-0.653625	0.0949845	-6.88139	5.93e-12	3.94e-11	Nosig	905.139	-0.046635	0.105418	-0.442384	0.658211	0.999877	Nosig	872.557	0.0762168	0.0851396	0.895199	0.370681	0.999505	Nosig
Rgs7	2230.79	-0.473996	0.0690923	-6.86033	6.87e-12	4.53e-11	Nosig	1740.56	0.00823999	0.0935897	0.0880438	0.929842	0.999877	Nosig	1750.72	0.0267186	0.0799352	0.334253	0.738189	0.999505	Nosig
Fh1	4722.35	-0.340617	0.0905365	-3.76221	0.000168419	0.000465151	Nosig	4055.71	-0.116467	0.0507427	-2.29525	0.0217185	0.999877	Nosig	3946.43	0.0143432	0.0840823	0.170586	0.864549	0.999505	Nosig
Kmo	28.5289	-0.396407	0.687548	-0.576551	0.564242	0.653494	Nosig	21.7874	0.197288	0.481392	0.409828	0.681932	0.999877	Nosig	17.466	0.618622	0.373511	1.65624	0.0976738	0.999505	Nosig
Opn3	115.806	-0.190365	0.123025	-1.54737	0.121774	0.182672	Nosig	98.7132	0.113841	0.16833	0.676294	0.498854	0.999877	Nosig	100.602	0.063876	0.117394	0.544116	0.586362	0.999505	Nosig
Chml	880.709	-0.370074	0.114156	-3.24182	0.0011877	0.00282579	Nosig	709.757	0.0496911	0.118301	0.420039	0.674457	0.999877	Nosig	714.056	0.0505619	0.0903498	0.559624	0.575736	0.999505	Nosig
Exo1	33.237	0.895892	0.252544	3.54747	0.000388944	0.00101157	Nosig	41.0882	0.0937181	0.250716	0.373803	0.708551	0.999877	Nosig	36.7535	0.321529	0.182312	1.76362	0.0777959	0.999505	Nosig
Pld5	826.657	-0.667994	0.0896617	-7.45016	9.32e-14	7.34e-13	Nosig	603.401	-0.0542771	0.130037	-0.417397	0.676388	0.999877	Nosig	597.925	0.0186753	0.089933	0.207657	0.835497	0.999505	Nosig
Cep170	4042.63	-0.212732	0.0951483	-2.23579	0.0253656	0.0457573	Nosig	3433.18	0.0895656	0.0819905	1.09239	0.274662	0.999877	Nosig	3481.96	0.0586293	0.0820817	0.71428	0.475054	0.999505	Nosig
Sdccag8	1343.59	-0.124707	0.120683	-1.03335	0.301442	0.392751	Nosig	1205.35	0.0221168	0.0823914	0.268435	0.788364	0.999877	Nosig	1277.58	-0.0671868	0.0834039	-0.80556	0.420497	0.999505	Nosig
Hmga2-ps1	142.431	1.76183	0.140706	12.5214	5.7e-36	1.35e-34	Up	207.933	0.176223	0.117363	1.50152	0.133221	0.999877	Nosig	222.58	0.004269	0.112322	0.0380068	0.969682	0.999505	Nosig
Akt3	5013.4	-0.513437	0.103314	-4.96968	6.71e-07	2.58e-06	Nosig	3751.79	0.0901997	0.0892239	1.01094	0.312047	0.999877	Nosig	3740.66	0.0931662	0.0840041	1.10907	0.267401	0.999505	Nosig
Zbtb18	3676.89	-0.188808	0.0742709	-2.54215	0.0110173	0.0216587	Nosig	3197.54	0.0412004	0.0971306	0.424176	0.671438	0.999877	Nosig	3219.44	0.0444147	0.0839884	0.528819	0.596931	0.999505	Nosig
1700016C15Rik	5.22527	-0.61524	0.432814	-1.42149	0.155175	0.22502	Nosig	3.72414	0.0561601	0.562212	0.0998912	0.920431	0.999877	Nosig	4.13777	-0.123758	0.418143	-0.29597	0.767253	0.999505	Nosig
Adss	4960.49	-0.315429	0.0947803	-3.328	0.00087471	0.0021337	Nosig	4092.7	0.0462616	0.0678548	0.681773	0.495382	0.999877	Nosig	4196.93	0.0114809	0.0820259	0.139967	0.888686	0.999505	Nosig
Gm16432	24.8488	0.624618	0.205494	3.03959	0.00236904	0.00533371	Nosig	29.7089	-0.0334546	0.240995	-0.138819	0.889593	0.999877	Nosig	29.9691	-0.0198961	0.152644	-0.130343	0.896295	0.999505	Nosig
Desi2	1209.35	0.211987	0.0709031	2.98982	0.00279141	0.0061993	Nosig	1267.91	-0.0749027	0.0960283	-0.780007	0.435387	0.999877	Nosig	1305.46	-0.0699936	0.0906115	-0.772458	0.439843	0.999505	Nosig
Cox20	1370.53	0.152505	0.103783	1.46946	0.141708	0.208085	Nosig	1384.52	-0.0238058	0.12675	-0.187817	0.85102	0.999877	Nosig	1468.66	-0.0962033	0.106274	-0.90524	0.365338	0.999505	Nosig
Hnrnpu	18454.8	0.0986631	0.0594539	1.65949	0.0970172	0.150252	Nosig	17719.9	0.0788691	0.0911401	0.865361	0.386841	0.999877	Nosig	18501.1	-0.00460082	0.0829951	-0.0554348	0.955792	0.999505	Nosig
Efcab2	1251.55	-0.282802	0.0634893	-4.45432	8.42e-06	2.82e-05	Nosig	1033.72	0.0853512	0.120895	0.705996	0.480191	0.999877	Nosig	1053.34	0.0474969	0.0842095	0.564033	0.572732	0.999505	Nosig
Kif26b	461.537	-0.831675	0.155707	-5.34126	9.23e-08	3.93e-07	Nosig	309.609	-0.024136	0.15988	-0.150963	0.880005	0.999877	Nosig	327.238	-0.0886486	0.144221	-0.614671	0.538772	0.999505	Nosig
Smyd3	1113.02	-0.30182	0.0968315	-3.11696	0.00182729	0.00419413	Nosig	932.353	0.0146363	0.101327	0.144446	0.885148	0.999877	Nosig	944.686	0.0165356	0.0931397	0.177536	0.859087	0.999505	Nosig
Tfb2m	1089.04	-0.0447461	0.0798294	-0.560522	0.575124	0.663051	Nosig	1035.86	-0.0659022	0.102547	-0.642656	0.520447	0.999877	Nosig	1058.2	-0.0483844	0.0725094	-0.667285	0.50459	0.999505	Nosig
Cnst	2149.24	-0.382866	0.10671	-3.5879	0.000333349	0.000876139	Nosig	1726.46	0.0414014	0.101675	0.407195	0.683865	0.999877	Nosig	1713.83	0.0728131	0.0751196	0.969295	0.332398	0.999505	Nosig
Sccpdh	9645.67	-0.774798	0.082322	-9.4118	4.88e-21	6.34e-20	Nosig	6605.13	-0.00922353	0.105353	-0.0875488	0.930235	0.999877	Nosig	6731.08	-0.00956924	0.0952697	-0.100444	0.919992	0.999505	Nosig
Ahctf1	2554.21	-0.0632534	0.0660939	-0.957023	0.338555	0.431934	Nosig	2313.86	0.0705524	0.0996218	0.708202	0.47882	0.999877	Nosig	2378.35	0.0211335	0.0857944	0.246327	0.805429	0.999505	Nosig
Cdc42bpa	11940.5	-0.231069	0.076614	-3.01601	0.00256125	0.00572952	Nosig	10276	0.0205546	0.107017	0.192069	0.847688	0.999877	Nosig	10840	-0.0587278	0.0928456	-0.632532	0.527039	0.999505	Nosig
Adck3	1582.78	-0.216109	0.0590287	-3.66109	0.000251141	0.000673632	Nosig	1711.09	-0.623836	0.213019	-2.92855	0.0034055	0.999877	Nosig	1461.5	-0.0792372	0.102252	-0.774923	0.438385	0.999505	Nosig
Psen2	1200.29	0.441069	0.0967556	4.55859	5.15e-06	1.78e-05	Nosig	1328.64	0.000111201	0.0860165	0.00129278	0.998969	0.999877	Nosig	1405.58	-0.0761378	0.0902636	-0.843505	0.398946	0.999505	Nosig
Gm5069	454.404	-0.471516	0.086678	-5.43985	5.33e-08	2.33e-07	Nosig	343.663	0.114858	0.110897	1.03572	0.300332	0.999877	Nosig	368.618	-0.0346327	0.115171	-0.300708	0.763637	0.999505	Nosig
Itpkb	10903	0.925298	0.0830392	11.1429	7.76e-29	1.45e-27	Nosig	14155.6	-0.0500392	0.109211	-0.458188	0.646818	0.999877	Nosig	14055.6	0.0165894	0.100202	0.165559	0.868504	0.999505	Nosig
6330403A02Rik	1941.26	-0.455186	0.0774272	-5.87889	4.13e-09	2.04e-08	Nosig	1623.44	-0.183597	0.102753	-1.78678	0.0739731	0.999877	Nosig	1582.89	-0.0319125	0.0962798	-0.331455	0.740301	0.999505	Nosig
Parp1	3263.76	0.158653	0.0909814	1.7438	0.0811944	0.128623	Nosig	3275.07	0.00569165	0.0561769	0.101317	0.919299	0.999877	Nosig	3240.19	0.0576901	0.0850072	0.678649	0.49736	0.999505	Nosig
Mir6904	4.256	0.499921	0.480366	1.04071	0.29801	0.389043	Nosig	4.20248	0.434843	0.66525	0.653654	0.513335	0.999877	Nosig	4.41845	0.193137	0.410284	0.470739	0.637827	0.999505	Nosig
Lin9	246.422	0.610843	0.0978776	6.24089	4.35e-10	2.39e-09	Nosig	285.473	0.0287175	0.0999515	0.287315	0.773872	0.999877	Nosig	290.825	0.013655	0.102676	0.132991	0.8942	0.999505	Nosig
Acbd3	2690.11	0.102314	0.0773754	1.3223	0.186067	0.262703	Nosig	2615.59	0.0414602	0.0864679	0.479486	0.631593	0.999877	Nosig	2681.51	0.00923509	0.0807861	0.114315	0.908988	0.999505	Nosig
H3f3a	8894.31	0.39249	0.0837589	4.68595	2.79e-06	9.95e-06	Nosig	10391.4	-0.219077	0.143803	-1.52345	0.127645	0.999877	Nosig	10219.4	-0.0714411	0.0837551	-0.852976	0.393673	0.999505	Nosig
Sde2	1069.97	0.128284	0.063138	2.03181	0.0421734	0.072046	Nosig	1065.44	-0.00619081	0.0924775	-0.066944	0.946626	0.999877	Nosig	1063.08	0.0332058	0.0815741	0.407063	0.683962	0.999505	Nosig
Lefty2	4.49078	-1.46499	0.535206	-2.73726	0.00619542	0.0128606	Down								3.37876	-0.770927	0.475878	-1.62001	0.10523	0.999505	Nosig
Pycr2	1866.32	0.00326847	0.0864188	0.0378213	0.96983	0.97851	Nosig	1838.31	-0.116652	0.147642	-0.790101	0.429469	0.999877	Nosig	1814.85	-0.0140809	0.0670821	-0.209906	0.833741	0.999505	Nosig
Lefty1	124.688	0.648186	0.129036	5.02328	5.08e-07	1.98e-06	Nosig	147.343	0.00453688	0.124687	0.0363863	0.970974	0.999877	Nosig	140.471	0.128118	0.124984	1.02507	0.305328	0.999505	Nosig
Tmem63a	6854.7	-0.596856	0.105042	-5.68209	1.33e-08	6.2e-08	Nosig	4991.01	0.0560698	0.103414	0.542188	0.587689	0.999877	Nosig	5377.3	-0.078796	0.0789016	-0.998662	0.317958	0.999505	Nosig
Ephx1	4122.69	0.710796	0.072093	9.85943	6.24e-23	8.97e-22	Nosig	5078.86	-0.0755701	0.108288	-0.697859	0.485265	0.999877	Nosig	5073.39	-0.0110159	0.0847257	-0.130018	0.896552	0.999505	Nosig
9130409I23Rik	3.06212	0.158615	0.515488	0.307699	0.758312	0.818221	Nosig	3.32372	-0.230271	0.61545	-0.37415	0.708293	0.999877	Nosig	4.61764	-0.708998	0.424819	-1.66894	0.0951291	0.999505	Nosig
Nvl	1610.71	0.0232409	0.0704094	0.330081	0.741338	0.804646	Nosig	1508.07	0.0704831	0.0809245	0.870974	0.383768	0.999877	Nosig	1527.61	0.050176	0.0895298	0.560439	0.57518	0.999505	Nosig
Cnih4	3197.55	0.243812	0.0635872	3.83429	0.000125928	0.000354266	Nosig	3393.48	-0.0786784	0.104462	-0.753179	0.451342	0.999877	Nosig	3493.6	-0.0713365	0.0840512	-0.848727	0.396033	0.999505	Nosig
Wdr26	6311.33	0.356023	0.0601474	5.91918	3.24e-09	1.61e-08	Nosig	6753.32	0.018507	0.122242	0.151396	0.879663	0.999877	Nosig	7078.05	-0.0474226	0.0856832	-0.553464	0.579945	0.999505	Nosig
Cnih3	241.937	-0.127222	0.103116	-1.23378	0.217287	0.299466	Nosig	219.595	-0.017917	0.136169	-0.131579	0.895318	0.999877	Nosig	222.676	-0.00458771	0.097711	-0.0469518	0.962552	0.999505	Nosig
Ccdc121	58.9544	-0.0938553	0.167291	-0.561032	0.574776	0.662776	Nosig	48.7307	0.347241	0.201545	1.72289	0.0849081	0.999877	Nosig	49.69	0.195694	0.172042	1.13747	0.255341	0.999505	Nosig
Lbr	1420.6	-0.0339366	0.0926252	-0.366386	0.714077	0.78193	Nosig	1279.74	0.126536	0.142573	0.887517	0.374801	0.999877	Nosig	1320	0.0479264	0.0991402	0.48342	0.628797	0.999505	Nosig
Enah	9925.5	-0.238894	0.0582663	-4.10003	4.13e-05	0.000125218	Nosig	8509.18	0.0228283	0.0853413	0.267495	0.789088	0.999877	Nosig	8935.89	-0.0485749	0.0955344	-0.508454	0.611135	0.999505	Nosig
Srp9	3798.05	-0.0820793	0.0817619	-1.00388	0.315435	0.407477	Nosig	3608.62	-0.1069	0.0916359	-1.16657	0.243383	0.999877	Nosig	3825.99	-0.145409	0.0986757	-1.4736	0.140588	0.999505	Nosig
Degs1	6704.15	0.0691688	0.0403687	1.71343	0.0866341	0.136143	Nosig	6544.78	-0.0117189	0.117209	-0.0999828	0.920358	0.999877	Nosig	6590.21	0.012511	0.0867917	0.14415	0.885382	0.999505	Nosig
1700047M11Rik	1107.84	-0.36849	0.107547	-3.42633	0.000611792	0.00153421	Nosig	908.682	-0.00755001	0.141525	-0.0533476	0.957455	0.999877	Nosig	986.533	-0.131379	0.106618	-1.23224	0.217861	0.999505	Nosig
Fbxo28	2919.7	-0.174632	0.0461156	-3.78682	0.000152588	0.000424204	Nosig	2577.78	0.0101153	0.0821657	0.123108	0.902022	0.999877	Nosig	2718.42	-0.064065	0.0829656	-0.772188	0.440003	0.999505	Nosig
Trp53bp2	3051.5	0.260269	0.0526965	4.93901	7.85e-07	2.99e-06	Nosig	3187.55	-0.00874235	0.118727	-0.0736341	0.941302	0.999877	Nosig	3290.6	-0.0341826	0.0808455	-0.422814	0.672431	0.999505	Nosig
Capn2	10608.2	0.556034	0.0695564	7.99399	1.31e-15	1.21e-14	Nosig	12310.2	-0.0341328	0.0866519	-0.393907	0.693649	0.999877	Nosig	13275.1	-0.133588	0.108979	-1.22581	0.220269	0.999505	Nosig
Capn8	8.0113	0.427841	0.311876	1.37183	0.170116	0.243439	Nosig	9.14023	-0.10003	0.34598	-0.289122	0.772488	0.999877	Nosig	10.0509	-0.226121	0.327503	-0.69044	0.489917	0.999505	Nosig
Susd4	2581.81	-0.671705	0.111424	-6.02838	1.66e-09	8.52e-09	Nosig	1901.5	-0.0861796	0.115598	-0.745513	0.455961	0.999877	Nosig	1836.75	0.0484661	0.0956563	0.506669	0.612387	0.999505	Nosig
Tlr5	52.1417	0.237133	0.178451	1.32884	0.183902	0.260111	Nosig	48.6911	0.35388	0.209886	1.68606	0.0917843	0.999877	Nosig	49.4427	0.202237	0.161094	1.2554	0.209334	0.999505	Nosig
Disp1	463.945	0.174529	0.0802179	2.17568	0.0295788	0.0524251	Nosig	462.142	0.0477735	0.093324	0.51191	0.608714	0.999877	Nosig	477.434	-0.00366768	0.0925373	-0.0396346	0.968384	0.999505	Nosig
Brox	4449.12	-0.078146	0.0938092	-0.83303	0.404828	0.499322	Nosig	4037.99	0.0453393	0.0852627	0.53176	0.594892	0.999877	Nosig	4142.89	0.0101826	0.0613356	0.166015	0.868145	0.999505	Nosig
Aida	3043.96	0.0344848	0.0684062	0.504118	0.614179	0.697445	Nosig	2935.49	-0.0141925	0.0772393	-0.183748	0.854211	0.999877	Nosig	3024.03	-0.0337862	0.091631	-0.36872	0.712336	0.999505	Nosig
Mia3	5823.67	-0.139459	0.085868	-1.62411	0.104353	0.159935	Nosig	5281.98	-0.0299793	0.0806658	-0.371648	0.710155	0.999877	Nosig	5328.18	-0.0020301	0.0771116	-0.0263268	0.978997	0.999505	Nosig
Taf1a	872.795	-0.186196	0.105768	-1.76041	0.078338	0.124729	Nosig	754.234	0.0669864	0.0943449	0.710016	0.477694	0.999877	Nosig	751.692	0.0792674	0.0659668	1.20163	0.229509	0.999505	Nosig
Hhipl2	32.9275	0.230815	0.196135	1.17682	0.239268	0.324412	Nosig	34.5033	-0.0559887	0.218625	-0.256095	0.797878	0.999877	Nosig	30.8634	0.220242	0.158499	1.38955	0.164665	0.999505	Nosig
1700056E22Rik	15.8491	0.601807	0.267567	2.24918	0.0245009	0.0443562	Nosig	17.978	0.0895768	0.292287	0.306469	0.759248	0.999877	Nosig	18.4589	0.0406394	0.206774	0.19654	0.844188	0.999505	Nosig
Dusp10	678.03	0.398647	0.0930268	4.28529	1.83e-05	5.84e-05	Nosig	750.731	-0.0455153	0.103264	-0.440765	0.659383	0.999877	Nosig	791.242	-0.0963077	0.104604	-0.920689	0.357213	0.999505	Nosig
Hlx	146.03	2.48995	0.149726	16.63	4.23e-62	1.84e-60	Up	253.046	-0.0305404	0.148662	-0.205434	0.837233	0.999877	Nosig	256.787	-0.0138229	0.103246	-0.133884	0.893495	0.999505	Nosig
1-Mar	21.7002	0.247252	0.302997	0.816021	0.414488	0.5093	Nosig
2-Mar	2415.14	0.249153	0.0928479	2.68346	0.00728652	0.0149157	Nosig
C130074G19Rik	792.417	-0.390579	0.130286	-2.99787	0.00271876	0.00604757	Nosig	662.125	-0.0960776	0.154431	-0.622139	0.53385	0.999877	Nosig	663.398	-0.0305116	0.11788	-0.258836	0.795762	0.999505	Nosig
Mark1	3027.49	-0.633983	0.0869504	-7.29132	3.07e-13	2.31e-12	Nosig	2215.86	-0.0134081	0.100009	-0.13407	0.893347	0.999877	Nosig	2189.53	0.0487972	0.0755052	0.646276	0.518101	0.999505	Nosig
Rab3gap2	4895.59	-0.0854716	0.0725972	-1.17734	0.23906	0.324158	Nosig	4449.88	0.0313505	0.0749718	0.418164	0.675827	0.999877	Nosig	4598.53	-0.0123114	0.0774473	-0.158965	0.873697	0.999505	Nosig
Iars2	3207.71	-0.169221	0.0591243	-2.86213	0.00420809	0.00903917	Nosig	2818.6	0.0335644	0.0990173	0.338975	0.734628	0.999877	Nosig	2936.86	-0.0271296	0.0724929	-0.374238	0.708227	0.999505	Nosig
Mir194-1	3.07254	0.457701	0.560875	0.816049	0.414472	0.5093	Nosig								2.59934	0.588529	0.559183	1.05248	0.292579	0.999505	Nosig
Bpnt1	2964.62	-0.298986	0.06589	-4.53765	5.69e-06	1.95e-05	Nosig	2532.63	-0.0462242	0.11179	-0.41349	0.679248	0.999877	Nosig	2521.06	0.0140891	0.0788591	0.178661	0.858204	0.999505	Nosig
Eprs	7741.33	0.150854	0.0497974	3.02935	0.00245082	0.00550555	Nosig	7798.47	-0.0164316	0.104584	-0.157114	0.875155	0.999877	Nosig	8280	-0.0932967	0.0902594	-1.03365	0.3013	0.999505	Nosig
9630028B13Rik	30.0371	-0.00556696	0.268771	-0.0207127	0.983475	0.988759	Nosig	33.9715	-0.518217	0.34734	-1.49196	0.13571	0.999877	Nosig	27.5349	0.0955613	0.289353	0.330258	0.741205	0.999505	Nosig
Gm2061	88.8298	-0.552007	0.126807	-4.35311	1.34e-05	4.37e-05	Nosig	67.6747	-0.0293161	0.163069	-0.179778	0.857327	0.999877	Nosig	68.8257	-0.0179209	0.118875	-0.150755	0.880169	0.999505	Nosig
Slc30a10	472.431	-0.532447	0.102433	-5.19801	2.01e-07	8.25e-07	Nosig	371.428	-0.0969612	0.12707	-0.763051	0.445433	0.999877	Nosig	358.16	0.0438071	0.100297	0.436775	0.662274	0.999505	Nosig
5033404E19Rik	22.4881	-0.143544	0.232366	-0.617751	0.536739	0.627567	Nosig	21.647	-0.19796	0.263436	-0.751455	0.452379	0.999877	Nosig	19.0197	0.149807	0.20964	0.714591	0.474862	0.999505	Nosig
Lyplal1	283.724	0.201606	0.106773	1.88817	0.0590028	0.0973689	Nosig	285.944	0.04054	0.0960979	0.421862	0.673126	0.999877	Nosig	286.371	0.0553708	0.107524	0.514962	0.60658	0.999505	Nosig
Tgfb2	1101.52	0.788851	0.114422	6.89422	5.42e-12	3.62e-11	Nosig	1416.39	-0.139623	0.112092	-1.2456	0.21291	0.999877	Nosig	1468.39	-0.122757	0.0701341	-1.75032	0.0800636	0.999505	Nosig
Rrp15	447.529	0.252051	0.111562	2.25929	0.0238656	0.0433445	Nosig	479.632	-0.0973171	0.0905624	-1.07459	0.28256	0.999877	Nosig	502.857	-0.117733	0.0795672	-1.47967	0.13896	0.999505	Nosig
D1Pas1	2.75028	0.613834	0.590174	1.04009	0.298298	0.389286	Nosig	4.05165	-0.662035	0.643987	-1.02802	0.303938	0.999877	Nosig	2.51186	0.550573	0.541782	1.01623	0.309521	0.999505	Nosig
Spata17	59.834	0.305398	0.142079	2.1495	0.0315949	0.0556344	Nosig	61.4048	0.0860027	0.161706	0.531845	0.594833	0.999877	Nosig	64.3476	-0.00441188	0.129507	-0.0340667	0.972824	0.999505	Nosig
Gpatch2	967.076	6.44e-05	0.0680837	0.000945385	0.999246	0.999521	Nosig	905.074	0.0412336	0.0940888	0.438242	0.661211	0.999877	Nosig	935	-0.00589149	0.0774377	-0.0760804	0.939355	0.999505	Nosig
Esrrg	2510.54	-0.995599	0.138746	-7.17569	7.19e-13	5.2e-12	Nosig	1554.12	-0.0207148	0.112352	-0.184373	0.853721	0.999877	Nosig	1489.85	0.104082	0.0961031	1.08302	0.278797	0.999505	Nosig
Ush2a	3.39149	0.333623	0.467153	0.714163	0.475126	0.569577	Nosig								2.96176	0.43046	0.467811	0.920159	0.35749	0.999505	Nosig
Kctd3	6829.86	-0.68815	0.0948992	-7.25138	4.13e-13	3.07e-12	Nosig	4736.95	0.081556	0.0904148	0.902021	0.367046	0.999877	Nosig	5196.19	-0.0986824	0.0975156	-1.01197	0.311555	0.999505	Nosig
Kcnk2	1486.69	-0.332495	0.0740373	-4.49091	7.09e-06	2.41e-05	Nosig	1286.72	-0.128981	0.108984	-1.18348	0.23662	0.999877	Nosig	1262.14	-0.00914328	0.0889498	-0.102791	0.918129	0.999505	Nosig
Cenpf	166.378	2.06279	0.218367	9.44646	3.5e-21	4.59e-20	Up	256.381	0.16799	0.243272	0.690543	0.489853	0.999877	Nosig	223.836	0.414909	0.199203	2.08285	0.0372649	0.999505	Nosig
Ptpn14	805.63	0.222937	0.12476	1.78693	0.0739495	0.118574	Nosig	888.155	-0.214247	0.174505	-1.22774	0.219543	0.999877	Nosig	800.916	0.101252	0.120083	0.843179	0.399129	0.999505	Nosig
Smyd2	4260.06	-0.587033	0.0843898	-6.95621	3.5e-12	2.38e-11	Nosig	3244.88	-0.0735728	0.122418	-0.600995	0.547843	0.999877	Nosig	3268.96	-0.0260812	0.0943119	-0.276542	0.782132	0.999505	Nosig
Prox1	899.183	-0.293643	0.119525	-2.45676	0.0140196	0.0269338	Nosig	737.705	0.0927709	0.12059	0.769307	0.441711	0.999877	Nosig	747.788	0.0616641	0.118408	0.520778	0.602521	0.999505	Nosig
Rps6kc1	2052.87	-0.263509	0.0631747	-4.17112	3.03e-05	9.4e-05	Nosig	1739.83	0.0278501	0.100337	0.277565	0.781346	0.999877	Nosig	1738.69	0.0515689	0.0776019	0.664531	0.50635	0.999505	Nosig
Angel2	2466.92	0.157697	0.0634796	2.48422	0.0129834	0.0251187	Nosig	2485.36	-0.00957551	0.0946265	-0.101193	0.919397	0.999877	Nosig	2531.94	-0.00903342	0.0702351	-0.128617	0.897661	0.999505	Nosig
Vash2	410.094	-0.217457	0.0842728	-2.5804	0.00986863	0.0196496	Nosig	361.011	-0.0364736	0.10233	-0.356431	0.721518	0.999877	Nosig	361.137	0.0116354	0.10364	0.112267	0.910612	0.999505	Nosig
Mfsd7b	1188.25	0.282596	0.0956999	2.95294	0.0031476	0.00692425	Nosig	1230.29	0.0448901	0.117479	0.382112	0.702378	0.999877	Nosig	1305.89	-0.0568277	0.0918296	-0.618839	0.536023	0.999505	Nosig
A230020J21Rik	23.144	0.0290254	0.195112	0.148763	0.881741	0.914228	Nosig	21.9326	0.0475786	0.269183	0.176752	0.859703	0.999877	Nosig	25.5792	-0.238874	0.221186	-1.07997	0.280156	0.999505	Nosig
Spata45	27.9868	-0.301098	0.202697	-1.48546	0.137423	0.202497	Nosig	24.0705	-0.0851214	0.239979	-0.354703	0.722812	0.999877	Nosig	30.3112	-0.450109	0.192859	-2.33388	0.0196021	0.999505	Nosig
Tatdn3	869.236	0.0169745	0.0997777	0.170123	0.864913	0.900484	Nosig	834.039	-0.017215	0.128718	-0.133742	0.893606	0.999877	Nosig	847.006	-0.00837567	0.0790874	-0.105904	0.915659	0.999505	Nosig
Nsl1	79.9251	0.7783	0.141985	5.48158	4.22e-08	1.87e-07	Nosig	97.5042	0.0228609	0.170753	0.133883	0.893495	0.999877	Nosig	96.1251	0.0751886	0.136805	0.549604	0.582591	0.999505	Nosig
Batf3	113.33	1.13845	0.12578	9.05114	1.41e-19	1.69e-18	Up	159.49	-0.133118	0.142662	-0.933102	0.350767	0.999877	Nosig	177.646	-0.253488	0.135073	-1.87667	0.0605627	0.999505	Nosig
Atf3	1137.6	4.42013	0.166393	26.5644	1.75e-155	3.06e-153	Up	2303.91	-0.0839597	0.142791	-0.587991	0.556538	0.999877	Nosig	2419.28	-0.112868	0.0994425	-1.13501	0.256371	0.999505	Nosig
Nenf	2080.93	0.0893749	0.0849389	1.05223	0.292696	0.383313	Nosig	2148.67	-0.164353	0.135148	-1.21609	0.223949	0.999877	Nosig	2156.64	-0.0761049	0.0962232	-0.790921	0.42899	0.999505	Nosig
Tmem206	897.795	1.0211	0.072781	14.0298	1.02e-44	3.07e-43	Up	1184.06	-0.0209783	0.123156	-0.170339	0.864744	0.999877	Nosig	1210.47	-0.0227394	0.0964836	-0.235681	0.81368	0.999505	Nosig
Ppp2r5a	2475.21	0.383625	0.0658675	5.82419	5.74e-09	2.79e-08	Nosig	2677.03	0.0129995	0.0781472	0.166346	0.867885	0.999877	Nosig	2680.84	0.0381841	0.0925606	0.412531	0.67995	0.999505	Nosig
Dtl	61.4065	2.31968	0.301338	7.69795	1.38e-14	1.17e-13	Up	99.2523	0.139285	0.301355	0.462194	0.643942	0.999877	Nosig	83.9743	0.465519	0.196264	2.3719	0.0176967	0.999505	Nosig
Ints7	1118.12	-0.158269	0.0702404	-2.25325	0.0242437	0.04393	Nosig	993.181	0.011439	0.0997317	0.114697	0.908685	0.999877	Nosig	973.457	0.0803064	0.0873878	0.918965	0.358114	0.999505	Nosig
Lpgat1	8082.51	-0.47811	0.106748	-4.47886	7.5e-06	2.54e-05	Nosig	6172.22	0.0741509	0.0771343	0.961322	0.33639	0.999877	Nosig	6346.17	0.0228813	0.0763001	0.299886	0.764264	0.999505	Nosig
Nek2	90.3423	1.3869	0.155762	8.90393	5.39e-19	6.22e-18	Up	126.291	0.0814784	0.161497	0.504519	0.613897	0.999877	Nosig	111.598	0.335239	0.137521	2.43773	0.0147799	0.999505	Nosig
1700034H15Rik	54.9387	-0.541396	0.140109	-3.86411	0.000111493	0.000316205	Nosig	43.3954	-0.138899	0.20558	-0.675645	0.499266	0.999877	Nosig	48.4827	-0.253284	0.146667	-1.72693	0.0841794	0.999505	Nosig
Slc30a1	1479.74	0.0686162	0.105908	0.647884	0.51706	0.608793	Nosig	1397.05	0.0995085	0.0830375	1.19836	0.230778	0.999877	Nosig	1433.08	0.0418217	0.0989599	0.422612	0.672578	0.999505	Nosig
Rd3	64.5538	0.0582145	0.157845	0.368807	0.712271	0.78042	Nosig	64.7087	-0.100992	0.184139	-0.548454	0.58338	0.999877	Nosig	57.8205	0.190103	0.164276	1.15721	0.247185	0.999505	Nosig
Traf5	154.269	1.33433	0.0991544	13.4571	2.8e-41	7.66e-40	Up	208.833	0.144395	0.110182	1.31052	0.190021	0.999877	Nosig	219.101	0.0248154	0.0922108	0.269116	0.787841	0.999505	Nosig
Rcor3	999.55	-0.0471229	0.0760451	-0.619671	0.535475	0.626411	Nosig	924.28	0.0231581	0.0976558	0.237141	0.812548	0.999877	Nosig	995.654	-0.0977242	0.0977089	-1.00016	0.317235	0.999505	Nosig
Gm10516	281.669	-0.239997	0.112412	-2.13497	0.0327638	0.0574696	Nosig	238.05	0.067017	0.118822	0.564013	0.572746	0.999877	Nosig	236.593	0.0843418	0.0937659	0.899494	0.36839	0.999505	Nosig
Kcnh1	931.122	-0.710945	0.124895	-5.69232	1.25e-08	5.85e-08	Nosig	662.322	-0.0328782	0.134836	-0.243839	0.807355	0.999877	Nosig	651.979	0.0447132	0.106273	0.420737	0.673947	0.999505	Nosig
Hhat	90.4792	0.452331	0.127405	3.55033	0.000384742	0.00100179	Nosig	105.327	-0.151554	0.163167	-0.928825	0.35298	0.999877	Nosig	105.3	-0.0536477	0.125477	-0.427549	0.668979	0.999505	Nosig
1700065J18Rik	22.616	-0.882948	0.231511	-3.81384	0.000136822	0.000382896	Nosig	15.1682	-0.11245	0.312679	-0.359636	0.719119	0.999877	Nosig	15.1804	-0.0410253	0.225464	-0.181959	0.855615	0.999505	Nosig
Sertad4	700.884	-0.449339	0.06856	-6.55396	5.6e-11	3.39e-10	Nosig	564.037	-0.0557552	0.112282	-0.496567	0.619495	0.999877	Nosig	544.834	0.0657344	0.0835657	0.78662	0.431504	0.999505	Nosig
Syt14	82.7764	-0.408619	0.264887	-1.54262	0.122923	0.184106	Nosig	68.3385	-0.0791813	0.256124	-0.309152	0.757206	0.999877	Nosig	72.8518	-0.138004	0.220584	-0.625633	0.531556	0.999505	Nosig
Diexf	799.964	-0.0144454	0.0752612	-0.191937	0.847792	0.887546	Nosig	765.151	-0.0461541	0.108114	-0.426902	0.66945	0.999877	Nosig	777.847	-0.0277132	0.0649967	-0.426378	0.669832	0.999505	Nosig
Irf6	41.3167	0.0141715	0.284496	0.0498125	0.960272	0.971728	Nosig	37.3706	0.18118	0.351326	0.515704	0.606061	0.999877	Nosig	36.4792	0.185959	0.238543	0.779562	0.435649	0.999505	Nosig
A130010J15Rik	273.24	0.170648	0.0863437	1.97639	0.048111	0.0811206	Nosig	273.078	0.0329111	0.107173	0.307084	0.75878	0.999877	Nosig	280.537	-0.000551461	0.083683	-0.00658988	0.994742	0.999505	Nosig
Traf3ip3	164.096	2.31245	0.1258	18.3819	1.83e-75	1.04e-73	Up	261.184	0.178065	0.155563	1.14464	0.252356	0.999877	Nosig	271.358	0.0654492	0.126055	0.519211	0.603614	0.999505	Nosig
Hsd11b1	1174.79	-1.52828	0.104544	-14.6185	2.14e-48	6.97e-47	Down	554.424	-0.0266186	0.152674	-0.17435	0.861591	0.999877	Nosig	514.228	0.165121	0.121079	1.36374	0.172649	0.999505	Nosig
G0s2	548.962	-0.20837	0.0763195	-2.73023	0.006329	0.0131199	Nosig	529.57	-0.29992	0.137947	-2.17418	0.0296917	0.999877	Nosig	490.597	-0.0100802	0.114233	-0.0882425	0.929684	0.999505	Nosig
Lamb3	54.8062	0.60823	0.173747	3.50066	0.000464103	0.00119066	Nosig	65.6972	-0.0883077	0.180176	-0.490118	0.62405	0.999877	Nosig	67.7363	-0.0772813	0.149135	-0.518197	0.604321	0.999505	Nosig
Camk1g	1371.55	-0.602755	0.0951494	-6.33483	2.38e-10	1.34e-09	Nosig	1030.59	-0.0515547	0.120109	-0.429234	0.667753	0.999877	Nosig	996.103	0.0690469	0.103848	0.664887	0.506123	0.999505	Nosig
Plxna2	3885.02	-0.34972	0.0970409	-3.60384	0.000313555	0.000828915	Nosig	3312.28	-0.10333	0.111852	-0.923807	0.355587	0.999877	Nosig	3276.31	-0.00924042	0.094029	-0.098272	0.921716	0.999505	Nosig
Cd34	3903.54	2.39794	0.104685	22.9063	4.02e-116	4.51e-114	Up	6774.76	-0.0710102	0.130966	-0.542204	0.587678	0.999877	Nosig	6772.67	-0.0097733	0.116706	-0.0837427	0.933261	0.999505	Nosig
Gm16897	65.2583	0.547348	0.13994	3.91129	9.18e-05	0.000264206	Nosig	73.6944	0.0474154	0.161147	0.294237	0.768577	0.999877	Nosig	74.2158	0.0445021	0.141148	0.315288	0.752543	0.999505	Nosig
A330023F24Rik	2984.78	-0.321491	0.123972	-2.59326	0.00950699	0.0190027	Nosig	2428.49	0.0840893	0.173131	0.485696	0.627182	0.999877	Nosig	2374.23	0.128479	0.126515	1.01553	0.309855	0.999505	Nosig
Cd46	83.888	-0.0170921	0.141103	-0.121132	0.903586	0.930395	Nosig	74.164	0.213129	0.170712	1.24847	0.211858	0.999877	Nosig	85.8565	-0.129572	0.132633	-0.976928	0.328605	0.999505	Nosig
Cr1l	1260.82	0.371636	0.0875096	4.2468	2.17e-05	6.86e-05	Nosig	1420.52	-0.127724	0.116961	-1.09202	0.274824	0.999877	Nosig	1353.3	0.048401	0.0858664	0.563678	0.572973	0.999505	Nosig
Cr2	38.7935	-0.181692	0.212015	-0.856978	0.391457	0.486196	Nosig	30.3754	0.41471	0.242569	1.70965	0.0873299	0.999877	Nosig	28.0874	0.433896	0.17718	2.44891	0.0143291	0.999505	Nosig
Ppp1r14c	660.349	-0.19088	0.0756417	-2.52347	0.0116203	0.0227235	Nosig	603.616	-0.120152	0.170226	-0.705836	0.48029	0.999877	Nosig	601.629	-0.0350698	0.0766178	-0.457724	0.647151	0.999505	Nosig
Iyd	3.62305	-0.181774	0.524117	-0.34682	0.728727	0.794469	Nosig	3.50636	-0.268041	0.59667	-0.449228	0.653267	0.999877	Nosig	5.33854	-0.90693	0.593153	-1.529	0.126265	0.999505	Nosig
Plekhg1	2191.64	-0.317671	0.0977521	-3.24976	0.00115504	0.00275602	Nosig	1735.62	0.179966	0.112738	1.59632	0.110418	0.999877	Nosig	1816.53	0.0489268	0.0867038	0.564298	0.572551	0.999505	Nosig
Mthfd1l	798.538	-0.0796476	0.100271	-0.794324	0.427007	0.521469	Nosig	731.065	0.016311	0.122004	0.133692	0.893646	0.999877	Nosig	729.114	0.0490197	0.0923248	0.530948	0.595455	0.999505	Nosig
Akap12	6465.99	-0.484077	0.152117	-3.18226	0.00146131	0.00341456	Nosig	4844.75	0.132344	0.169866	0.77911	0.435915	0.999877	Nosig	4888.24	0.0939229	0.123229	0.762183	0.445951	0.999505	Nosig
Zbtb2	513.144	0.355955	0.117792	3.02189	0.002512	0.00562767	Nosig	549.576	0.0158184	0.120959	0.130774	0.895954	0.999877	Nosig	549.96	0.041327	0.0819225	0.504464	0.613935	0.999505	Nosig
Rmnd1	4.65671	-0.280719	0.471654	-0.595179	0.551724	0.641598	Nosig	4.00913	-0.0777999	0.605707	-0.128445	0.897797	0.999877	Nosig	4.12614	-0.0477505	0.428651	-0.111397	0.911301	0.999505	Nosig
Gm5512	8.2456	-0.155837	0.309517	-0.503484	0.614624	0.697689	Nosig	6.30741	0.536905	0.414609	1.29497	0.195331	0.999877	Nosig	8.33231	-0.209923	0.277624	-0.756139	0.449566	0.999505	Nosig
1700052N19Rik	1035.25	-0.347892	0.0608675	-5.71555	1.09e-08	5.14e-08	Nosig	854.669	-0.000425306	0.0980322	-0.00433843	0.996538	0.999877	Nosig	869.364	-0.000810058	0.08381	-0.00966542	0.992288	0.999505	Nosig
Ccdc170	74.8701	0.184535	0.15739	1.17247	0.241008	0.326409	Nosig	75.5844	0.00745682	0.171862	0.0433884	0.965392	0.999877	Nosig	63.1881	0.401976	0.154428	2.603	0.00924112	0.999505	Nosig
Esr1	212.504	-0.244614	0.166695	-1.46744	0.142258	0.20874	Nosig	177.459	0.106022	0.179373	0.591068	0.554475	0.999877	Nosig	173.13	0.145387	0.146857	0.989994	0.322177	0.999505	Nosig
Syne1	10569.6	-0.409248	0.10051	-4.0717	4.67e-05	0.000140275	Nosig	8375.09	0.0510463	0.149194	0.342148	0.73224	0.999877	Nosig	8671.96	-0.00477227	0.0952765	-0.0500886	0.960052	0.999505	Nosig
Myct1	43.7453	-0.241462	0.269631	-0.895527	0.370506	0.46524	Nosig	42.2297	-0.338994	0.370217	-0.915661	0.359844	0.999877	Nosig	33.6341	0.265639	0.284281	0.934423	0.350086	0.999505	Nosig
Vip	200.494	-0.679927	0.120326	-5.65072	1.6e-08	7.39e-08	Nosig	155.046	-0.246024	0.191296	-1.28609	0.198411	0.999877	Nosig	149.338	-0.0468802	0.1199	-0.390993	0.695802	0.999505	Nosig
Fbxo5	159.152	0.573784	0.148411	3.86617	0.000110557	0.000313893	Nosig	178.297	0.0988494	0.166396	0.594059	0.552472	0.999877	Nosig	176.815	0.112488	0.1274	0.882951	0.377263	0.999505	Nosig
Mtrf1l	451.392	-0.0910638	0.0926512	-0.982867	0.325673	0.418232	Nosig	428.166	-0.113026	0.120433	-0.938502	0.347987	0.999877	Nosig	437.214	-0.0782804	0.108772	-0.719672	0.471727	0.999505	Nosig
Rgs17	6596.25	-0.715958	0.0729501	-9.81436	9.77e-23	1.39e-21	Nosig	4585.88	0.0323028	0.127705	0.252948	0.800308	0.999877	Nosig	4879.17	-0.0684383	0.103776	-0.65948	0.509588	0.999505	Nosig
Oprm1	85.9159	-0.804433	0.635888	-1.26505	0.205852	0.286228	Nosig	49.9273	0.548743	0.640135	0.857231	0.391317	0.999877	Nosig	54.2727	0.168459	0.538036	0.3131	0.754205	0.999505	Nosig
Ipcef1	549.022	-0.249548	0.0926306	-2.69401	0.00705989	0.0144927	Nosig	493.415	-0.143005	0.122939	-1.16322	0.244741	0.999877	Nosig	464.491	0.063118	0.0904691	0.697675	0.485381	0.999505	Nosig
Cnksr3	717.522	0.507008	0.0997747	5.08153	3.74e-07	1.49e-06	Nosig	804.002	0.0309644	0.0902805	0.34298	0.731614	0.999877	Nosig	846.431	-0.0486405	0.0976395	-0.498164	0.618368	0.999505	Nosig
Ulbp1	17.9764	2.55478	0.322485	7.92215	2.33e-15	2.11e-14	Up	29.2944	0.196974	0.302847	0.650408	0.515429	0.999877	Nosig	30.2819	0.0898525	0.182337	0.492782	0.622166	0.999505	Nosig
Lrp11	5715.61	-0.490601	0.114681	-4.27795	1.89e-05	6.02e-05	Nosig	4492.78	-0.0377774	0.0920708	-0.410308	0.68158	0.999877	Nosig	4392.95	0.0544163	0.0787643	0.690876	0.489644	0.999505	Nosig
Pcmt1	7808.16	-0.571335	0.100247	-5.69924	1.2e-08	5.63e-08	Nosig	5840.23	0.00802395	0.108435	0.0739978	0.941012	0.999877	Nosig	5824.76	0.0433899	0.0850269	0.510308	0.609836	0.999505	Nosig
A630066F11Rik	58.9093	-0.0132927	0.145421	-0.0914082	0.927168	0.947986	Nosig	57.7925	-0.119702	0.161736	-0.740104	0.459237	0.999877	Nosig	55.6302	0.0315076	0.126833	0.248418	0.803811	0.999505	Nosig
Nup43	340.311	-0.0690288	0.0562997	-1.2261	0.220163	0.302809	Nosig	328.989	-0.141539	0.146735	-0.964592	0.334749	0.999877	Nosig	319.228	0.00333427	0.084809	0.039315	0.968639	0.999505	Nosig
BC020402	196.299	0.0979338	0.124407	0.787206	0.431161	0.525553	Nosig	179.748	0.24108	0.127227	1.89487	0.0581095	0.999877	Nosig	179.275	0.181039	0.0865674	2.09131	0.0365004	0.999505	Nosig
Lats1	2271.42	0.20829	0.0787112	2.64625	0.00813896	0.0165117	Nosig	2245.25	0.113255	0.116598	0.971328	0.331385	0.999877	Nosig	2368.58	-0.00484764	0.0810123	-0.0598383	0.952284	0.999505	Nosig
Katna1	797.993	0.18946	0.0955152	1.98356	0.0473053	0.0798809	Nosig	800.659	0.0416497	0.0977737	0.425981	0.670122	0.999877	Nosig	852.67	-0.0654775	0.0814911	-0.803492	0.42169	0.999505	Nosig
Ginm1	1379.01	0.525755	0.0819558	6.41511	1.41e-10	8.18e-10	Nosig	1642.42	-0.145307	0.0984763	-1.47555	0.140065	0.999877	Nosig	1669.64	-0.0888569	0.0906881	-0.979808	0.327181	0.999505	Nosig
Ppil4	1633.5	0.032461	0.0624843	0.519507	0.603407	0.687826	Nosig	1532.94	0.0730996	0.100533	0.727118	0.467154	0.999877	Nosig	1669.12	-0.0890686	0.0786182	-1.13293	0.257245	0.999505	Nosig
Zc3h12d	21.3008	1.8353	0.240974	7.61618	2.61e-14	2.16e-13	Up	29.3758	0.443028	0.23019	1.92462	0.0542772	0.999877	Nosig	27.9568	0.385633	0.183434	2.1023	0.0355272	0.999505	Nosig
Tab2	5271.28	0.459039	0.103502	4.43508	9.2e-06	3.07e-05	Nosig	5838.96	0.0158385	0.0974252	0.162571	0.870856	0.999877	Nosig	6121.83	-0.0498449	0.0716611	-0.695565	0.486702	0.999505	Nosig
Ust	1235.57	-0.0873175	0.0755144	-1.1563	0.247558	0.33386	Nosig	1122.41	0.0311975	0.094907	0.328717	0.74237	0.999877	Nosig	1110.17	0.0734471	0.0868044	0.846122	0.397484	0.999505	Nosig
Sash1	6916.59	0.420509	0.0793527	5.29924	1.16e-07	4.9e-07	Nosig	7702.86	-0.041966	0.127533	-0.32906	0.74211	0.999877	Nosig	8239.43	-0.122866	0.0922381	-1.33205	0.182844	0.999505	Nosig
Samd5	170.488	-0.529204	0.204069	-2.59326	0.00950713	0.0190027	Nosig	126.487	0.0989132	0.214175	0.461834	0.644201	0.999877	Nosig	117.889	0.232776	0.175613	1.32551	0.185003	0.999505	Nosig
Stxbp5	3546.62	-0.308646	0.0866341	-3.56264	0.000367145	0.000958995	Nosig	2924.78	0.0567926	0.0773039	0.734666	0.462543	0.999877	Nosig	3033.89	-0.00463398	0.0752896	-0.0615487	0.950922	0.999505	Nosig
Adgb	299.239	0.637262	0.113543	5.61252	1.99e-08	9.13e-08	Nosig	340.351	0.114828	0.0898504	1.27799	0.201252	0.999877	Nosig	349.345	0.0503846	0.0999307	0.504196	0.614124	0.999505	Nosig
Rab32	485.709	2.56355	0.118897	21.561	4.17e-103	3.81e-101	Up	845.753	-0.0154728	0.118217	-0.130884	0.895867	0.999877	Nosig	887.291	-0.0700336	0.113834	-0.615224	0.538407	0.999505	Nosig
Grm1	1569.24	-0.945146	0.097285	-9.71523	2.6e-22	3.63e-21	Nosig	982.071	0.0235248	0.126553	0.185889	0.852532	0.999877	Nosig	1062.83	-0.106086	0.0952895	-1.11331	0.265577	0.999505	Nosig
Shprh	1754.18	-0.0887909	0.0980416	-0.905646	0.365123	0.459882	Nosig	1551.25	0.118266	0.0808021	1.46365	0.14329	0.999877	Nosig	1600.56	0.0418197	0.0915831	0.456632	0.647936	0.999505	Nosig
Fbxo30	837.263	0.271511	0.0892047	3.04368	0.00233701	0.00526487	Nosig	852.715	0.0873944	0.150037	0.582484	0.56024	0.999877	Nosig	825.014	0.151399	0.0859848	1.76077	0.0782775	0.999505	Nosig
Epm2a	465.143	-0.282558	0.12163	-2.32309	0.0201744	0.0373583	Nosig	400.422	-0.0472538	0.115532	-0.40901	0.682532	0.999877	Nosig	377.961	0.118448	0.102679	1.15357	0.248675	0.999505	Nosig
Utrn	6141.56	-0.238536	0.103533	-2.30395	0.0212253	0.0390849	Nosig	5095.13	0.134048	0.112503	1.19151	0.233455	0.999877	Nosig	5036.23	0.136206	0.098293	1.38571	0.165834	0.999505	Nosig
B230208H11Rik	32.7248	0.523214	0.199244	2.62599	0.00863964	0.0174281	Nosig	37.2327	-0.0016983	0.209323	-0.00811329	0.993527	0.999877	Nosig	41.2693	-0.162789	0.187712	-0.867231	0.385815	0.999505	Nosig
Stx11	54.2364	1.86693	0.185617	10.058	8.47e-24	1.27e-22	Up	84.6994	0.0196401	0.191278	0.102678	0.918218	0.999877	Nosig	83.6318	0.070964	0.150876	0.470345	0.638108	0.999505	Nosig
Sf3b5	1189.86	0.103719	0.0788636	1.31517	0.188453	0.265514	Nosig	1241.95	-0.180371	0.14659	-1.23045	0.21853	0.999877	Nosig	1191.68	0.00136732	0.0830172	0.0164704	0.986859	0.999505	Nosig
Plagl1	1730.36	-0.287105	0.0649925	-4.41751	9.98e-06	3.32e-05	Nosig	1423.09	0.0949573	0.124813	0.760795	0.446779	0.999877	Nosig	1560.89	-0.090193	0.094242	-0.957036	0.338549	0.999505	Nosig
Ltv1	1055.67	0.114186	0.0604272	1.88965	0.0588053	0.0971136	Nosig	1042.47	0.00442353	0.0641587	0.0689467	0.945032	0.999877	Nosig	1079.77	-0.0332933	0.0881183	-0.377825	0.705561	0.999505	Nosig
Phactr2	2470.66	-0.193853	0.0885752	-2.18857	0.0286281	0.050934	Nosig	2090.86	0.127336	0.111282	1.14426	0.252515	0.999877	Nosig	2144.77	0.0586516	0.0788628	0.743718	0.457047	0.999505	Nosig
Fuca2	3340.54	0.433671	0.0749767	5.78407	7.29e-09	3.49e-08	Nosig	3763.71	-0.0646914	0.118188	-0.547359	0.584132	0.999877	Nosig	3787.52	-0.018759	0.0759954	-0.246843	0.805029	0.999505	Nosig
Pex3	1287.75	0.0874582	0.103699	0.843384	0.399014	0.493661	Nosig	1271.72	-0.0261458	0.105727	-0.247296	0.804679	0.999877	Nosig	1304.04	-0.0322836	0.0788565	-0.409397	0.682249	0.999505	Nosig
Adat2	195.989	0.0197722	0.116365	0.169916	0.865076	0.900602	Nosig	191.678	-0.0730409	0.101154	-0.722076	0.470248	0.999877	Nosig	187.001	0.0366866	0.093982	0.390358	0.696272	0.999505	Nosig
Aig1	1505.06	-0.130897	0.0829289	-1.57842	0.114469	0.17319	Nosig	1369.41	-0.0316666	0.132885	-0.2383	0.811648	0.999877	Nosig	1387.9	-0.0126454	0.0679655	-0.186056	0.852401	0.999505	Nosig
Hivep2	3077.03	-0.320133	0.0734608	-4.35787	1.31e-05	4.29e-05	Nosig	2587.47	-0.0224374	0.0996617	-0.225136	0.821874	0.999877	Nosig	2650.75	-0.0277161	0.0849249	-0.32636	0.744152	0.999505	Nosig
Gpr126	739.195	0.928956	0.0716802	12.9597	2.07e-38	5.29e-37	Nosig	932.631	0.0472625	0.0928686	0.508918	0.61081	0.999877	Nosig	946.06	0.0329888	0.100369	0.328674	0.742402	0.999505	Nosig
Vta1	2769.89	-0.184908	0.0412569	-4.48186	7.4e-06	2.51e-05	Nosig	2483.72	-0.0521219	0.110664	-0.470994	0.637645	0.999877	Nosig	2536.64	-0.0401197	0.0885908	-0.452866	0.650646	0.999505	Nosig
1700016L04Rik	6.06205	-0.397327	0.379553	-1.04683	0.295178	0.385896	Nosig	4.90634	-0.00883968	0.472579	-0.0187052	0.985076	0.999877	Nosig	4.55074	0.170536	0.369999	0.460908	0.644865	0.999505	Nosig
Nmbr	138.485	-0.496804	0.113912	-4.3613	1.29e-05	4.22e-05	Nosig	103.259	0.121424	0.162615	0.746696	0.455247	0.999877	Nosig	99.6316	0.176531	0.137847	1.28063	0.200323	0.999505	Nosig
Cited2	1466.81	0.23864	0.069332	3.44199	0.00057745	0.00145473	Nosig	1559.96	-0.0911476	0.0914665	-0.996513	0.319001	0.999877	Nosig	1594.04	-0.0642196	0.105026	-0.611462	0.540894	0.999505	Nosig
Txlnb	297.379	-0.190765	0.144708	-1.31827	0.187412	0.264293	Nosig	363.763	-0.908894	0.356844	-2.54703	0.0108643	0.999877	Nosig	286.815	-0.143389	0.172165	-0.832861	0.404923	0.999505	Nosig
Heca	1182.31	0.161989	0.072834	2.22409	0.0261424	0.0469999	Nosig	1168.43	0.0585562	0.0915327	0.63973	0.522348	0.999877	Nosig	1221.64	-0.0185884	0.10462	-0.177676	0.858978	0.999505	Nosig
Abracl	498.707	0.28837	0.0802625	3.59284	0.000327096	0.000862076	Nosig	548.712	-0.14121	0.158516	-0.89082	0.373026	0.999877	Nosig	565.207	-0.111687	0.103116	-1.08312	0.278755	0.999505	Nosig
Reps1	2266.42	-0.334889	0.0546261	-6.13057	8.76e-10	4.65e-09	Nosig	1900.04	-0.0337324	0.0810709	-0.416085	0.677347	0.999877	Nosig	2016.99	-0.10305	0.103303	-0.997548	0.318498	0.999505	Nosig
Ect2l	74.8024	-0.300252	0.148921	-2.01619	0.0437803	0.0744878	Nosig	63.5774	-0.0324562	0.167016	-0.19433	0.845917	0.999877	Nosig	63.5588	0.01463	0.139459	0.104905	0.916451	0.999505	Nosig
Ccdc28a	1484.36	-0.605057	0.086484	-6.99618	2.63e-12	1.81e-11	Nosig	1132.96	-0.103953	0.137223	-0.757549	0.448721	0.999877	Nosig	1093.06	0.0389473	0.0959487	0.405918	0.684803	0.999505	Nosig
Nhsl1	1878.84	0.171246	0.114411	1.49676	0.134457	0.198675	Nosig	1888.11	0.0137839	0.0687727	0.200427	0.841147	0.999877	Nosig	1963.12	-0.0345848	0.0702892	-0.492036	0.622694	0.999505	Nosig
Hebp2	1061.46	-0.365596	0.0980882	-3.72722	0.000193604	0.000528994	Nosig	875.496	-0.0220043	0.125039	-0.17598	0.86031	0.999877	Nosig	904.952	-0.0452314	0.101108	-0.447355	0.654619	0.999505	Nosig
D10Bwg1379e	1367.97	-0.780572	0.18353	-4.25311	2.11e-05	6.68e-05	Nosig	929.009	0.0156044	0.159814	0.0976407	0.922218	0.999877	Nosig	983.714	-0.0688791	0.145501	-0.473394	0.635932	0.999505	Nosig
Gm4922	33.9135	-0.307373	0.199846	-1.53805	0.124037	0.185542	Nosig	30.212	-0.18461	0.219312	-0.841765	0.399919	0.999877	Nosig	32.4827	-0.219054	0.167355	-1.30892	0.190562	0.999505	Nosig
4930444F02Rik	7.5313	-0.579554	0.428625	-1.35213	0.176335	0.251052	Nosig	6.70816	-0.515268	0.453268	-1.13678	0.255628	0.999877	Nosig	7.29115	-0.477619	0.34018	-1.40402	0.160313	0.999505	Nosig
Perp	286.179	0.00430314	0.184468	0.0233273	0.981389	0.987209	Nosig	305.899	-0.359067	0.236861	-1.51594	0.129535	0.999877	Nosig	291.372	-0.103024	0.195846	-0.526047	0.598856	0.999505	Nosig
Tnfaip3	409.913	2.00959	0.124487	16.1429	1.27e-58	5.26e-57	Up	643.649	0.0724787	0.131757	0.550092	0.582256	0.999877	Nosig	735.727	-0.181606	0.118624	-1.53094	0.125785	0.999505	Nosig
Olig3	81.5692	-0.968628	0.158705	-6.10332	1.04e-09	5.47e-09	Nosig	47.9295	0.180868	0.22335	0.809796	0.418058	0.999877	Nosig	50.9139	0.026324	0.152277	0.172869	0.862754	0.999505	Nosig
Ifngr1	2186.83	1.31095	0.0813513	16.1147	2.01e-58	8.28e-57	Up	3184.83	-0.113091	0.0764903	-1.4785	0.139275	0.999877	Nosig	3348.15	-0.132904	0.104399	-1.27304	0.203003	0.999505	Nosig
Il20ra	66.7807	-0.358846	0.146198	-2.45453	0.0141069	0.0270729	Nosig	56.6094	-0.0973514	0.174243	-0.55871	0.576359	0.999877	Nosig	56.7972	-0.0361762	0.125669	-0.287869	0.773447	0.999505	Nosig
Slc35d3	437.817	-1.00192	0.0667969	-14.9995	7.4e-51	2.56e-49	Down	272.965	-0.0547783	0.109776	-0.499002	0.617778	0.999877	Nosig	269.92	0.020837	0.107837	0.193227	0.846781	0.999505	Nosig
Pex7	1586.19	-0.0618755	0.0828542	-0.746801	0.455184	0.549996	Nosig	1503.74	-0.0744116	0.133635	-0.556827	0.577646	0.999877	Nosig	1501.57	-0.00978342	0.0709358	-0.137919	0.890304	0.999505	Nosig
Map3k5	1075.95	-0.0484359	0.0676834	-0.715624	0.474224	0.568724	Nosig	995.21	0.0191386	0.0862855	0.221805	0.824466	0.999877	Nosig	1034.69	-0.0309126	0.0918942	-0.336394	0.736574	0.999505	Nosig
Map7	8608.5	-0.15205	0.0987144	-1.5403	0.123487	0.184813	Nosig	7547.95	0.0622562	0.1282	0.485617	0.627239	0.999877	Nosig	8342.66	-0.124248	0.0964491	-1.28823	0.197667	0.999505	Nosig
4930405J17Rik	3.9157	-0.289778	0.478375	-0.605755	0.544677	0.635212	Nosig								3.58928	-0.121565	0.469901	-0.258703	0.795864	0.999505	Nosig
Gm6251	5.9778	0.805158	0.462568	1.74062	0.0817495	0.129367	Nosig	7.31242	0.018637	0.444817	0.0418981	0.96658	0.999877	Nosig	8.42454	-0.20652	0.3177	-0.650047	0.515662	0.999505	Nosig
Bclaf1	6919.68	-0.00634395	0.0667688	-0.0950137	0.924304	0.945825	Nosig	6374.1	0.087241	0.0881207	0.990017	0.322166	0.999877	Nosig	6825.73	-0.0488706	0.0940667	-0.519531	0.60339	0.999505	Nosig
Mtfr2	39.9578	0.533173	0.215615	2.4728	0.0134059	0.0258725	Nosig	45.0526	0.0439512	0.248896	0.176584	0.859835	0.999877	Nosig	44.929	0.0680537	0.169525	0.401438	0.688098	0.999505	Nosig
Pde7b	807.046	-0.260865	0.0911753	-2.86114	0.00422122	0.00906292	Nosig	689.598	0.00361829	0.118743	0.0304717	0.975691	0.999877	Nosig	693.158	0.0257425	0.0979752	0.262745	0.792747	0.999505	Nosig
Ahi1	12151.4	-0.459565	0.0688548	-6.67442	2.48e-11	1.55e-10	Nosig	9518.62	0.016527	0.0927715	0.178148	0.858607	0.999877	Nosig	9873.82	-0.0285061	0.0937819	-0.303962	0.761157	0.999505	Nosig
Myb	135.213	-0.161249	0.127815	-1.26158	0.2071	0.287677	Nosig	118.238	0.0205801	0.153609	0.133977	0.89342	0.999877	Nosig	109.596	0.178629	0.128683	1.38813	0.165096	0.999505	Nosig
Hbs1l	2434.05	-0.17477	0.0843072	-2.07301	0.0381714	0.065948	Nosig	2157.59	-0.00309315	0.134518	-0.0229943	0.981655	0.999877	Nosig	2311.34	-0.102361	0.0640073	-1.59922	0.109773	0.999505	Nosig
4930455C13Rik	9.56166	-0.0564099	0.335394	-0.16819	0.866434	0.90155	Nosig	9.94296	-0.348993	0.365801	-0.954052	0.340057	0.999877	Nosig	10.0357	-0.207878	0.293983	-0.707108	0.479499	0.999505	Nosig
Aldh8a1	11.2578	-0.868581	0.706793	-1.2289	0.219107	0.301609	Nosig	8.37088	-0.421834	0.545943	-0.77267	0.439717	0.999877	Nosig	8.23462	-0.195145	0.678412	-0.287649	0.773616	0.999505	Nosig
1700020N01Rik	5.09652	2.59928	0.510102	5.09561	3.48e-07	1.39e-06	Up	8.31031	0.235702	0.405699	0.580979	0.561255	0.999877	Nosig	10.1801	-0.243197	0.277177	-0.877404	0.380267	0.999505	Nosig
Sgk1	10032.5	0.587391	0.267068	2.19941	0.027849	0.0497135	Nosig	11899	-0.0734955	0.211836	-0.346946	0.728632	0.999877	Nosig	13818.7	-0.297099	0.194656	-1.52628	0.12694	0.999505	Nosig
E030030I06Rik	8.71212	1.52728	0.339816	4.49443	6.98e-06	2.37e-05	Up	13.289	-0.088731	0.335082	-0.264804	0.791161	0.999877	Nosig	11.7694	0.211701	0.258156	0.820052	0.412187	0.999505	Nosig
H60b	7.33101	0.597827	0.331002	1.80611	0.070901	0.114465	Nosig	8.41135	0.0518381	0.354364	0.146285	0.883697	0.999877	Nosig	8.03205	0.149455	0.289526	0.516205	0.605711	0.999505	Nosig
C920009B18Rik	31.2111	3.74912	0.262244	14.2963	2.31e-46	7.22e-45	Up	59.0762	0.0381005	0.196208	0.194184	0.846032	0.999877	Nosig	60.768	-0.00095829	0.149599	-0.00640572	0.994889	0.999505	Nosig
Gm10825	3.26648	0.564947	0.611172	0.924366	0.355296	0.449084	Nosig	3.25934	0.505277	0.710912	0.710745	0.477243	0.999877	Nosig	2.73822	0.721882	0.585364	1.23322	0.217494	0.999505	Nosig
Slc2a12	218.59	0.126084	0.101008	1.24826	0.211936	0.293272	Nosig	217.779	-0.00695652	0.111147	-0.0625887	0.950094	0.999877	Nosig	205.223	0.145309	0.101599	1.43023	0.152651	0.999505	Nosig
Tbpl1	2172.34	-0.138341	0.0908024	-1.52354	0.127624	0.190096	Nosig	1937.43	0.0240532	0.100498	0.239339	0.810843	0.999877	Nosig	2043.12	-0.0559971	0.0788836	-0.70987	0.477785	0.999505	Nosig
Eya4	321.807	1.68062	0.113278	14.8363	8.53e-50	2.89e-48	Up	485.387	0.0192681	0.126228	0.152645	0.878678	0.999877	Nosig	492.815	0.014248	0.10573	0.134759	0.892802	0.999505	Nosig
Rps12	13444.8	0.670827	0.106876	6.27667	3.46e-10	1.93e-09	Nosig	16620	-0.124884	0.11263	-1.1088	0.267517	0.999877	Nosig	17731.8	-0.16813	0.101351	-1.65888	0.0971402	0.999505	Nosig
Snora33	19.6729	0.304434	0.208128	1.46272	0.143543	0.210405	Nosig	20.262	0.123488	0.322644	0.382738	0.701914	0.999877	Nosig	20.564	0.0654707	0.183761	0.356281	0.72163	0.999505	Nosig
Snord100	18.1863	1.04874	0.257266	4.07648	4.57e-05	0.000137656	Up	22.7466	0.189682	0.279903	0.677669	0.497981	0.999877	Nosig	24.3248	0.0186473	0.205302	0.0908286	0.927629	0.999505	Nosig
Slc18b1	769.414	0.164082	0.061047	2.6878	0.00719236	0.0147396	Nosig	783.826	-0.038052	0.109021	-0.349032	0.727065	0.999877	Nosig	786.385	0.00380597	0.0823089	0.0462401	0.963119	0.999505	Nosig
Vnn3	13.7045	2.93855	0.375787	7.81971	5.29e-15	4.66e-14	Up	26.2417	-0.182651	0.256494	-0.712108	0.476398	0.999877	Nosig	28.9019	-0.258687	0.190077	-1.36096	0.173526	0.999505	Nosig
Vnn1	28.1355	-0.0095185	0.428764	-0.0221999	0.982289	0.98784	Nosig	26.3521	0.0350935	0.489714	0.0716613	0.942871	0.999877	Nosig	28.5568	-0.104553	0.33442	-0.31264	0.754554	0.999505	Nosig
Stx7	7093.14	0.0800957	0.0551	1.45364	0.146046	0.213402	Nosig	7139.93	-0.0972204	0.149283	-0.651247	0.514887	0.999877	Nosig	7051.22	-0.00228255	0.0730421	-0.0312497	0.97507	0.999505	Nosig
Moxd1	576.966	0.478386	0.195508	2.44689	0.0144093	0.0275803	Nosig	687.112	-0.187138	0.213206	-0.877732	0.380089	0.999877	Nosig	703.445	-0.129095	0.219892	-0.587084	0.557147	0.999505	Nosig
Ctgf	1637.72	0.0111376	0.265339	0.0419749	0.966519	0.975982	Nosig	1696.4	-0.257741	0.33427	-0.771057	0.440673	0.999877	Nosig	1514.94	0.0916882	0.286502	0.320027	0.748948	0.999505	Nosig
Enpp1	704.775	-0.517497	0.101128	-5.11725	3.1e-07	1.25e-06	Nosig	522.234	0.115807	0.131086	0.883439	0.376999	0.999877	Nosig	515.946	0.125793	0.105571	1.19155	0.233438	0.999505	Nosig
Enpp3	111.774	-1.17504	0.173043	-6.79044	1.12e-11	7.24e-11	Down	61.6685	0.0688757	0.215014	0.320332	0.748717	0.999877	Nosig	60.7291	0.0970532	0.16542	0.586708	0.5574	0.999505	Nosig
Med23	1465.81	-0.0419133	0.0722304	-0.580272	0.561731	0.651001	Nosig	1347.43	0.0490689	0.103221	0.475377	0.634518	0.999877	Nosig	1418.23	-0.0372871	0.0814754	-0.457648	0.647205	0.999505	Nosig
Mir6905	3.11204	0.250553	0.579319	0.432496	0.665381	0.740577	Nosig								3.48172	-0.120147	0.501859	-0.239404	0.810792	0.999505	Nosig
Arg1	30.059	0.719914	0.50553	1.42408	0.154424	0.224003	Nosig	31.9391	0.452658	0.434976	1.04065	0.298038	0.999877	Nosig	42.7916	-0.284917	0.620494	-0.459177	0.646107	0.999505	Nosig
Akap7	1338.21	-0.165168	0.068944	-2.39568	0.0165893	0.031304	Nosig	1183.52	0.0171191	0.0665116	0.257385	0.796882	0.999877	Nosig	1233.75	-0.0372167	0.100078	-0.371877	0.709984	0.999505	Nosig
Epb4.1l2	9983.5	0.734084	0.0823952	8.90931	5.14e-19	5.94e-18	Nosig	11888.3	0.0551414	0.0997532	0.552778	0.580415	0.999877	Nosig	12299.3	-0.000493211	0.0866899	-0.00568937	0.995461	0.999505	Nosig
Smlr1	3.37109	0.0728155	0.563779	0.129156	0.897234	0.925744	Nosig								3.29924	0.0238063	0.473642	0.0502623	0.959913	0.999505	Nosig
Tmem200a	222.533	0.0422632	0.156488	0.270073	0.787104	0.840841	Nosig	213.746	0.0118133	0.189472	0.0623485	0.950285	0.999877	Nosig	209.959	0.0759229	0.116636	0.650941	0.515084	0.999505	Nosig
Samd3	12.9046	0.711387	0.274375	2.59276	0.00952104	0.0190251	Nosig	14.1906	0.29398	0.311064	0.945079	0.344618	0.999877	Nosig	13.0921	0.364728	0.244843	1.48964	0.136319	0.999505	Nosig
L3mbtl3	667.263	-0.0648513	0.0904989	-0.716598	0.473622	0.568115	Nosig	610.806	0.0326086	0.0988657	0.329827	0.741531	0.999877	Nosig	626.057	0.00518591	0.0948497	0.054675	0.956397	0.999505	Nosig
Arhgap18	835.598	0.416642	0.0945623	4.40601	1.05e-05	3.49e-05	Nosig	918.737	-0.00465302	0.0689937	-0.0674412	0.94623	0.999877	Nosig	965.408	-0.0668496	0.0735698	-0.908655	0.363532	0.999505	Nosig
Lama2	999.601	0.550325	0.131351	4.18973	2.79e-05	8.7e-05	Nosig	1158.18	-0.033774	0.185548	-0.182023	0.855565	0.999877	Nosig	1097.61	0.118523	0.13343	0.888277	0.374392	0.999505	Nosig
Ptprk	1793.54	-0.160058	0.0756687	-2.11524	0.0344093	0.0601004	Nosig	1600.71	-0.00691538	0.104197	-0.0663683	0.947085	0.999877	Nosig	1712.24	-0.101472	0.0957737	-1.0595	0.289371	0.999505	Nosig
Themis	2.68794	0.759873	0.644793	1.17848	0.238606	0.323591	Nosig								4.36115	-0.491909	0.450885	-1.09099	0.275279	0.999505	Nosig
Soga3	3031.17	-0.462255	0.101656	-4.54726	5.43e-06	1.87e-05	Nosig	2377.63	0.00847394	0.0995382	0.0851325	0.932156	0.999877	Nosig	2392.22	0.0260534	0.0787305	0.330918	0.740706	0.999505	Nosig
9330159F19Rik	3814.29	-0.451765	0.0895281	-5.04607	4.51e-07	1.77e-06	Nosig	2955.26	0.0628115	0.113147	0.555133	0.578803	0.999877	Nosig	3195.12	-0.0815277	0.100191	-0.813723	0.415803	0.999505	Nosig
Echdc1	714.295	-0.328954	0.102932	-3.19584	0.00139423	0.00327213	Nosig	597.555	-0.018434	0.105865	-0.174127	0.861766	0.999877	Nosig	565.85	0.130056	0.107835	1.20606	0.227795	0.999505	Nosig
Rnf146	2464.4	-0.271483	0.0470318	-5.77233	7.82e-09	3.73e-08	Nosig	2061.16	0.0595418	0.0751067	0.792763	0.427916	0.999877	Nosig	2094.36	0.037543	0.0823033	0.456155	0.648279	0.999505	Nosig
Rspo3	272.884	-0.573679	0.1073	-5.3465	8.97e-08	3.82e-07	Nosig	226.51	-0.31433	0.131498	-2.39039	0.0168305	0.999877	Nosig	236.704	-0.248734	0.134881	-1.8441	0.0651683	0.999505	Nosig
Cenpw	71.5008	0.111864	0.1398	0.800173	0.423611	0.518133	Nosig	71.037	-0.00288901	0.222136	-0.0130056	0.989623	0.999877	Nosig	70.7239	0.0377311	0.137972	0.273469	0.784493	0.999505	Nosig
Trmt11	439.01	-0.229787	0.100951	-2.27623	0.0228323	0.0416762	Nosig	382.3	-0.0135044	0.089998	-0.150052	0.880724	0.999877	Nosig	388.852	-0.00977934	0.0975839	-0.100215	0.920174	0.999505	Nosig
Gm20300	3259.62	-0.286474	0.0500855	-5.7197	1.07e-08	5.02e-08	Nosig	2685.92	0.0888204	0.0778698	1.14063	0.254025	0.999877	Nosig	2900.64	-0.0645466	0.107298	-0.601562	0.547466	0.999505	Nosig
Hint3	589.667	-0.178938	0.136012	-1.3156	0.188307	0.26537	Nosig	544.826	-0.134826	0.112642	-1.19694	0.23133	0.999877	Nosig	535.247	-0.0170474	0.0873781	-0.195099	0.845315	0.999505	Nosig
Ncoa7	3908.43	-0.689706	0.117716	-5.85907	4.65e-09	2.28e-08	Nosig	2719.59	0.0709717	0.112938	0.628416	0.529732	0.999877	Nosig	2693.09	0.0951939	0.0873344	1.08999	0.275716	0.999505	Nosig
Hey2	760.214	0.714212	0.103218	6.91947	4.53e-12	3.04e-11	Nosig	940.048	-0.0843565	0.149446	-0.564463	0.572439	0.999877	Nosig	933.71	-0.0057797	0.084597	-0.0683204	0.945531	0.999505	Nosig
Hddc2	764.003	-0.317573	0.0937647	-3.38691	0.000706842	0.0017508	Nosig	659.339	-0.1021	0.109148	-0.935428	0.349568	0.999877	Nosig	702.338	-0.150635	0.112514	-1.33881	0.180632	0.999505	Nosig
Tpd52l1	1056.71	-0.696264	0.0641932	-10.8464	2.07e-27	3.65e-26	Nosig	798.995	-0.202743	0.125233	-1.61892	0.105464	0.999877	Nosig	787.032	-0.0642579	0.0969488	-0.662802	0.507457	0.999505	Nosig
Gm3258	5.817	0.271614	0.431544	0.629401	0.529087	0.620458	Nosig	4.82601	0.905676	0.481167	1.88225	0.0598024	0.999877	Nosig	5.23759	0.333592	0.316034	1.05555	0.291172	0.999505	Nosig
Rnf217	369.222	-0.158776	0.0761935	-2.08385	0.0371736	0.0644264	Nosig	334.595	-0.0517202	0.131048	-0.394666	0.69309	0.999877	Nosig	333.242	0.00779233	0.0759029	0.102662	0.918231	0.999505	Nosig
Nkain2	3908.96	-0.344324	0.0937307	-3.67354	0.000239211	0.000644299	Nosig	3203.18	0.0264963	0.120304	0.220244	0.825681	0.999877	Nosig	3383.71	-0.0581445	0.0883943	-0.657786	0.510676	0.999505	Nosig
Trdn	187.661	-0.427681	0.869597	-0.491815	0.62285	0.705262	Nosig	504.539	-2.65707	1.18489	-2.24246	0.0249317	0.999877	Down	299.816	-1.20496	0.882679	-1.36512	0.172215	0.999505	Nosig
Clvs2	1333.7	-0.853476	0.0950701	-8.97733	2.77e-19	3.25e-18	Nosig	893.997	-0.0565422	0.113874	-0.496534	0.619518	0.999877	Nosig	878.359	0.033277	0.0959929	0.346661	0.728846	0.999505	Nosig
Rsph4a	350.051	-0.0809082	0.119535	-0.676858	0.498496	0.591	Nosig	320.067	0.0165197	0.158982	0.103909	0.917242	0.999877	Nosig	306.615	0.128783	0.108894	1.18265	0.236949	0.999505	Nosig
Zufsp	641.253	0.0241482	0.107632	0.22436	0.822477	0.86765	Nosig	593.824	0.107529	0.128211	0.838689	0.401644	0.999877	Nosig	634.085	-0.0318795	0.090718	-0.351413	0.725279	0.999505	Nosig
A830082N09Rik	1024.42	-0.362222	0.09732	-3.72197	0.000197676	0.000539146	Nosig	818.655	0.0859466	0.085452	1.00579	0.314518	0.999877	Nosig	848.789	0.0135197	0.0842419	0.160487	0.872497	0.999505	Nosig
Rwdd1	1940.69	-0.0493838	0.0893269	-0.552843	0.580371	0.668166	Nosig	1916.72	-0.18691	0.107696	-1.73554	0.0826452	0.999877	Nosig	1997.46	-0.16228	0.0954388	-1.70036	0.0890641	0.999505	Nosig
Trappc3l	24.8777	-0.868572	1.10677	-0.784781	0.432582	0.526825	Nosig	19.4469	-0.604916	1.66826	-0.362602	0.716902	0.999877	Nosig	32.5229	1.8592	1.10298	1.68562	0.0918697	0.999505	Nosig
Fam26d	6.16429	0.0164819	0.543736	0.0303124	0.975818	0.98289	Nosig	4.54365	1.05797	0.697028	1.51783	0.129057	0.999877	Nosig	4.67569	0.494442	0.537518	0.919861	0.357646	0.999505	Nosig
Fam26e	259.496	0.00181591	0.116619	0.0155714	0.987576	0.991672	Nosig	257.303	-0.136712	0.19016	-0.718934	0.472182	0.999877	Nosig	227.291	0.192806	0.149472	1.28991	0.197082	0.999505	Nosig
Fam26f	33.1031	2.55252	0.217583	11.7313	8.81e-32	1.82e-30	Up	56.5504	0.0425607	0.199128	0.213735	0.830754	0.999877	Nosig	60.4188	-0.0657715	0.15521	-0.423759	0.671741	0.999505	Nosig
Dse	515.332	0.826623	0.104373	7.91986	2.38e-15	2.15e-14	Nosig	661.058	-0.0972187	0.134097	-0.724988	0.468459	0.999877	Nosig	640.557	0.0342664	0.109659	0.312481	0.754675	0.999505	Nosig
Tspyl1	8576.02	-0.520884	0.0831774	-6.26232	3.79e-10	2.1e-09	Nosig	6620.05	-0.0220245	0.0919763	-0.239459	0.81075	0.999877	Nosig	6390.41	0.0896786	0.0872024	1.0284	0.303763	0.999505	Nosig
Tspyl4	36256.1	-0.797888	0.11747	-6.79228	1.1e-11	7.16e-11	Nosig	24911.4	-0.0501603	0.114507	-0.438056	0.661346	0.999877	Nosig	23475.1	0.12008	0.0965099	1.24423	0.213416	0.999505	Nosig
Nt5dc1	210.794	0.80152	0.096749	8.28453	1.19e-16	1.18e-15	Nosig	258.774	0.0181786	0.0840314	0.216332	0.828729	0.999877	Nosig	269.144	-0.0319242	0.100927	-0.316309	0.751768	0.999505	Nosig
Col10a1	4.20632	-0.039241	0.515823	-0.0760747	0.93936	0.956432	Nosig	4.16261	-0.182945	0.598323	-0.305763	0.759785	0.999877	Nosig	4.89492	-0.352202	0.44267	-0.795632	0.426246	0.999505	Nosig
Frk	37.873	0.0280092	0.198946	0.140788	0.888037	0.919076	Nosig	36.7341	-0.0266756	0.230351	-0.115804	0.907808	0.999877	Nosig	37.7577	-0.0495984	0.163302	-0.303722	0.76134	0.999505	Nosig
Hs3st5	802.318	-0.420719	0.0944489	-4.45447	8.41e-06	2.82e-05	Nosig	667.81	-0.123535	0.119398	-1.03465	0.30083	0.999877	Nosig	637.141	0.0492004	0.0830901	0.592133	0.553762	0.999505	Nosig
Hdac2	3761.86	-0.180694	0.0509966	-3.54326	0.000395217	0.00102714	Nosig	3325.58	-0.000907263	0.0929962	-0.00975592	0.992216	0.999877	Nosig	3440.87	-0.0344028	0.099469	-0.345864	0.729445	0.999505	Nosig
Marcks	9016.63	0.949211	0.0900472	10.5413	5.57e-26	9.22e-25	Nosig	11551.3	0.0114988	0.119619	0.0961288	0.923418	0.999877	Nosig	12011	-0.0362146	0.0988127	-0.366497	0.713994	0.999505	Nosig
Lama4	640.443	0.326903	0.191035	1.71123	0.0870394	0.136677	Nosig	694.965	-0.0555282	0.323659	-0.171564	0.86378	0.999877	Nosig	608.358	0.266001	0.218612	1.21677	0.223692	0.999505	Nosig
Fam229b	393.538	0.131333	0.0807979	1.62545	0.104066	0.15955	Nosig	387.894	0.0342706	0.0922623	0.371447	0.710305	0.999877	Nosig	420.085	-0.102742	0.111996	-0.917369	0.358949	0.999505	Nosig
Tube1	208.991	-0.214877	0.11677	-1.84018	0.0657419	0.107069	Nosig	180.666	0.0322519	0.129283	0.249468	0.802999	0.999877	Nosig	176.129	0.100798	0.0955483	1.05494	0.29145	0.999505	Nosig
Wisp3	30.7493	-0.0893488	0.166143	-0.537783	0.590727	0.676682	Nosig	26.9548	0.140714	0.243321	0.578307	0.563057	0.999877	Nosig	23.2703	0.417673	0.1776	2.35176	0.0186849	0.999505	Nosig
Fyn	6491.11	0.30552	0.0732601	4.17035	3.04e-05	9.43e-05	Nosig	6917.66	-0.0228351	0.100479	-0.227261	0.820221	0.999877	Nosig	7028.74	-0.0117055	0.0780653	-0.149945	0.880808	0.999505	Nosig
Traf3ip2	526.654	0.000797801	0.0849896	0.00938705	0.99251	0.995252	Nosig	494.29	0.034308	0.101175	0.339095	0.734538	0.999877	Nosig	506.278	0.00599407	0.093573	0.0640577	0.948924	0.999505	Nosig
E130307A14Rik	724.942	-0.136074	0.0927098	-1.46775	0.142173	0.208642	Nosig	654.256	-0.0109153	0.0796457	-0.137048	0.890993	0.999877	Nosig	697.291	-0.0971146	0.100118	-0.970005	0.332044	0.999505	Nosig
Rev3l	2172.75	-0.0277891	0.101894	-0.272725	0.785064	0.839106	Nosig	1994.86	0.0716753	0.0893151	0.8025	0.422264	0.999877	Nosig	2145.56	-0.0660809	0.104575	-0.631902	0.527451	0.999505	Nosig
AA474331	98.2716	0.409247	0.123539	3.31269	0.000924025	0.00224464	Nosig	102.058	0.177845	0.13143	1.35316	0.176005	0.999877	Nosig	102.322	0.13076	0.106639	1.2262	0.220125	0.999505	Nosig
2010001E11Rik	3.41625	-0.583013	0.48776	-1.19529	0.231975	0.316181	Nosig								2.41853	0.118861	0.560615	0.212019	0.832092	0.999505	Nosig
G630090E17Rik	10.1495	1.07636	0.321347	3.34953	0.0008095	0.00198316	Up	14.1407	-0.137359	0.285576	-0.48099	0.630523	0.999877	Nosig	13.1973	0.0769753	0.236717	0.325179	0.745046	0.999505	Nosig
BC021785	7.70006	0.783618	0.500237	1.56649	0.117233	0.176712	Nosig	8.33817	0.421972	0.492756	0.856352	0.391803	0.999877	Nosig	7.5337	0.502719	0.36053	1.39439	0.163201	0.999505	Nosig
AI317395	87.1393	-0.798789	0.184292	-4.33438	1.46e-05	4.74e-05	Nosig	57.8264	0.0651075	0.196779	0.330866	0.740746	0.999877	Nosig	53.0641	0.240804	0.148542	1.62111	0.104994	0.999505	Nosig
Slc16a10	270.138	1.93269	0.144539	13.3714	8.88e-41	2.42e-39	Up	424.933	0.0279432	0.172822	0.161687	0.871552	0.999877	Nosig	428.23	0.0360581	0.118167	0.305145	0.760256	0.999505	Nosig
Rpf2	868.37	-0.094102	0.0730384	-1.28839	0.19761	0.276612	Nosig	801.56	-0.0287535	0.0882105	-0.325964	0.744452	0.999877	Nosig	809.084	-0.00367253	0.0958871	-0.0383006	0.969448	0.999505	Nosig
Gtf3c6	1046.07	0.0869375	0.108578	0.800691	0.423311	0.517827	Nosig	1005.74	0.0593555	0.0771038	0.769813	0.441411	0.999877	Nosig	1086.83	-0.0824202	0.0913768	-0.901982	0.367066	0.999505	Nosig
Cdk19	4392.71	-0.0501979	0.0940289	-0.533856	0.593441	0.67878	Nosig	3991.92	0.0745236	0.0987401	0.754745	0.450402	0.999877	Nosig	4284.75	-0.0607174	0.078992	-0.768653	0.442099	0.999505	Nosig
Ddo	977.654	0.471249	0.109601	4.29967	1.71e-05	5.49e-05	Nosig	1097.4	-0.0150023	0.0979972	-0.153089	0.878328	0.999877	Nosig	1083.45	0.0492662	0.100784	0.488827	0.624964	0.999505	Nosig
Mettl24	33.1452	0.0438651	0.19152	0.229036	0.818841	0.864567	Nosig	31.9405	0.0133861	0.211271	0.0633597	0.94948	0.999877	Nosig	28.4124	0.2725	0.165083	1.65068	0.098804	0.999505	Nosig
Cdc40	1268.68	0.237831	0.0889272	2.67445	0.00748523	0.0152897	Nosig	1292.42	0.047024	0.109452	0.42963	0.667465	0.999877	Nosig	1326.44	0.0101129	0.0643159	0.157239	0.875057	0.999505	Nosig
Wasf1	2156.05	-0.506678	0.0539787	-9.38662	6.2e-21	7.99e-20	Nosig	1661.55	0.00124762	0.069055	0.0180671	0.985585	0.999877	Nosig	1689.45	0.0016066	0.0934187	0.0171979	0.986279	0.999505	Nosig
Gpr6	19.2966	-0.320223	0.228138	-1.40364	0.160426	0.231397	Nosig	15.2775	0.185431	0.30248	0.613037	0.539852	0.999877	Nosig	13.9005	0.321383	0.236667	1.35795	0.174478	0.999505	Nosig
Fig4	1751.42	-0.15729	0.0965726	-1.62873	0.103371	0.158609	Nosig	1581.49	-0.038544	0.101617	-0.379305	0.704461	0.999877	Nosig	1573.46	0.0194294	0.0694216	0.279876	0.779573	0.999505	Nosig
Zbtb24	730.13	0.0683121	0.056565	1.20767	0.227173	0.311014	Nosig	725.891	-0.0686755	0.0811015	-0.846784	0.397115	0.999877	Nosig	732.321	-0.0276006	0.0861452	-0.320396	0.748668	0.999505	Nosig
Mical1	1174.76	1.28692	0.111063	11.5872	4.78e-31	9.62e-30	Up	1624.16	0.0373929	0.069554	0.537609	0.590847	0.999877	Nosig	1700.57	-0.0341645	0.0962203	-0.355065	0.722541	0.999505	Nosig
Smpd2	1001.19	0.354832	0.0868321	4.08642	4.38e-05	0.000132264	Nosig	1121.39	-0.127588	0.0704797	-1.81028	0.0702526	0.999877	Nosig	1173.61	-0.132677	0.101639	-1.30538	0.191765	0.999505	Nosig
Ppil6	264.504	0.152724	0.109317	1.39708	0.162389	0.233949	Nosig	264.418	0.0115948	0.140945	0.082265	0.934436	0.999877	Nosig	291.23	-0.146205	0.10901	-1.34121	0.179853	0.999505	Nosig
Cd164	6965.74	0.258845	0.067504	3.83451	0.000125816	0.000354005	Nosig	7189.37	0.0279935	0.0788138	0.355185	0.722451	0.999877	Nosig	7344.29	0.00808291	0.0943002	0.0857146	0.931693	0.999505	Nosig
Ccdc162	190.892	0.360228	0.147589	2.44075	0.0146569	0.0280015	Nosig	209.89	-0.0632564	0.151661	-0.41709	0.676612	0.999877	Nosig	212.061	-0.0251904	0.130103	-0.193619	0.846475	0.999505	Nosig
Cep57l1	307.967	0.251225	0.090297	2.7822	0.00539912	0.0113373	Nosig	316.859	0.0316785	0.110961	0.285491	0.775268	0.999877	Nosig	339.696	-0.0853226	0.0960193	-0.888598	0.374219	0.999505	Nosig
Sesn1	2994.75	0.142154	0.0902385	1.57531	0.115185	0.174068	Nosig	2980.55	0.0135982	0.101825	0.133544	0.893763	0.999877	Nosig	3142.88	-0.0618303	0.110039	-0.561896	0.574187	0.999505	Nosig
Armc2	356.736	0.429275	0.104753	4.09799	4.17e-05	0.000126202	Nosig	386.034	0.0596841	0.11764	0.507347	0.611912	0.999877	Nosig	395.177	0.0246323	0.0864921	0.284792	0.775803	0.999505	Nosig
Foxo3	962.331	0.0813526	0.167871	0.484614	0.62795	0.709772	Nosig	949.935	-0.0274847	0.16672	-0.164856	0.869058	0.999877	Nosig	945.559	0.0256536	0.171822	0.149303	0.881315	0.999505	Nosig
Lace1	866.181	-0.0917873	0.0837381	-1.09612	0.273025	0.362122	Nosig	790.9	0.00703885	0.069177	0.101751	0.918954	0.999877	Nosig	808.357	-0.00466208	0.103514	-0.0450382	0.964077	0.999505	Nosig
Snx3	6438.89	-0.0870949	0.0598409	-1.45544	0.145547	0.212776	Nosig	5974.72	-0.0402266	0.0733937	-0.548093	0.583628	0.999877	Nosig	6154.18	-0.0488974	0.099201	-0.492913	0.622074	0.999505	Nosig
Ostm1	3291.6	0.0333251	0.0547611	0.608555	0.542819	0.633493	Nosig	3180.04	-0.0202628	0.0661049	-0.306525	0.759205	0.999877	Nosig	3308.62	-0.0565045	0.0987778	-0.572037	0.567297	0.999505	Nosig
Sec63	5091.19	0.0904466	0.0610413	1.48173	0.138413	0.20379	Nosig	4917.28	0.0486734	0.0941913	0.516751	0.60533	0.999877	Nosig	5183	-0.0406689	0.0813027	-0.500216	0.616923	0.999505	Nosig
Scml4	138.48	0.453981	0.0961947	4.7194	2.37e-06	8.53e-06	Nosig	152.123	0.044088	0.134594	0.327563	0.743242	0.999877	Nosig	154.613	0.0234632	0.114691	0.204577	0.837902	0.999505	Nosig
Sobp	1695.99	-0.424138	0.0726871	-5.83512	5.38e-09	2.62e-08	Nosig	1355.89	-0.00153202	0.0985513	-0.0155454	0.987597	0.999877	Nosig	1402.52	-0.0331153	0.0979067	-0.338233	0.735188	0.999505	Nosig
9030612E09Rik	80.7861	-0.47066	0.1139	-4.13224	3.59e-05	0.000110034	Nosig	62.2549	0.0661228	0.159618	0.414256	0.678687	0.999877	Nosig	63.1648	0.0452074	0.131778	0.343058	0.731555	0.999505	Nosig
Pdss2	533.543	-0.226626	0.100576	-2.25327	0.024242	0.04393	Nosig	463.187	-0.00271908	0.122304	-0.0222321	0.982263	0.999877	Nosig	465.882	0.0204129	0.0807922	0.25266	0.800531	0.999505	Nosig
Bend3	327.57	0.239217	0.093414	2.56083	0.0104423	0.0206806	Nosig	329.379	0.0908174	0.117481	0.77304	0.439499	0.999877	Nosig	336.331	0.0477009	0.101507	0.46993	0.638405	0.999505	Nosig
1700021F05Rik	1081.4	-0.306558	0.107147	-2.86111	0.00422164	0.00906292	Nosig	940.478	-0.112342	0.111683	-1.0059	0.314466	0.999877	Nosig	984.921	-0.125331	0.0959922	-1.30564	0.191675	0.999505	Nosig
Cd24a	5200.04	-0.0772628	0.177138	-0.436173	0.662711	0.73833	Nosig	4807.76	-0.0128853	0.25223	-0.0510854	0.959257	0.999877	Nosig	4619.89	0.104188	0.15665	0.665102	0.505985	0.999505	Nosig
F830002L21Rik	5.28972	2.51615	0.701425	3.58719	0.000334256	0.000878268	Up	7.39995	0.807639	0.71241	1.13367	0.256932	0.999877	Nosig	4.65792	1.64912	0.634434	2.59936	0.00933975	0.999505	Up
Qrsl1	749.801	-0.417695	0.055996	-7.45937	8.69e-14	6.86e-13	Nosig	603.418	-0.0120908	0.1041	-0.116146	0.907537	0.999877	Nosig	603.271	0.0248443	0.0814286	0.305105	0.760286	0.999505	Nosig
Rtn4ip1	963.581	-0.168601	0.0979842	-1.72069	0.0853065	0.134281	Nosig	839.515	0.0641536	0.0969024	0.662043	0.507943	0.999877	Nosig	862.263	0.0184851	0.0887593	0.208261	0.835025	0.999505	Nosig
Aim1	129.894	0.461979	0.162263	2.84709	0.00441203	0.00943371	Nosig	149.518	-0.100576	0.199456	-0.504249	0.614086	0.999877	Nosig	146.354	0.0127618	0.140004	0.0911527	0.927371	0.999505	Nosig
Atg5	1687.35	-0.0275742	0.0850478	-0.32422	0.745771	0.808277	Nosig	1597.51	-0.0293414	0.117007	-0.250766	0.801995	0.999877	Nosig	1618.55	-0.0101455	0.0818217	-0.123996	0.901319	0.999505	Nosig
Prdm1	85.9377	2.11033	0.132793	15.8919	7.21e-57	2.8e-55	Up	133.827	0.151232	0.143574	1.05334	0.292186	0.999877	Nosig	141.94	0.00651783	0.133575	0.0487954	0.961082	0.999505	Nosig
Prep	1271.47	0.0318107	0.102664	0.309852	0.756674	0.817036	Nosig	1236.06	-0.040918	0.0810794	-0.504666	0.613794	0.999877	Nosig	1179.01	0.101344	0.0788566	1.28517	0.198732	0.999505	Nosig
Popdc3	143.458	-0.828629	0.196612	-4.21453	2.5e-05	7.84e-05	Nosig	114.673	-0.532344	0.33476	-1.59023	0.111784	0.999877	Nosig	95.4677	0.0388551	0.212319	0.183004	0.854795	0.999505	Nosig
Bves	49.2861	0.0812117	0.308535	0.263218	0.792383	0.844769	Nosig	64.2253	-0.804096	0.554519	-1.45008	0.147037	0.999877	Nosig	48.6717	0.0165486	0.312153	0.0530145	0.95772	0.999505	Nosig
Lin28b	243.199	-0.496889	0.149645	-3.32046	0.000898707	0.00218783	Nosig	181.781	0.118241	0.192311	0.614843	0.538658	0.999877	Nosig	204.497	-0.125081	0.153408	-0.815351	0.414872	0.999505	Nosig
Hace1	1401.68	-0.302544	0.0854119	-3.54217	0.000396849	0.00103117	Nosig	1178.21	0.00270258	0.0796973	0.0339106	0.972948	0.999877	Nosig	1201.63	-0.0043654	0.0858385	-0.050856	0.95944	0.999505	Nosig
D030045P18Rik	9.16153	0.469425	0.353538	1.32779	0.184247	0.260518	Nosig	9.33914	0.317474	0.40338	0.787037	0.43126	0.999877	Nosig	9.85815	0.0997413	0.284717	0.350317	0.726101	0.999505	Nosig
C130030K03Rik	298.941	-0.0454793	0.116082	-0.391786	0.695216	0.765894	Nosig	272.102	0.0775698	0.13712	0.565707	0.571593	0.999877	Nosig	289.59	-0.0432142	0.118968	-0.363241	0.716425	0.999505	Nosig
Grik2	1503.28	-0.103495	0.106253	-0.974044	0.330035	0.423145	Nosig	1353.57	0.0388101	0.118824	0.326619	0.743956	0.999877	Nosig	1390.85	0.00227276	0.0792198	0.0286892	0.977112	0.999505	Nosig
Ascc3	1115.88	0.124632	0.104465	1.19305	0.232851	0.317161	Nosig	1067.61	0.123577	0.0916746	1.348	0.177659	0.999877	Nosig	1090.87	0.0637092	0.096564	0.659761	0.509407	0.999505	Nosig
Sim1	13.1088	-1.16907	0.299955	-3.8975	9.72e-05	0.000278561	Down	8.1928	-0.313611	0.421864	-0.743394	0.457243	0.999877	Nosig	8.57566	-0.253805	0.30362	-0.835929	0.403195	0.999505	Nosig
Gp49a	369.358	4.38366	0.153581	28.5429	3.44e-179	8.55e-177	Up	687.504	0.195883	0.113424	1.727	0.0841684	0.999877	Nosig	821.775	-0.198572	0.147637	-1.345	0.178625	0.999505	Nosig
Lilrb4	1530.4	5.26368	0.162945	32.3034	6.26e-229	2.84e-226	Up	3012.46	0.0898745	0.117714	0.763501	0.445165	0.999877	Nosig	3395.74	-0.146182	0.11378	-1.28478	0.198871	0.999505	Nosig
Vgll2	11.8134	-0.23611	0.795472	-0.296818	0.766606	0.824572	Nosig	34.8929	-2.6828	1.08644	-2.46934	0.0135361	0.999877	Down	10.9428	-0.0939276	0.809713	-0.116001	0.907652	0.999505	Nosig
Dcbld1	511.838	-0.54757	0.126047	-4.34417	1.4e-05	4.55e-05	Nosig	386.097	0.0144428	0.100063	0.144337	0.885234	0.999877	Nosig	368.775	0.134254	0.0883942	1.51881	0.12881	0.999505	Nosig
Gopc	2297.23	-0.269206	0.0816341	-3.29772	0.000974738	0.002359	Nosig	1923.25	0.0596339	0.0757804	0.786931	0.431322	0.999877	Nosig	1983.86	0.00817251	0.0719437	0.113596	0.909558	0.999505	Nosig
Nus1	4545.37	-0.118118	0.0642883	-1.83732	0.0661627	0.107725	Nosig	4084.32	0.0260424	0.0873446	0.298157	0.765584	0.999877	Nosig	4183.15	0.0018381	0.089725	0.0204859	0.983656	0.999505	Nosig
Slc35f1	2130.73	-0.646779	0.0819179	-7.89545	2.89e-15	2.59e-14	Nosig	1545.35	-0.00334749	0.0978061	-0.0342258	0.972697	0.999877	Nosig	1578.93	-0.0106028	0.0831776	-0.127471	0.898567	0.999505	Nosig
Cep85l	337.09	-0.0222495	0.162342	-0.137053	0.890989	0.921186	Nosig	318.232	-0.0133878	0.154293	-0.0867687	0.930855	0.999877	Nosig	299.917	0.1439	0.143267	1.00442	0.315177	0.999505	Nosig
Gm19395	8.11072	0.593931	0.339389	1.75	0.0801184	0.127162	Nosig	7.38003	0.945861	0.481474	1.96451	0.049471	0.999877	Nosig	7.70423	0.440692	0.342161	1.28797	0.197757	0.999505	Nosig
Pln	85.1683	0.339897	0.182922	1.85815	0.0631477	0.103457	Nosig	95.1638	-0.130018	0.237027	-0.548538	0.583323	0.999877	Nosig	91.7793	0.0203284	0.169298	0.120074	0.904424	0.999505	Nosig
Gm20597	50.8734	0.220258	0.157689	1.39679	0.162478	0.23404	Nosig	55.3745	-0.180436	0.184765	-0.976567	0.328783	0.999877	Nosig	57.1733	-0.144084	0.130962	-1.1002	0.271245	0.999505	Nosig
Mcm9	389.826	0.131746	0.0874188	1.50707	0.131793	0.195296	Nosig	377.712	0.0893586	0.093033	0.960505	0.336801	0.999877	Nosig	373.875	0.10643	0.0920974	1.15562	0.247835	0.999505	Nosig
Asf1a	920.138	0.102568	0.0711412	1.44175	0.149374	0.217512	Nosig	946.723	-0.137045	0.156311	-0.876745	0.380625	0.999877	Nosig	920.905	0.00177547	0.0790701	0.0224544	0.982086	0.999505	Nosig
Fam184a	1741.01	-0.164155	0.0749562	-2.19002	0.0285229	0.0507866	Nosig	1548.07	0.00162672	0.112873	0.0144119	0.988501	0.999877	Nosig	1571.4	0.00537862	0.0864089	0.0622462	0.950367	0.999505	Nosig
Man1a	1177.53	0.854737	0.0890862	9.59449	8.43e-22	1.15e-20	Nosig	1494.28	-0.0389893	0.100004	-0.389876	0.696628	0.999877	Nosig	1484.03	0.0230853	0.0906714	0.254604	0.799029	0.999505	Nosig
Gm16998	17.4704	0.0238371	0.249556	0.0955183	0.923903	0.945468	Nosig	17.8959	-0.223644	0.291254	-0.767865	0.442567	0.999877	Nosig	19.9125	-0.301529	0.22047	-1.36766	0.171418	0.999505	Nosig
Tbc1d32	813.931	0.00647785	0.0994736	0.0651212	0.948077	0.962558	Nosig	777.72	-0.016856	0.0871923	-0.19332	0.846708	0.999877	Nosig	787.396	-0.00237266	0.0784622	-0.0302396	0.975876	0.999505	Nosig
Msl3l2	599.58	-0.189326	0.0820594	-2.30718	0.0210448	0.038779	Nosig	527.449	0.00419831	0.124887	0.0336169	0.973183	0.999877	Nosig	506.473	0.115557	0.0717742	1.61	0.107397	0.999505	Nosig
Gja1	19051.2	0.486379	0.0379623	12.8122	1.4e-37	3.48e-36	Nosig	21494.3	-0.0139443	0.0942801	-0.147903	0.88242	0.999877	Nosig	22686.1	-0.0803851	0.0982626	-0.818065	0.41332	0.999505	Nosig
4930467K11Rik	4.71338	-0.352159	0.509457	-0.691244	0.489412	0.582857	Nosig	4.26268	-0.287116	0.534503	-0.537165	0.591154	0.999877	Nosig	3.73055	0.137498	0.467374	0.294194	0.76861	0.999505	Nosig
Hsf2	1102.66	-0.026076	0.0660823	-0.394599	0.693139	0.76408	Nosig	1062.37	-0.0824206	0.140026	-0.58861	0.556123	0.999877	Nosig	1073.92	-0.0382831	0.0739839	-0.517452	0.604841	0.999505	Nosig
Serinc1	36863.2	-0.351334	0.0845694	-4.15439	3.26e-05	0.000100683	Nosig	30236	0.0152832	0.0976485	0.156512	0.875629	0.999877	Nosig	30838.4	0.00358191	0.0778657	0.0460012	0.963309	0.999505	Nosig
Pkib	589.829	0.750024	0.0865324	8.66755	4.42e-18	4.86e-17	Nosig	695.256	0.107716	0.148959	0.723128	0.469602	0.999877	Nosig	739.948	-0.0251591	0.0796941	-0.315695	0.752234	0.999505	Nosig
Fabp7	4378.81	1.76551	0.136496	12.9344	2.88e-38	7.31e-37	Up	6859.67	-0.0533202	0.155144	-0.343682	0.731085	0.999877	Nosig	7667.69	-0.213332	0.130071	-1.64013	0.100979	0.999505	Nosig
Smpdl3a	2121.8	0.771561	0.0701243	11.0028	3.71e-28	6.72e-27	Nosig	2763.11	-0.192909	0.148795	-1.29648	0.194811	0.999877	Nosig	2657.86	-0.0115849	0.0834838	-0.138768	0.889634	0.999505	Nosig
Gcc2	3740.72	-0.487674	0.112896	-4.31968	1.56e-05	5.04e-05	Nosig	2894.69	0.0172389	0.0900456	0.191447	0.848176	0.999877	Nosig	2903.09	0.038003	0.0810446	0.468915	0.63913	0.999505	Nosig
Lims1	3002.56	0.531927	0.0636966	8.35095	6.77e-17	6.88e-16	Nosig	3310.37	0.109326	0.0949996	1.15081	0.249811	0.999877	Nosig	3371.1	0.0624089	0.0902858	0.691238	0.489416	0.999505	Nosig
Ranbp2	5601.73	0.105333	0.100472	1.04837	0.294467	0.385132	Nosig	5361.79	0.099762	0.0864704	1.15371	0.248618	0.999877	Nosig	5443.61	0.062728	0.0892305	0.702988	0.482063	0.999505	Nosig
Ccdc138	140.041	0.378225	0.101793	3.71561	0.000202711	0.000551305	Nosig	146.358	0.130219	0.120523	1.08046	0.27994	0.999877	Nosig	145.982	0.112403	0.111178	1.01102	0.312008	0.999505	Nosig
Edar	13.9331	0.858639	0.256829	3.34323	0.0008281	0.00202583	Nosig	18.1474	-0.0964619	0.282573	-0.34137	0.732825	0.999877	Nosig	15.9845	0.207847	0.215178	0.965932	0.334078	0.999505	Nosig
Sh3rf3	303.433	-0.367056	0.0894589	-4.10306	4.08e-05	0.000123784	Nosig	245.387	0.0423662	0.133902	0.316398	0.7517	0.999877	Nosig	262.311	-0.071437	0.098007	-0.728896	0.466065	0.999505	Nosig
10-Sep	980.244	0.665691	0.0733318	9.07779	1.11e-19	1.34e-18	Nosig
Sowahc	1552.68	1.02607	0.103507	9.91311	3.65e-23	5.33e-22	Up	2032.94	0.0048821	0.142423	0.0342789	0.972655	0.999877	Nosig	2099.04	-0.0266813	0.0964549	-0.276619	0.782073	0.999505	Nosig
P4ha1	3365.75	0.61469	0.0980757	6.26751	3.67e-10	2.04e-09	Nosig	3977.9	-0.0362854	0.109282	-0.332034	0.739864	0.999877	Nosig	3761.76	0.121829	0.132146	0.921933	0.356563	0.999505	Nosig
Oit3	6.88754	1.38623	0.375083	3.6958	0.000219199	0.000593654	Up	10.9959	-0.312863	0.340693	-0.918313	0.358455	0.999877	Nosig	10.9991	-0.172459	0.263107	-0.65547	0.512165	0.999505	Nosig
Mcu	1319.56	-0.466954	0.0962731	-4.8503	1.23e-06	4.59e-06	Nosig	1042.33	-0.0221479	0.100853	-0.219605	0.826179	0.999877	Nosig	1043.93	0.0166971	0.0692507	0.241111	0.809469	0.999505	Nosig
Micu1	5070.63	-0.177333	0.079547	-2.22928	0.0257952	0.0464401	Nosig	4622.18	-0.0945876	0.0847223	-1.11644	0.264233	0.999877	Nosig	4561.97	0.000645982	0.0848483	0.00761337	0.993925	0.999505	Nosig
Dnajb12	1448.77	0.138441	0.0426918	3.2428	0.00118359	0.00281676	Nosig	1447.54	-0.00576128	0.0864364	-0.0666534	0.946858	0.999877	Nosig	1465.31	0.00595197	0.0828916	0.0718042	0.942758	0.999505	Nosig
Ddit4	3685.49	0.38027	0.176994	2.14849	0.0316752	0.0557649	Nosig	4119.11	-0.0941689	0.266606	-0.353214	0.723928	0.999877	Nosig	4409.02	-0.155805	0.202409	-0.769754	0.441446	0.999505	Nosig
Anapc16	2928.48	0.0918962	0.109961	0.835719	0.403313	0.49786	Nosig	2948.24	-0.0829963	0.0819387	-1.01291	0.311105	0.999877	Nosig	3042.2	-0.0783998	0.0919136	-0.852973	0.393674	0.999505	Nosig
Ascc1	1027.51	0.150394	0.0748454	2.00939	0.044496	0.0756011	Nosig	1056.23	-0.0798055	0.0918266	-0.869089	0.384798	0.999877	Nosig	1084.21	-0.0664987	0.0992898	-0.669743	0.503021	0.999505	Nosig
Spock2	20985.5	-0.799601	0.163065	-4.90356	9.41e-07	3.55e-06	Nosig	14189.4	0.00178702	0.174653	0.0102319	0.991836	0.999877	Nosig	13911.5	0.0732083	0.155372	0.47118	0.637512	0.999505	Nosig
Chst3	523.866	0.325817	0.0803303	4.05596	4.99e-05	0.000149446	Nosig	521.584	0.228186	0.103288	2.20922	0.0271592	0.999877	Nosig	517.977	0.181085	0.104124	1.73914	0.0820107	0.999505	Nosig
Psap	105573	0.689441	0.044051	15.651	3.27e-55	1.22e-53	Nosig	127491	-0.032024	0.0980131	-0.326732	0.743871	0.999877	Nosig	131467	-0.0461743	0.0873987	-0.528318	0.597279	0.999505	Nosig
Cdh23	216.585	-0.249716	0.114042	-2.18968	0.0285476	0.0508156	Nosig	191.56	-0.0911016	0.147352	-0.618259	0.536405	0.999877	Nosig	193.642	-0.0412987	0.106889	-0.386371	0.699222	0.999505	Nosig
4632428N05Rik	3786.03	1.7805	0.092146	19.3226	3.47e-83	2.19e-81	Up	5828.01	0.013566	0.135472	0.100139	0.920234	0.999877	Nosig	5860.18	0.0308551	0.103388	0.298438	0.765369	0.999505	Nosig
Gm17455	39.8722	0.378461	0.17221	2.19767	0.0279729	0.0499053	Nosig	43.3935	-0.00306987	0.198769	-0.0154444	0.987678	0.999877	Nosig	40.1999	0.175195	0.204883	0.855098	0.392497	0.999505	Nosig
Slc29a3	2501.98	0.839983	0.0629592	13.3417	1.32e-40	3.58e-39	Nosig	3063.29	0.0631994	0.103286	0.611887	0.540612	0.999877	Nosig	3214.08	-0.0230572	0.0920182	-0.250572	0.802145	0.999505	Nosig
Unc5b	3717.48	-0.912766	0.105337	-8.66522	4.51e-18	4.95e-17	Nosig	2275.42	0.148893	0.113337	1.31372	0.188939	0.999877	Nosig	2328.33	0.0755668	0.113457	0.666037	0.505388	0.999505	Nosig
Pldi	4.22536	4.40236	0.712533	6.17847	6.47e-10	3.49e-09	Up	8.17709	0.0581681	0.424973	0.136875	0.89113	0.999877	Nosig	8.58133	-0.0279752	0.290491	-0.0963031	0.92328	0.999505	Nosig
Pcbd1	631.743	-0.268662	0.114615	-2.34404	0.0190763	0.0355242	Nosig	531.807	0.0426658	0.106481	0.400689	0.688649	0.999877	Nosig	546.243	0.0064382	0.096638	0.0666219	0.946883	0.999505	Nosig
Sgpl1	4065.71	1.75326	0.0661221	26.5155	6.42e-155	1.1e-152	Up	6268.42	-0.008617	0.115618	-0.0745302	0.940589	0.999877	Nosig	6514.44	-0.0471668	0.087791	-0.537262	0.591086	0.999505	Nosig
Tbata	19.6446	2.95746	0.338127	8.74658	2.2e-18	2.47e-17	Up	38.1915	-0.222811	0.268567	-0.829629	0.406748	0.999877	Nosig	43.2925	-0.351022	0.224533	-1.56334	0.117972	0.999505	Nosig
Adamts14	75.5406	1.29832	0.176831	7.34215	2.1e-13	1.61e-12	Up	106.829	-0.0315131	0.19008	-0.165789	0.868323	0.999877	Nosig	96.0543	0.229313	0.173195	1.32401	0.185498	0.999505	Nosig
Prf1	4.10636	1.7626	0.571256	3.08548	0.00203222	0.00462822	Up	5.96919	0.186842	0.529733	0.352709	0.724307	0.999877	Nosig	4.27567	0.859388	0.47133	1.82333	0.0682541	0.999505	Nosig
Pald1	2030.25	1.28806	0.105964	12.1557	5.35e-34	1.18e-32	Up	2897.55	-0.0660747	0.118101	-0.559475	0.575837	0.999877	Nosig	3001.49	-0.0757479	0.0833875	-0.908383	0.363676	0.999505	Nosig
Nodal	17.2231	-0.626372	0.252347	-2.48219	0.0130578	0.0252383	Nosig	12.7418	-0.0359217	0.322431	-0.111409	0.911292	0.999877	Nosig	11.7465	0.174644	0.247131	0.706688	0.47976	0.999505	Nosig
Eif4ebp2	760.952	0.27115	0.128255	2.11415	0.0345024	0.0602224	Nosig	803.356	-0.0291316	0.123041	-0.236763	0.81284	0.999877	Nosig	782.843	0.0666829	0.120762	0.552186	0.580821	0.999505	Nosig
Lrrc20	1061.55	-0.568554	0.110779	-5.13234	2.86e-07	1.15e-06	Nosig	830.604	-0.130488	0.118655	-1.09973	0.271449	0.999877	Nosig	790.392	0.050163	0.0792129	0.633268	0.526559	0.999505	Nosig
Npffr1	14.4266	-0.557673	0.25303	-2.20398	0.0275257	0.0491848	Nosig	12.3623	-0.384688	0.310667	-1.23827	0.215617	0.999877	Nosig	10.6497	0.0787384	0.257967	0.305226	0.760194	0.999505	Nosig
Ppa1	3821.81	-0.477499	0.088522	-5.39413	6.89e-08	2.98e-07	Nosig	3081.09	-0.100265	0.145383	-0.68966	0.490408	0.999877	Nosig	3034.25	0.0015919	0.0915903	0.0173807	0.986133	0.999505	Nosig
Sar1a	6981.22	0.106115	0.0626869	1.69278	0.0904982	0.141509	Nosig	6980.09	-0.0446586	0.0636046	-0.702129	0.482599	0.999877	Nosig	7252.54	-0.0684245	0.0856303	-0.799069	0.424251	0.999505	Nosig
Tysnd1	906.38	0.125442	0.0850824	1.47436	0.140385	0.206393	Nosig	898.697	0.00513991	0.0806681	0.0637167	0.949196	0.999877	Nosig	904.386	0.0239008	0.0923118	0.258914	0.795702	0.999505	Nosig
Aifm2	773.766	0.00462478	0.0601387	0.0769019	0.938702	0.955977	Nosig	729.475	0.0231111	0.0933607	0.247546	0.804486	0.999877	Nosig	791.569	-0.111057	0.0948524	-1.17084	0.241664	0.999505	Nosig
H2afy2	733.48	-0.167554	0.0775725	-2.15997	0.030775	0.0543224	Nosig	659.907	-0.0419213	0.0895399	-0.468185	0.639652	0.999877	Nosig	657.537	0.0147886	0.0792348	0.186643	0.851941	0.999505	Nosig
Col13a1	138.836	0.687309	0.168811	4.07146	4.67e-05	0.000140397	Nosig	175.096	-0.164962	0.185569	-0.888948	0.374031	0.999877	Nosig	177.706	-0.10141	0.138883	-0.730179	0.465281	0.999505	Nosig
2010107G23Rik	743.074	-0.157619	0.0672166	-2.34495	0.0190298	0.0354521	Nosig	700.359	-0.172266	0.151057	-1.1404	0.254119	0.999877	Nosig	666.715	0.0211519	0.0708184	0.298678	0.765186	0.999505	Nosig
Neurog3	3.11418	0.890383	0.632931	1.40676	0.159498	0.230351	Nosig	3.33691	0.620883	0.734863	0.844896	0.398169	0.999877	Nosig	3.34363	0.36333	0.507377	0.716095	0.473932	0.999505	Nosig
Tspan15	2745.7	0.339845	0.101656	3.3431	0.000828488	0.0020264	Nosig	2992.59	-0.0579785	0.124549	-0.465507	0.641568	0.999877	Nosig	2987.11	0.000938948	0.0636383	0.0147545	0.988228	0.999505	Nosig
Mir7662	8.72277	0.754471	0.313396	2.40741	0.0160662	0.0304085	Nosig	8.38	0.91954	0.375269	2.45035	0.0142717	0.999877	Nosig	8.03998	0.606157	0.275113	2.2033	0.0275736	0.999505	Nosig
Tacr2	29.9154	0.746491	0.176369	4.23254	2.31e-05	7.27e-05	Nosig	38.7471	-0.184677	0.231478	-0.797818	0.424976	0.999877	Nosig	37.956	-0.0534058	0.163677	-0.326288	0.744207	0.999505	Nosig
Hk1	11792.6	-0.0647838	0.0822392	-0.787749	0.430844	0.525307	Nosig	10946.5	-0.0104259	0.105238	-0.0990702	0.921083	0.999877	Nosig	10846.1	0.045039	0.0741739	0.607209	0.543712	0.999505	Nosig
Hk1os	36.8206	0.544161	0.168921	3.2214	0.00127567	0.00301927	Nosig	41.3702	0.0668764	0.195588	0.341925	0.732408	0.999877	Nosig	43.7333	-0.0360814	0.15551	-0.23202	0.816523	0.999505	Nosig
Hkdc1	28.037	0.355686	0.205112	1.7341	0.0829002	0.130936	Nosig	29.7899	0.0355075	0.212975	0.166722	0.867589	0.999877	Nosig	34.1553	-0.211248	0.168646	-1.25261	0.210348	0.999505	Nosig
Supv3l1	991.071	-0.105611	0.0934943	-1.12959	0.258647	0.346226	Nosig	913.205	-0.0398948	0.0695972	-0.573224	0.566493	0.999877	Nosig	942.617	-0.0518288	0.0730138	-0.70985	0.477797	0.999505	Nosig
4930507D05Rik	19.8737	-0.0762871	0.211279	-0.361072	0.718046	0.785088	Nosig	18.6727	-0.0521234	0.267982	-0.194503	0.845782	0.999877	Nosig	18.0585	0.0709992	0.209452	0.338976	0.734628	0.999505	Nosig
Vps26a	3269.54	0.193188	0.0713502	2.7076	0.00677716	0.0139501	Nosig	3393.94	-0.0651283	0.105289	-0.618565	0.536203	0.999877	Nosig	3478.39	-0.0546922	0.0862848	-0.633857	0.526174	0.999505	Nosig
Srgn	1172.76	1.48045	0.133265	11.1091	1.13e-28	2.1e-27	Up	1815.22	-0.186168	0.123942	-1.50206	0.133082	0.999877	Nosig	1773.44	-0.0376457	0.0942248	-0.399531	0.689502	0.999505	Nosig
2510003E04Rik	6980.66	-0.199099	0.079588	-2.50162	0.0123625	0.0240275	Nosig	6179.57	-0.0296634	0.10613	-0.279502	0.77986	0.999877	Nosig	6211.05	0.00516699	0.0665425	0.0776496	0.938107	0.999505	Nosig
Ddx21	2109.96	0.677033	0.0781302	8.66545	4.5e-18	4.94e-17	Nosig	2494.99	0.0239575	0.101562	0.235891	0.813518	0.999877	Nosig	2561.56	-0.00393103	0.0770019	-0.051051	0.959285	0.999505	Nosig
Ddx50	3296.02	0.0811443	0.0603833	1.34382	0.179006	0.254237	Nosig	3238.02	-0.016821	0.0836141	-0.201174	0.840563	0.999877	Nosig	3394.59	-0.0691539	0.081218	-0.85146	0.394514	0.999505	Nosig
Stox1	78.2411	-0.132266	0.118184	-1.11915	0.263077	0.35124	Nosig	70.254	0.00994254	0.137327	0.0724005	0.942283	0.999877	Nosig	68.4001	0.0893202	0.122089	0.731598	0.464414	0.999505	Nosig
Ccar1	3814.89	0.0856787	0.111682	0.767166	0.442983	0.537436	Nosig	3753.29	-0.0180219	0.0920358	-0.195814	0.844755	0.999877	Nosig	4187.89	-0.188894	0.0986593	-1.91461	0.0555426	0.999505	Nosig
Snord98	3.04459	0.150414	0.605047	0.248599	0.803671	0.853716	Nosig								3.47932	-0.205612	0.501112	-0.410311	0.681577	0.999505	Nosig
Tet1	640.521	-0.548584	0.107486	-5.10377	3.33e-07	1.33e-06	Nosig	473.532	0.0794631	0.0871261	0.912047	0.361744	0.999877	Nosig	455.347	0.157239	0.0887257	1.7722	0.0763621	0.999505	Nosig
Slc25a16	1265.01	-0.0580094	0.102431	-0.566327	0.571172	0.659584	Nosig	1175.02	-0.00598357	0.0791473	-0.0756004	0.939737	0.999877	Nosig	1165.82	0.0451237	0.0861314	0.523894	0.600352	0.999505	Nosig
Dna2	281.003	1.58677	0.0954442	16.6251	4.59e-62	1.99e-60	Up	409.71	0.0682701	0.112244	0.60823	0.543035	0.999877	Nosig	431.099	-0.0240479	0.0996858	-0.241237	0.809371	0.999505	Nosig
Rufy2	2897.19	-0.162148	0.0681163	-2.38045	0.0172914	0.0325138	Nosig	2516.26	0.0819005	0.0996548	0.821843	0.411166	0.999877	Nosig	2588.91	0.025863	0.0840964	0.307539	0.758433	0.999505	Nosig
Hnrnph3	726.011	-0.0459451	0.0803009	-0.572161	0.567213	0.656181	Nosig	660.38	0.0758801	0.10832	0.70052	0.483603	0.999877	Nosig	666.008	0.0623234	0.0922058	0.675916	0.499094	0.999505	Nosig
Pbld2	82.2072	-0.0310492	0.139492	-0.222588	0.823856	0.86865	Nosig	78.4693	-0.0692897	0.146995	-0.471374	0.637373	0.999877	Nosig	83.7831	-0.129303	0.146244	-0.88416	0.37661	0.999505	Nosig
Pbld1	26.0342	-0.743514	0.499147	-1.48957	0.136337	0.201094	Nosig	19.8107	-0.288776	0.357443	-0.807893	0.419152	0.999877	Nosig	18.5037	-0.0187631	0.362328	-0.0517848	0.9587	0.999505	Nosig
Atoh7	17.7292	-0.421603	0.239906	-1.75737	0.0788549	0.12542	Nosig	13.0179	0.293337	0.334735	0.876326	0.380853	0.999877	Nosig	13.6957	0.109913	0.269189	0.408311	0.683045	0.999505	Nosig
Mypn	129.43	-0.537853	0.256647	-2.09569	0.0361095	0.062744	Nosig	211.587	-1.84098	0.645351	-2.85268	0.00433529	0.999877	Down	118.096	-0.310559	0.385665	-0.805257	0.420671	0.999505	Nosig
Herc4	1705.13	0.119423	0.0774507	1.54192	0.123092	0.184298	Nosig	1690.34	-0.000685551	0.0823291	-0.00832696	0.993356	0.999877	Nosig	1756.98	-0.0433281	0.088216	-0.491159	0.623314	0.999505	Nosig
Sirt1	886.679	0.222351	0.0895617	2.48266	0.0130407	0.0252078	Nosig	900.567	0.0393885	0.123454	0.319054	0.749685	0.999877	Nosig	932.399	-0.0113478	0.0854726	-0.132765	0.894379	0.999505	Nosig
Dnajc12	1010.96	-0.381138	0.0547688	-6.95902	3.43e-12	2.33e-11	Nosig	859.985	-0.138765	0.149364	-0.929037	0.35287	0.999877	Nosig	819.581	0.0410112	0.076565	0.535639	0.592208	0.999505	Nosig
Ctnna3	901.93	0.0706543	0.127169	0.555595	0.578488	0.666252	Nosig	862.539	0.0576364	0.129431	0.445306	0.656099	0.999877	Nosig	847.941	0.102022	0.111025	0.918909	0.358143	0.999505	Nosig
Lrrtm3	1283.69	-0.650675	0.100763	-6.45747	1.06e-10	6.26e-10	Nosig	943.59	-0.0518954	0.114148	-0.454632	0.649374	0.999877	Nosig	942.605	0.00392678	0.0816248	0.0481077	0.96163	0.999505	Nosig
LOC102634101	14.5335	0.00149238	0.277505	0.00537786	0.995709	0.997137	Nosig	14.4323	-0.152984	0.317321	-0.482111	0.629727	0.999877	Nosig	15.3776	-0.182017	0.225979	-0.80546	0.420554	0.999505	Nosig
Reep3	4628.05	0.254197	0.0735548	3.45588	0.000548496	0.00138911	Nosig	4729.72	0.0550545	0.0944171	0.583099	0.559827	0.999877	Nosig	4788.63	0.0419206	0.0904081	0.463683	0.642875	0.999505	Nosig
Jmjd1c	4479.51	0.397041	0.0837559	4.74045	2.13e-06	7.72e-06	Nosig	4700.84	0.130297	0.0792259	1.64463	0.100046	0.999877	Nosig	4957.84	0.00567976	0.0858359	0.06617	0.947243	0.999505	Nosig
Nrbf2	731.063	-0.0472039	0.103843	-0.454572	0.649417	0.727898	Nosig	698.155	-0.0810317	0.0982727	-0.82456	0.409622	0.999877	Nosig	695.308	-0.00949212	0.0733326	-0.129439	0.89701	0.999505	Nosig
Egr2	307.173	1.49005	0.401701	3.70936	0.000207783	0.00056444	Up	454.79	-0.0385455	0.217309	-0.177376	0.859213	0.999877	Nosig	490.308	-0.136436	0.128104	-1.06504	0.286858	0.999505	Nosig
Ado	4775.98	-0.575668	0.0780348	-7.37707	1.62e-13	1.25e-12	Nosig	3532.34	0.0366163	0.103818	0.352697	0.724316	0.999877	Nosig	3600.32	0.0175935	0.0915731	0.192125	0.847645	0.999505	Nosig
Zfp365	4075.99	-0.207931	0.101187	-2.05491	0.0398875	0.0685863	Nosig	3539.5	0.0226286	0.120116	0.18839	0.850571	0.999877	Nosig	3763.78	-0.07286	0.0958975	-0.75977	0.447392	0.999505	Nosig
Rtkn2	564.761	-0.124155	0.106372	-1.16718	0.243138	0.328926	Nosig	489.601	0.139313	0.138447	1.00625	0.314296	0.999877	Nosig	514.577	0.0178451	0.121896	0.146397	0.883608	0.999505	Nosig
Arid5b	1351.05	-0.40167	0.129132	-3.11054	0.00186747	0.00427582	Nosig	1060.2	0.0926029	0.117573	0.787618	0.43092	0.999877	Nosig	1140.23	-0.0541285	0.12666	-0.427353	0.669123	0.999505	Nosig
1700040L02Rik	76.05	0.073672	0.131798	0.558976	0.576178	0.664055	Nosig	73.9114	0.00722437	0.149868	0.048205	0.961553	0.999877	Nosig	74.6996	0.0192545	0.139482	0.138043	0.890206	0.999505	Nosig
Tmem26	63.8489	-0.37395	0.158336	-2.36175	0.0181889	0.0340042	Nosig	55.5651	-0.204498	0.18517	-1.10438	0.269427	0.999877	Nosig	58.5778	-0.18923	0.139645	-1.35509	0.17539	0.999505	Nosig
Rhobtb1	292.604	-0.0920018	0.0931794	-0.987362	0.323465	0.416044	Nosig	272.882	-0.0622097	0.16458	-0.37799	0.705438	0.999877	Nosig	275.204	-0.0213937	0.0757658	-0.282366	0.777663	0.999505	Nosig
Cdk1	167.597	2.35404	0.190904	12.331	6.17e-35	1.42e-33	Up	292.205	-0.0997732	0.212704	-0.46907	0.639019	0.999877	Nosig	271.181	0.119748	0.154465	0.775242	0.438197	0.999505	Nosig
Ank3	13257.9	-0.540195	0.0731882	-7.3809	1.57e-13	1.22e-12	Nosig	10012.6	0.0200474	0.111725	0.179435	0.857596	0.999877	Nosig	10777.8	-0.0981696	0.0953201	-1.02989	0.30306	0.999505	Nosig
Ccdc6	3301.42	-0.102603	0.0400991	-2.55874	0.0105051	0.0207914	Nosig	3001.57	0.00867808	0.096888	0.0895682	0.92863	0.999877	Nosig	3144.81	-0.0525906	0.0855662	-0.614619	0.538807	0.999505	Nosig
2310015B20Rik	21.0633	-0.171164	0.325198	-0.526338	0.598654	0.683535	Nosig	36.1908	-1.62996	0.415591	-3.92202	8.78092e-05	0.786419	Down	22.6999	-0.327377	0.322482	-1.01518	0.310019	0.999505	Nosig
Slc16a9	475.642	0.122861	0.158751	0.773924	0.438976	0.533252	Nosig	468.582	0.0267862	0.117876	0.22724	0.820237	0.999877	Nosig	419.89	0.269664	0.0908498	2.96824	0.00299513	0.692356	Nosig
Fam13c	1605.48	-0.00745212	0.0858507	-0.0868033	0.930828	0.95072	Nosig	1541.17	-0.0496635	0.0891716	-0.556943	0.577567	0.999877	Nosig	1522.56	0.0264352	0.115784	0.228314	0.819402	0.999505	Nosig
Phyhipl	10641	-0.325864	0.0682023	-4.7779	1.77e-06	6.47e-06	Nosig	8617.77	0.0904397	0.0812657	1.11289	0.265756	0.999877	Nosig	9012.57	-0.000937482	0.102351	-0.00915952	0.992692	0.999505	Nosig
D630013N20Rik	13.5154	-0.911757	0.484813	-1.88064	0.0600213	0.0988249	Nosig	6.85963	0.899186	0.483824	1.8585	0.0630982	0.999877	Nosig	7.83667	0.221039	0.304581	0.725714	0.468014	0.999505	Nosig
Bicc1	480.597	0.170716	0.0852763	2.00192	0.0452933	0.0768048	Nosig	496.499	-0.0739919	0.131245	-0.56377	0.57291	0.999877	Nosig	478.372	0.0602666	0.110426	0.545766	0.585227	0.999505	Nosig
Tfam	2226.56	-0.273448	0.0829548	-3.29635	0.000979497	0.00236893	Nosig	1931.65	-0.0614621	0.0827425	-0.742812	0.457596	0.999877	Nosig	1960.63	-0.0335641	0.0796919	-0.421174	0.673628	0.999505	Nosig
Ube2d1	2573.4	-0.287409	0.0621797	-4.62222	3.8e-06	1.34e-05	Nosig	2192.62	-0.0237744	0.127178	-0.186939	0.851709	0.999877	Nosig	2308.73	-0.0815405	0.0851193	-0.957956	0.338085	0.999505	Nosig
Cisd1	4062.47	-0.423056	0.0802461	-5.27199	1.35e-07	5.64e-07	Nosig	3393.33	-0.138124	0.107353	-1.28663	0.198224	0.999877	Nosig	3407.36	-0.0602684	0.0943075	-0.639062	0.522782	0.999505	Nosig
Ipmk	1683.72	0.0210833	0.0572618	0.368191	0.712731	0.780856	Nosig	1582.32	0.0532069	0.108547	0.490172	0.624012	0.999877	Nosig	1630.8	0.00600446	0.0757468	0.0792701	0.936818	0.999505	Nosig
Zwint	23574	-0.594768	0.1086	-5.47668	4.33e-08	1.92e-07	Nosig	18101.7	-0.10696	0.12488	-0.856508	0.391717	0.999877	Nosig	17469.2	0.0368519	0.109209	0.337445	0.735782	0.999505	Nosig
A330049N07Rik	575.174	-0.120171	0.104354	-1.15157	0.249497	0.3361	Nosig	492.462	0.18774	0.129203	1.45307	0.146206	0.999877	Nosig	535.185	-0.020937	0.129148	-0.162116	0.871215	0.999505	Nosig
Pcdh15	1152.18	-0.110089	0.0970003	-1.13493	0.256405	0.343773	Nosig	1023.96	0.0726126	0.135759	0.534864	0.592744	0.999877	Nosig	1163.1	-0.170247	0.0961698	-1.77027	0.0766822	0.999505	Nosig
Rtdr1	23.0727	-0.292233	0.206696	-1.41383	0.157412	0.227791	Nosig	19.3238	0.022362	0.260685	0.0857816	0.93164	0.999877	Nosig	22.5194	-0.248417	0.192684	-1.28925	0.197313	0.999505	Nosig
Gnaz	1490.41	-0.576197	0.101869	-5.65622	1.55e-08	7.17e-08	Nosig	1127.08	-0.0335448	0.107287	-0.312663	0.754537	0.999877	Nosig	1079.63	0.097782	0.0963672	1.01468	0.310258	0.999505	Nosig
Rab36	945.548	-0.312344	0.0651541	-4.79393	1.64e-06	6e-06	Nosig	784.676	0.0316421	0.106085	0.298271	0.765496	0.999877	Nosig	774.935	0.0772697	0.100396	0.769646	0.44151	0.999505	Nosig
Bcr	4199.4	-0.0501292	0.0519431	-0.965079	0.334505	0.427879	Nosig	3916.89	-0.00903533	0.115255	-0.0783945	0.937514	0.999877	Nosig	4006.09	-0.0163275	0.0640135	-0.255064	0.798674	0.999505	Nosig
Specc1l	3878.76	-0.0321874	0.0531235	-0.605898	0.544583	0.635175	Nosig	3567.73	0.0593666	0.0808112	0.734634	0.462563	0.999877	Nosig	3673.87	0.0111505	0.0797511	0.139816	0.888805	0.999505	Nosig
Adora2a	92.8817	0.0530019	0.117104	0.452606	0.650832	0.728902	Nosig	92.3433	-0.0818718	0.174276	-0.469782	0.638511	0.999877	Nosig	80.5692	0.250311	0.12571	1.99117	0.0464619	0.999505	Nosig
Gm5779	4.44341	-0.514447	0.499462	-1.03	0.303008	0.394343	Nosig								3.22275	0.133357	0.475538	0.280435	0.779144	0.999505	Nosig
Upb1	43.4712	-0.257011	0.430483	-0.59703	0.550488	0.640465	Nosig	40.5926	-0.260232	0.381199	-0.682667	0.494817	0.999877	Nosig	38.1618	-0.0135784	0.2728	-0.0497741	0.960302	0.999505	Nosig
Gucd1	958.25	-0.00583316	0.0709583	-0.0822054	0.934483	0.953393	Nosig	916.22	-0.0337588	0.144541	-0.233559	0.815328	0.999877	Nosig	890.816	0.0687392	0.0694332	0.990005	0.322172	0.999505	Nosig
Snrpd3	2376.55	-0.0344096	0.06439	-0.534394	0.593069	0.678482	Nosig	2278.79	-0.0780067	0.129761	-0.601156	0.547736	0.999877	Nosig	2359.49	-0.0823721	0.0872916	-0.943643	0.345352	0.999505	Nosig
Lrrc75b	3616.8	-0.273486	0.086227	-3.1717	0.00151551	0.00353255	Nosig	3082.75	-0.00401343	0.115417	-0.0347733	0.97226	0.999877	Nosig	3090.73	0.0257857	0.0841199	0.306536	0.759197	0.999505	Nosig
Ggt1	137.189	0.113561	0.0906728	1.25243	0.210414	0.291499	Nosig	134.093	0.0368641	0.125886	0.292838	0.769646	0.999877	Nosig	134.727	0.0466932	0.0954797	0.489038	0.624815	0.999505	Nosig
Ggt5	984.873	2.55994	0.130559	19.6075	1.33e-85	8.87e-84	Up	1837.94	-0.232149	0.12213	-1.90083	0.0573242	0.999877	Nosig	1951.45	-0.225674	0.127181	-1.77443	0.0759922	0.999505	Nosig
Susd2	2592.47	-0.465817	0.106042	-4.39277	1.12e-05	3.69e-05	Nosig	2003.67	0.0525664	0.157619	0.333502	0.738755	0.999877	Nosig	2038.63	0.0306926	0.104197	0.294564	0.768327	0.999505	Nosig
Cabin1	2971.1	0.0666571	0.0396858	1.67962	0.0930314	0.144846	Nosig	2835.27	0.0608967	0.0988574	0.616005	0.537891	0.999877	Nosig	2946.41	-0.00563164	0.0847316	-0.0664645	0.947008	0.999505	Nosig
Ddt	2195.17	-0.289049	0.0822135	-3.51583	0.00043838	0.00113171	Nosig	1884.26	-0.0490485	0.115421	-0.424954	0.67087	0.999877	Nosig	1935.2	-0.0486947	0.103538	-0.47031	0.638134	0.999505	Nosig
Gstt3	563.043	-0.0474365	0.0694518	-0.683014	0.494598	0.587414	Nosig	524.549	-0.00469143	0.13611	-0.0344679	0.972504	0.999877	Nosig	510.542	0.0848019	0.0804395	1.05423	0.291776	0.999505	Nosig
Gstt1	977.984	-0.150842	0.0756558	-1.99379	0.0461746	0.0781387	Nosig	908.876	-0.12059	0.104439	-1.15465	0.248235	0.999877	Nosig	877.241	0.0270726	0.0968642	0.279491	0.779868	0.999505	Nosig
Gstt2	297.463	-0.0432672	0.111615	-0.387648	0.698277	0.768752	Nosig	279.615	-0.0236825	0.103945	-0.227836	0.819773	0.999877	Nosig	269.941	0.0855938	0.0922749	0.927596	0.353617	0.999505	Nosig
Mif	6385.81	-0.106651	0.0902565	-1.18164	0.237348	0.322246	Nosig	5859.61	-0.0280649	0.11109	-0.252631	0.800553	0.999877	Nosig	5947.87	-0.0131094	0.100248	-0.13077	0.895958	0.999505	Nosig
Derl3	69.7024	0.167857	0.159232	1.05416	0.291808	0.382427	Nosig	69.0457	0.0602794	0.228927	0.263312	0.79231	0.999877	Nosig	65.3455	0.178236	0.184686	0.965077	0.334506	0.999505	Nosig
Smarcb1	2900.84	0.116497	0.0715579	1.62802	0.103521	0.158808	Nosig	2887.6	-0.0179135	0.0852469	-0.210136	0.833561	0.999877	Nosig	3012.69	-0.0606859	0.0950612	-0.638387	0.523221	0.999505	Nosig
Mmp11	240.223	0.822461	0.137108	5.99865	1.99e-09	1.02e-08	Nosig	311.862	-0.136467	0.17343	-0.786871	0.431357	0.999877	Nosig	324.832	-0.132255	0.131687	-1.00432	0.315226	0.999505	Nosig
Chchd10	5361.67	-0.191349	0.0873012	-2.19183	0.0283921	0.0505885	Nosig	4740.36	-0.0176451	0.103631	-0.170268	0.864799	0.999877	Nosig	4867.33	-0.0291155	0.10452	-0.278563	0.78058	0.999505	Nosig
Gm867	118.545	0.501504	0.166485	3.01232	0.00259262	0.00579611	Nosig	132.544	0.0300312	0.161716	0.185704	0.852677	0.999877	Nosig	130.38	0.0834914	0.127563	0.65451	0.512783	0.999505	Nosig
Vpreb3	28.2124	0.906495	0.287493	3.1531	0.00161548	0.00374872	Nosig	31.3993	0.47329	0.380015	1.24545	0.212967	0.999877	Nosig	28.248	0.533407	0.224214	2.37901	0.0173593	0.999505	Nosig
Gm5134	11.0661	3.00022	0.427085	7.02489	2.14e-12	1.49e-11	Up	17.6442	0.449055	0.306484	1.46518	0.142871	0.999877	Nosig	15.6263	0.540353	0.247862	2.18006	0.0292532	0.999505	Nosig
Zfp280b	885.692	-0.381658	0.0996576	-3.82969	0.000128304	0.000360352	Nosig	710.616	0.0467104	0.0966249	0.48342	0.628797	0.999877	Nosig	697.174	0.0999209	0.0777379	1.28536	0.198668	0.999505	Nosig
Prmt2	3662.84	-0.146427	0.0575643	-2.54371	0.0109682	0.0215692	Nosig	3310.86	-0.0284492	0.110507	-0.257442	0.796838	0.999877	Nosig	3224.55	0.0678392	0.0762877	0.889255	0.373866	0.999505	Nosig
S100b	54619	-0.366497	0.112409	-3.26039	0.00111261	0.00266459	Nosig	44596.3	0.00634255	0.108251	0.0585913	0.953278	0.999877	Nosig	48186.8	-0.113339	0.112182	-1.01032	0.312343	0.999505	Nosig
Dip2a	8916.26	-0.488496	0.0677204	-7.21343	5.46e-13	4e-12	Nosig	6650.99	0.136844	0.0976541	1.40131	0.161121	0.999877	Nosig	6891.37	0.0440721	0.0897278	0.491175	0.623302	0.999505	Nosig
Pcnt	1391.51	0.154201	0.0602098	2.56107	0.0104351	0.0206687	Nosig	1419.67	-0.0523469	0.119451	-0.438228	0.661221	0.999877	Nosig	1456.71	-0.0487561	0.0754492	-0.646211	0.518143	0.999505	Nosig
2610028H24Rik	7.31855	-0.598453	0.354142	-1.68987	0.0910535	0.14223	Nosig	6.4591	-0.480675	0.487098	-0.986813	0.323735	0.999877	Nosig	5.00581	0.193859	0.356191	0.544255	0.586266	0.999505	Nosig
Ybey	220.684	-0.147306	0.0901123	-1.63469	0.102114	0.1571	Nosig	198.623	-0.00984575	0.106679	-0.0922932	0.926465	0.999877	Nosig	201.838	-0.00846492	0.0973225	-0.0869781	0.930689	0.999505	Nosig
Mcm3ap	2339.84	-0.077685	0.0535649	-1.4503	0.146976	0.214553	Nosig	2158.03	-0.0064992	0.0950772	-0.068357	0.945501	0.999877	Nosig	2200.81	-0.0092601	0.0772905	-0.119809	0.904634	0.999505	Nosig
Lss	1138.01	-0.909339	0.0902434	-10.0765	7.02e-24	1.06e-22	Nosig	719.906	0.0440288	0.0992467	0.44363	0.65731	0.999877	Nosig	719.674	0.0606834	0.104647	0.579885	0.561992	0.999505	Nosig
4930483K19Rik	119.882	-0.978197	0.122394	-7.99222	1.33e-15	1.22e-14	Nosig	76.535	-0.0995394	0.194775	-0.511047	0.609318	0.999877	Nosig	84.4833	-0.212809	0.129788	-1.63967	0.101075	0.999505	Nosig
Spatc1l	6.0319	-1.21264	0.377985	-3.20816	0.00133588	0.00314649	Down	3.72624	-0.318602	0.569049	-0.559884	0.575558	0.999877	Nosig	2.94014	0.281947	0.471122	0.598457	0.549535	0.999505	Nosig
Ftcd	9.74185	0.34314	0.676641	0.507123	0.612069	0.695745	Nosig	7.33735	1.57576	0.734966	2.14399	0.0320337	0.999877	Up	5.68914	1.43186	0.499292	2.86779	0.00413352	0.788882	Up
Col6a2	960.437	0.107434	0.179135	0.599738	0.548681	0.639141	Nosig	1058.53	-0.334681	0.29991	-1.11594	0.26445	0.999877	Nosig	955.235	0.0192238	0.196056	0.0980528	0.92189	0.999505	Nosig
Col6a1	1631.05	0.0696547	0.130461	0.533913	0.593402	0.678777	Nosig	1693.57	-0.20029	0.164863	-1.21489	0.224407	0.999877	Nosig	1601.24	0.0172877	0.126321	0.136855	0.891145	0.999505	Nosig
Pcbp3	2656.82	-0.28246	0.0945783	-2.98652	0.00282171	0.00626276	Nosig	2230.86	0.0336981	0.120571	0.279488	0.779871	0.999877	Nosig	2293.29	-0.000672297	0.0955141	-0.00703872	0.994384	0.999505	Nosig
Slc19a1	796.34	-0.0477547	0.0698259	-0.683911	0.494031	0.587048	Nosig	772.139	-0.127548	0.0933592	-1.36621	0.171873	0.999877	Nosig	772.15	-0.0461439	0.0867526	-0.531902	0.594794	0.999505	Nosig
Col18a1	957.833	0.660906	0.15635	4.22708	2.37e-05	7.43e-05	Nosig	1104.17	0.0940637	0.185237	0.507803	0.611591	0.999877	Nosig	989.614	0.311894	0.134288	2.32258	0.0202018	0.999505	Nosig
Gm10941	30.9124	-0.17653	0.190367	-0.927314	0.353764	0.44753	Nosig	29.1176	-0.183942	0.262022	-0.702008	0.482674	0.999877	Nosig	26.7235	0.0752918	0.180472	0.417193	0.676537	0.999505	Nosig
Pofut2	1374.48	0.425361	0.0621818	6.8406	7.89e-12	5.18e-11	Nosig	1549.42	-0.073538	0.0647059	-1.1365	0.255748	0.999877	Nosig	1562.55	-0.0290292	0.0917895	-0.316258	0.751807	0.999505	Nosig
Adarb1	8866.28	-0.813988	0.108864	-7.47714	7.6e-14	6.03e-13	Nosig	5924.46	0.014697	0.107421	0.136818	0.891175	0.999877	Nosig	5948.99	0.0340923	0.0888662	0.383636	0.701248	0.999505	Nosig
Gm17769	42.1144	-0.343813	0.168371	-2.042	0.0411516	0.0705128	Nosig	33.7234	0.104358	0.21831	0.478029	0.63263	0.999877	Nosig	33.5847	0.0990829	0.162649	0.609183	0.542403	0.999505	Nosig
Fam207a	1526.94	0.0602515	0.0738865	0.81546	0.414809	0.509556	Nosig	1500.38	-0.0412068	0.116827	-0.352715	0.724302	0.999877	Nosig	1501.9	0.00589636	0.0829418	0.0710903	0.943326	0.999505	Nosig
Itgb2	3108.93	3.69864	0.100206	36.9105	3.13e-298	3.16e-295	Up	5992.58	-0.0327965	0.14469	-0.226667	0.820683	0.999877	Nosig	5835.55	0.0657954	0.100788	0.652807	0.513881	0.999505	Nosig
Pttg1ip	6380.78	0.868422	0.0818235	10.6134	2.58e-26	4.32e-25	Nosig	8063.05	-0.0138759	0.0917588	-0.151222	0.879801	0.999877	Nosig	8297.43	-0.0311364	0.0766438	-0.406249	0.68456	0.999505	Nosig
Sumo3	6078.91	0.162533	0.0736161	2.20785	0.027255	0.0487682	Nosig	6391.16	-0.137915	0.14316	-0.963367	0.335363	0.999877	Nosig	6473.07	-0.076535	0.0741624	-1.03199	0.302076	0.999505	Nosig
Ube2g2	2557.4	0.13544	0.0690794	1.96064	0.0499207	0.0838293	Nosig	2694.05	-0.173203	0.0985093	-1.75825	0.0787058	0.999877	Nosig	2656.96	-0.0474099	0.0916006	-0.517572	0.604757	0.999505	Nosig
Tspear	33.3202	-0.730188	0.161882	-4.51063	6.46e-06	2.21e-05	Nosig	23.8197	-0.0530129	0.255078	-0.20783	0.835361	0.999877	Nosig	21.4436	0.189501	0.179782	1.05406	0.291855	0.999505	Nosig
1700009J07Rik	3.70444	0.939504	0.53681	1.75016	0.0800907	0.12713	Nosig	5.62538	-0.51709	0.433977	-1.19151	0.233452	0.999877	Nosig	5.20292	-0.125163	0.384772	-0.325291	0.744961	0.999505	Nosig
Lrrc3	753.864	1.5243	0.0973339	15.6606	2.81e-55	1.05e-53	Up	1109.91	-0.00263069	0.143727	-0.0183034	0.985397	0.999877	Nosig	1129.91	-0.00288466	0.105437	-0.027359	0.978173	0.999505	Nosig
Trpm2	2632.9	-0.429616	0.098313	-4.36988	1.24e-05	4.07e-05	Nosig	2038.06	0.098813	0.122838	0.804418	0.421156	0.999877	Nosig	2125.37	0.00984116	0.0852108	0.115492	0.908055	0.999505	Nosig
1810043G02Rik	1787.29	-0.124481	0.081117	-1.53459	0.124885	0.186648	Nosig	1624.34	-0.0184061	0.084999	-0.216545	0.828563	0.999877	Nosig	1715.31	-0.0836314	0.0994239	-0.841161	0.400258	0.999505	Nosig
Pfkl	5590.73	0.358934	0.117882	3.04486	0.00232789	0.00524627	Nosig	5920.51	0.0592769	0.153238	0.38683	0.698882	0.999877	Nosig	5723.81	0.136605	0.0938971	1.45484	0.145714	0.999505	Nosig
Aire	34.5264	1.44042	0.462988	3.11113	0.00186373	0.00426845	Up	56.8594	-0.389121	0.798134	-0.487538	0.625877	0.999877	Nosig	52.1854	-0.0490626	0.610026	-0.080427	0.935898	0.999505	Nosig
Dnmt3l	14.1732	0.471293	0.241297	1.95317	0.0507997	0.0851124	Nosig	16.9989	-0.222709	0.281584	-0.790915	0.428993	0.999877	Nosig	18.956	-0.303773	0.227634	-1.33448	0.182047	0.999505	Nosig
Icosl	975.7	0.969387	0.125026	7.75351	8.94e-15	7.71e-14	Nosig	1289.25	-0.070826	0.102357	-0.691949	0.488969	0.999877	Nosig	1351.91	-0.101257	0.0908978	-1.11396	0.265295	0.999505	Nosig
D10Jhu81e	3938.93	-0.000893512	0.0786037	-0.0113673	0.99093	0.994111	Nosig	3845.17	-0.0939702	0.0967909	-0.970858	0.331619	0.999877	Nosig	3837.42	-0.0206414	0.097741	-0.211185	0.832743	0.999505	Nosig
Pwp2	1268.43	-0.0945408	0.079579	-1.18801	0.234829	0.319255	Nosig	1148.51	0.0318254	0.068381	0.465412	0.641636	0.999877	Nosig	1135.97	0.0744718	0.0730311	1.01973	0.307858	0.999505	Nosig
Trappc10	6159.81	-0.0309865	0.0655082	-0.473017	0.636201	0.716491	Nosig	5743.59	0.0167862	0.0646881	0.259495	0.795253	0.999877	Nosig	5868.7	0.00107484	0.0851412	0.0126242	0.989928	0.999505	Nosig
Agpat3	10592.3	0.0486096	0.107017	0.454222	0.649669	0.728135	Nosig	10275.9	-0.0139989	0.0952414	-0.146983	0.883145	0.999877	Nosig	10488.7	-0.0153242	0.0729254	-0.210135	0.833562	0.999505	Nosig
Rrp1	12618.2	-0.312949	0.0859577	-3.64074	0.000271859	0.000724597	Nosig	10504	0.0201028	0.0800868	0.251012	0.801805	0.999877	Nosig	11071.8	-0.057457	0.0993352	-0.578416	0.562984	0.999505	Nosig
Cstb	2353.8	0.865222	0.0865231	9.9999	1.53e-23	2.27e-22	Nosig	3160.59	-0.206281	0.136463	-1.51163	0.130628	0.999877	Nosig	3199.85	-0.119221	0.0821549	-1.45117	0.146732	0.999505	Nosig
Pdxk	7485.78	-0.118766	0.095414	-1.24474	0.213226	0.294743	Nosig	6755.23	0.0146432	0.137758	0.106297	0.915347	0.999877	Nosig	7019.82	-0.0330573	0.104882	-0.315185	0.752621	0.999505	Nosig
Ilvbl	2426.12	-0.235242	0.0753575	-3.12169	0.00179819	0.00413098	Nosig	2066.31	0.0506526	0.0938261	0.539857	0.589296	0.999877	Nosig	2059.1	0.0706533	0.0929273	0.760308	0.44707	0.999505	Nosig
Syde1	1519.66	0.00403541	0.0486497	0.0829484	0.933893	0.952897	Nosig	1460.16	-0.0379413	0.0910676	-0.416628	0.67695	0.999877	Nosig	1484.1	-0.0219476	0.0855478	-0.256554	0.797523	0.999505	Nosig
Ccdc105	30.5669	-0.69497	0.206766	-3.36114	0.000776206	0.00190777	Nosig	20.5582	0.15854	0.258578	0.613124	0.539794	0.999877	Nosig	22.1841	-0.0201763	0.202226	-0.0997708	0.920526	0.999505	Nosig
Slc1a6	618.466	-0.606677	0.080804	-7.50801	6e-14	4.81e-13	Nosig	458.123	-0.0156957	0.108645	-0.144468	0.885131	0.999877	Nosig	475.365	-0.0474859	0.103052	-0.460795	0.644945	0.999505	Nosig
2610008E11Rik	1431.83	-0.0448377	0.0925269	-0.48459	0.627967	0.709772	Nosig	1303.11	0.0775121	0.121809	0.636344	0.524552	0.999877	Nosig	1367.93	-0.0162253	0.0799146	-0.203033	0.839109	0.999505	Nosig
Ppap2c	823.188	0.0330867	0.094086	0.351665	0.72509	0.791312	Nosig	799.747	-0.0385642	0.106514	-0.362059	0.717308	0.999877	Nosig	804.076	-0.00209475	0.0951171	-0.0220229	0.98243	0.999505	Nosig
Mier2	1223.54	-0.0601204	0.0640078	-0.939267	0.347594	0.441324	Nosig	1144.23	-0.0290277	0.101537	-0.285883	0.774968	0.999877	Nosig	1163.58	-0.0174862	0.0819963	-0.213256	0.831127	0.999505	Nosig
C2cd4c	278.077	-0.250895	0.0921623	-2.72232	0.00648249	0.0134013	Nosig	241.068	-0.0327074	0.116712	-0.28024	0.779293	0.999877	Nosig	228.011	0.125124	0.0890944	1.40439	0.160201	0.999505	Nosig
Shc2	1535.37	-0.358354	0.0964519	-3.71537	0.00020291	0.000551764	Nosig	1227.61	0.0926868	0.120953	0.766305	0.443495	0.999877	Nosig	1218.25	0.103991	0.0986306	1.05435	0.291724	0.999505	Nosig
Odf3l2	14.9165	-0.64389	0.325867	-1.97593	0.0481632	0.0811784	Nosig	18.1955	-1.34202	0.471937	-2.84364	0.00446011	0.999877	Down	13.2948	-0.347401	0.271133	-1.28129	0.200091	0.999505	Nosig
Madcam1	25.3511	-0.0616057	0.177968	-0.346162	0.729221	0.794865	Nosig	19.8437	0.597366	0.26052	2.29298	0.0218493	0.999877	Nosig	22.0525	0.162305	0.185277	0.876014	0.381023	0.999505	Nosig
Tpgs1	1923.76	-0.107715	0.0753229	-1.43004	0.152705	0.221847	Nosig	1796	-0.0818941	0.147798	-0.554093	0.579515	0.999877	Nosig	1747.88	0.036301	0.0850242	0.42695	0.669416	0.999505	Nosig
Cdc34	1890.39	0.0342823	0.0807016	0.424803	0.67098	0.745392	Nosig	2021.05	-0.328493	0.160108	-2.05169	0.0401994	0.999877	Nosig	1883.92	-0.0397083	0.0813992	-0.487822	0.625676	0.999505	Nosig
Gzmm	69.8851	-0.375803	0.127056	-2.95778	0.00309863	0.00682646	Nosig	60.6316	-0.184755	0.165121	-1.1189	0.263182	0.999877	Nosig	56.2402	0.0635401	0.127227	0.499422	0.617482	0.999505	Nosig
Bc1	298.18	-0.578385	0.182756	-3.16479	0.00155197	0.0036129	Nosig	247.809	-0.323335	0.245809	-1.31539	0.188378	0.999877	Nosig	209.735	0.154351	0.148966	1.03615	0.300131	0.999505	Nosig
Bsg	21771.7	0.0125549	0.0889781	0.141101	0.88779	0.918908	Nosig	21551.4	-0.122392	0.118079	-1.03653	0.299956	0.999877	Nosig	21250.7	-0.0148326	0.0939658	-0.157851	0.874574	0.999505	Nosig
Hcn2	11692.8	-0.713117	0.10516	-6.78127	1.19e-11	7.69e-11	Nosig	7950.8	0.11075	0.0926129	1.19583	0.231761	0.999877	Nosig	7688.62	0.166821	0.0973263	1.71404	0.0865214	0.999505	Nosig
Polrmt	1487.94	-0.18337	0.0528863	-3.46725	0.000525813	0.00133632	Nosig	1335.07	-0.0503735	0.129609	-0.388656	0.69753	0.999877	Nosig	1349.32	-0.0184784	0.07768	-0.237879	0.811975	0.999505	Nosig
Fgf22	85.6844	-0.307263	0.121561	-2.52765	0.0114828	0.0224741	Nosig	70.3698	0.0731429	0.167033	0.437896	0.661461	0.999877	Nosig	65.1368	0.235023	0.145147	1.6192	0.105404	0.999505	Nosig
Rnf126	1777.6	-0.107178	0.096452	-1.1112	0.26648	0.355079	Nosig	1610.23	0.0148928	0.121845	0.122228	0.902718	0.999877	Nosig	1652.56	-0.00845336	0.0878754	-0.0961971	0.923364	0.999505	Nosig
Fstl3	56.1472	1.19709	0.176706	6.77446	1.25e-11	8.03e-11	Up	83.5973	-0.260783	0.214374	-1.21649	0.2238	0.999877	Nosig	71.6553	0.172981	0.175252	0.987041	0.323623	0.999505	Nosig
Prss57	11.8842	0.529296	0.308057	1.71818	0.0857646	0.134921	Nosig	13.0287	0.112447	0.383334	0.293339	0.769263	0.999877	Nosig	11.1195	0.447885	0.265966	1.68399	0.0921829	0.999505	Nosig
Palm	4776.15	-0.0860407	0.0987574	-0.871232	0.383627	0.478473	Nosig	4425.97	-0.0321945	0.123123	-0.261482	0.793721	0.999877	Nosig	4482.91	-0.0111973	0.0768069	-0.145786	0.884091	0.999505	Nosig
Misp	23.1145	-0.189673	0.275498	-0.688473	0.491155	0.584242	Nosig	21.833	-0.210868	0.293708	-0.717949	0.472789	0.999877	Nosig	20.0096	0.0685818	0.214635	0.319527	0.749327	0.999505	Nosig
E130317F20Rik	157.675	-0.219261	0.120199	-1.82414	0.0681307	0.110533	Nosig	142.259	-0.110027	0.123966	-0.887559	0.374778	0.999877	Nosig	146.578	-0.0960771	0.116164	-0.827081	0.408191	0.999505	Nosig
Ptbp1	2802.04	1.03308	0.114879	8.99281	2.41e-19	2.83e-18	Up	3714.88	-0.0282107	0.0784109	-0.35978	0.719011	0.999877	Nosig	3748.5	-0.00178129	0.0642891	-0.0277074	0.977896	0.999505	Nosig
BC005764	2504.15	-0.492674	0.103507	-4.7598	1.94e-06	7.05e-06	Nosig	1946.2	-0.00409812	0.119251	-0.0343654	0.972586	0.999877	Nosig	1908.46	0.0692872	0.0898603	0.771055	0.440674	0.999505	Nosig
Prtn3	103.093	1.30995	0.428264	3.05875	0.00222263	0.00502402	Up	118.601	0.756198	0.500287	1.51153	0.130654	0.999877	Nosig	88.7898	1.12405	0.396589	2.83429	0.00459277	0.834904	Up
Elane	74.3398	2.60717	0.701526	3.71643	0.00020206	0.000549698	Up	95.7014	1.28088	0.804537	1.59207	0.111369	0.999877	Nosig	61.4168	1.87033	0.601303	3.11046	0.00186798	0.573378	Up
Cfd	60.1252	-0.744968	0.729431	-1.0213	0.307112	0.398761	Nosig	205.452	-1.49999	1.18312	-1.26782	0.204861	0.999877	Nosig	53.2861	-0.450112	0.685006	-0.657091	0.511122	0.999505	Nosig
Med16	1677.54	-0.0292706	0.0890851	-0.328569	0.742482	0.805739	Nosig	1564.8	0.0179408	0.121193	0.148035	0.882315	0.999877	Nosig	1542.55	0.0728677	0.073271	0.994496	0.319982	0.999505	Nosig
R3hdm4	3350.67	-0.166159	0.0580168	-2.86397	0.00418366	0.00898988	Nosig	2996.51	-0.0202623	0.121088	-0.167335	0.867107	0.999877	Nosig	3021.61	0.00480859	0.0698511	0.0688406	0.945117	0.999505	Nosig
Kiss1r	268.886	-0.383805	0.0904897	-4.24142	2.22e-05	7.01e-05	Nosig	213.762	0.0725526	0.145046	0.500203	0.616932	0.999877	Nosig	208.694	0.126777	0.0998766	1.26934	0.20432	0.999505	Nosig
Arid3a	387.038	0.642311	0.0920342	6.97904	2.97e-12	2.04e-11	Nosig	446.293	0.0733567	0.10475	0.700305	0.483737	0.999877	Nosig	449.32	0.0643013	0.0853215	0.753635	0.451068	0.999505	Nosig
Wdr18	2718.81	-0.303193	0.0887758	-3.41527	0.000637194	0.00159263	Nosig	2378.68	-0.124644	0.154019	-0.809273	0.418358	0.999877	Nosig	2317.44	0.00738254	0.0816967	0.0903653	0.927997	0.999505	Nosig
Grin3b	258.923	-1.46493	0.0815266	-17.9688	3.42e-72	1.8e-70	Down	123.732	0.0459425	0.170448	0.269539	0.787515	0.999877	Nosig	120.321	0.113159	0.101693	1.11275	0.265815	0.999505	Nosig
Tmem259	5102.38	0.0255285	0.0722665	0.353255	0.723897	0.790248	Nosig	4970.48	-0.0554846	0.12526	-0.442957	0.657797	0.999877	Nosig	4975.99	-0.00282076	0.0810915	-0.0347849	0.972251	0.999505	Nosig
Cnn2	757.506	0.565321	0.119181	4.74339	2.1e-06	7.62e-06	Nosig	901.783	-0.105251	0.163625	-0.643245	0.520065	0.999877	Nosig	837.185	0.114715	0.109668	1.04602	0.295552	0.999505	Nosig
Abca7	2562.38	-0.287328	0.10647	-2.69867	0.00696169	0.0143073	Nosig	2087.54	0.128657	0.125709	1.02346	0.306093	0.999877	Nosig	2173.93	0.0296622	0.0906918	0.327066	0.743618	0.999505	Nosig
Hmha1	1859.38	2.24158	0.140057	16.0047	1.18e-57	4.72e-56	Up	3035.55	0.0600296	0.123765	0.485027	0.627657	0.999877	Nosig	3295.27	-0.0904667	0.0985921	-0.917586	0.358836	0.999505	Nosig
Polr2e	2234.97	0.018961	0.0937331	0.202287	0.839693	0.881049	Nosig	2189.49	-0.0819161	0.109855	-0.745673	0.455865	0.999877	Nosig	2262.9	-0.081063	0.0912146	-0.888706	0.374161	0.999505	Nosig
Gpx4	19608.1	0.00962625	0.091762	0.104905	0.916452	0.939803	Nosig	20287.8	-0.260259	0.1366	-1.90526	0.0567458	0.999877	Nosig	20529.7	-0.152803	0.0913643	-1.67246	0.0944333	0.999505	Nosig
Sbno2	2095.62	1.77241	0.078943	22.4518	1.23e-111	1.26e-109	Up	3211.89	0.0219965	0.107164	0.20526	0.837369	0.999877	Nosig	3459.7	-0.0983805	0.0935077	-1.05211	0.292749	0.999505	Nosig
Stk11	3814.9	-0.00581831	0.0959559	-0.0606353	0.95165	0.965318	Nosig	3647.67	-0.0349452	0.0729001	-0.479358	0.631684	0.999877	Nosig	3845.54	-0.0907966	0.0882394	-1.02898	0.303489	0.999505	Nosig
Dos	6536.37	-0.551835	0.0951	-5.80268	6.53e-09	3.15e-08	Nosig	4922.94	0.0143263	0.11855	0.120847	0.903813	0.999877	Nosig	4848.07	0.0723715	0.0925114	0.782298	0.434039	0.999505	Nosig
Atp5d	7574.02	-0.194305	0.0851901	-2.28084	0.0225576	0.0412288	Nosig	6874.13	-0.102692	0.10567	-0.97182	0.33114	0.999877	Nosig	7049.06	-0.0786455	0.0979565	-0.802862	0.422055	0.999505	Nosig
Midn	2464.83	0.761191	0.0684744	11.1164	1.04e-28	1.94e-27	Nosig	2965.53	0.0483491	0.0977806	0.494466	0.620977	0.999877	Nosig	2969.76	0.059799	0.0865168	0.691184	0.48945	0.999505	Nosig
Cirbp	2816.05	0.113619	0.106925	1.0626	0.287962	0.378397	Nosig	2843.99	-0.0652185	0.151467	-0.430579	0.666775	0.999877	Nosig	3206.15	-0.236384	0.179378	-1.3178	0.187571	0.999505	Nosig
1600002K03Rik	221.411	0.283644	0.146372	1.93783	0.0526437	0.0879867	Nosig	239.483	-0.0923179	0.13651	-0.676273	0.498867	0.999877	Nosig	240.676	-0.0344853	0.11262	-0.306209	0.759445	0.999505	Nosig
Efna2	352.047	-0.449496	0.0690041	-6.51404	7.32e-11	4.38e-10	Nosig	292.347	-0.152658	0.105001	-1.45388	0.14598	0.999877	Nosig	283.688	-0.00663149	0.107884	-0.0614685	0.950986	0.999505	Nosig
Mum1	2354.93	-0.318235	0.0744561	-4.27414	1.92e-05	6.12e-05	Nosig	1939.39	0.0476434	0.110055	0.432906	0.665083	0.999877	Nosig	2000.99	0.000336003	0.0741126	0.00453368	0.996383	0.999505	Nosig
Ndufs7	4246.23	-0.352315	0.0882939	-3.99026	6.6e-05	0.000194008	Nosig	3651.07	-0.135871	0.102195	-1.32952	0.183675	0.999877	Nosig	3735.45	-0.0948646	0.0956854	-0.991423	0.321479	0.999505	Nosig
Gamt	856.469	0.0365803	0.0870931	0.420014	0.674475	0.748222	Nosig	782.496	0.1708	0.124478	1.37213	0.170023	0.999877	Nosig	786.042	0.124794	0.127915	0.975601	0.329262	0.999505	Nosig
Dazap1	2111.48	0.0176879	0.0746286	0.237013	0.812647	0.859778	Nosig	1991.62	0.038425	0.110916	0.346432	0.729018	0.999877	Nosig	2029.22	0.0197785	0.0789293	0.250585	0.802135	0.999505	Nosig
Rps15	16572.6	0.273556	0.0943913	2.89811	0.00375423	0.00814135	Nosig	18439.2	-0.193186	0.137144	-1.40864	0.158943	0.999877	Nosig	18710.1	-0.114983	0.0927865	-1.23922	0.215265	0.999505	Nosig
Apc2	5839.69	-0.742646	0.0917176	-8.09709	5.63e-16	5.35e-15	Nosig	4032.45	0.0164091	0.118046	0.139006	0.889446	0.999877	Nosig	4131.71	-0.00456004	0.0899876	-0.0506741	0.959585	0.999505	Nosig
2310011J03Rik	1695.53	0.155081	0.0834453	1.85848	0.063101	0.103389	Nosig	1757.87	-0.102533	0.138902	-0.738173	0.46041	0.999877	Nosig	1743.01	-0.0134325	0.0838578	-0.160182	0.872738	0.999505	Nosig
Pcsk4	127.789	0.201177	0.116352	1.72903	0.083803	0.132178	Nosig	131.155	-0.0209903	0.170421	-0.123168	0.901974	0.999877	Nosig	138.834	-0.0884588	0.142467	-0.620909	0.534659	0.999505	Nosig
Reep6	181.565	-0.697932	0.111004	-6.28744	3.23e-10	1.81e-09	Nosig	120.279	0.224373	0.13119	1.71028	0.0872137	0.999877	Nosig	118.32	0.197747	0.130688	1.51313	0.130247	0.999505	Nosig
Adamtsl5	820.354	-0.375734	0.0715811	-5.24906	1.53e-07	6.36e-07	Nosig	714.543	-0.204267	0.147396	-1.38584	0.165796	0.999877	Nosig	652.93	0.0813937	0.0791328	1.02857	0.303681	0.999505	Nosig
Plk5	668.669	-0.427325	0.112011	-3.81502	0.000136174	0.000381199	Nosig	552.127	-0.10883	0.106093	-1.02579	0.304988	0.999877	Nosig	555.305	-0.0446983	0.107385	-0.416245	0.677231	0.999505	Nosig
Mex3d	614.772	0.130163	0.0682452	1.90728	0.0564841	0.0936552	Nosig	593.897	0.098543	0.0855694	1.15162	0.249479	0.999877	Nosig	564.772	0.191556	0.0898178	2.13272	0.0329477	0.999505	Nosig
Mbd3	4803.59	-0.0509043	0.1012	-0.503005	0.614961	0.698027	Nosig	4605.11	-0.0982236	0.111765	-0.878844	0.379486	0.999877	Nosig	4710.77	-0.0711261	0.0845761	-0.840972	0.400364	0.999505	Nosig
Uqcr11	4086.04	-0.215054	0.089256	-2.40941	0.0159782	0.0302673	Nosig	3817.47	-0.217556	0.143818	-1.51272	0.130352	0.999877	Nosig	3713.62	-0.0494237	0.0967817	-0.510672	0.609581	0.999505	Nosig
Tcf3	1654.29	0.305327	0.112082	2.72415	0.00644682	0.0133321	Nosig	1726.1	0.0464532	0.0740368	0.627433	0.530375	0.999877	Nosig	1764.93	0.0171469	0.0769751	0.222759	0.823723	0.999505	Nosig
Onecut3	26.1404	-0.81798	0.190886	-4.28518	1.83e-05	5.84e-05	Nosig	15.1293	0.525755	0.281588	1.86711	0.0618867	0.999877	Nosig	13.7192	0.538687	0.213195	2.52673	0.011513	0.999505	Nosig
Atp8b3	81.1411	-1.01169	0.17107	-5.91388	3.34e-09	1.66e-08	Down	51.7683	-0.144319	0.20723	-0.696419	0.486166	0.999877	Nosig	52.6569	-0.0851452	0.139141	-0.611935	0.540581	0.999505	Nosig
Rexo1	1610.18	-0.0112371	0.057697	-0.19476	0.845581	0.88564	Nosig	1476.31	0.0972934	0.121767	0.799011	0.424284	0.999877	Nosig	1546.24	0.000581352	0.0941278	0.0061762	0.995072	0.999505	Nosig
Klf16	618.853	-0.0281091	0.0811543	-0.346366	0.729068	0.794746	Nosig	580.044	0.00473735	0.094801	0.0499715	0.960145	0.999877	Nosig	572.134	0.0615378	0.090027	0.683548	0.494261	0.999505	Nosig
Abhd17a	4866.4	-0.515134	0.0981939	-5.24609	1.55e-07	6.46e-07	Nosig	3839	-0.0844922	0.149711	-0.564369	0.572503	0.999877	Nosig	3772.29	0.0158288	0.0912118	0.17354	0.862227	0.999505	Nosig
Adat3	113.692	0.0773133	0.0992055	0.779325	0.435788	0.530018	Nosig	110.685	0.00438323	0.158192	0.0277083	0.977895	0.999877	Nosig	110.346	0.0443273	0.115707	0.383101	0.701645	0.999505	Nosig
Scamp4	1918.5	0.125505	0.0738496	1.69947	0.0892302	0.139755	Nosig	1901.18	0.00670297	0.0853409	0.0785435	0.937396	0.999877	Nosig	1947.11	-0.00917598	0.0936794	-0.0979509	0.921971	0.999505	Nosig
Csnk1g2	5860.54	-0.300937	0.0793182	-3.79405	0.000148207	0.000412594	Nosig	4990.08	-0.0372986	0.0994286	-0.375129	0.707564	0.999877	Nosig	4998.29	0.00727716	0.0848388	0.0857763	0.931644	0.999505	Nosig
Btbd2	3467.09	-0.218677	0.0962534	-2.27189	0.0230934	0.0420851	Nosig	2974.2	0.0484509	0.0937903	0.516588	0.605444	0.999877	Nosig	2968.9	0.0661949	0.0845529	0.782882	0.433697	0.999505	Nosig
Mknk2	2313.3	0.446896	0.0769301	5.80911	6.28e-09	3.04e-08	Nosig	3052.42	-0.512441	0.200022	-2.56192	0.0104095	0.999877	Nosig	2628.85	-0.0136949	0.0972251	-0.140858	0.887982	0.999505	Nosig
Mob3a	1323.12	0.195283	0.111045	1.75859	0.0786468	0.125154	Nosig	1360.88	-0.033275	0.101852	-0.326699	0.743895	0.999877	Nosig	1366.84	0.00466742	0.083038	0.0562082	0.955176	0.999505	Nosig
Izumo4	1173.36	-0.0372454	0.0920792	-0.404493	0.68585	0.758014	Nosig	1134.45	-0.106455	0.119396	-0.891608	0.372603	0.999877	Nosig	1176.58	-0.102742	0.113088	-0.908512	0.363608	0.999505	Nosig
Ap3d1	7358.84	-0.134478	0.0664177	-2.02473	0.0428954	0.0731307	Nosig	6695.42	-0.0341491	0.125132	-0.272904	0.784927	0.999877	Nosig	6816.42	-0.0225582	0.0475792	-0.474119	0.635415	0.999505	Nosig
Dot1l	2159.48	0.257051	0.068258	3.76587	0.000165969	0.000458944	Nosig	2251.58	-0.00447883	0.134711	-0.0332476	0.973477	0.999877	Nosig	2316.27	-0.0247643	0.107711	-0.229914	0.818159	0.999505	Nosig
Plekhj1	1807.24	-0.0854374	0.102958	-0.829827	0.406637	0.501145	Nosig	1737.39	-0.146688	0.113203	-1.29579	0.195049	0.999877	Nosig	1725.7	-0.0445719	0.0826495	-0.539287	0.589689	0.999505	Nosig
Sf3a2	1332.59	0.213811	0.0790988	2.70308	0.00686993	0.0141267	Nosig	1281.86	0.214711	0.105717	2.031	0.0422547	0.999877	Nosig	1344.96	0.0640638	0.0898301	0.713166	0.475743	0.999505	Nosig
Amh	50.7363	-0.673063	0.170032	-3.95845	7.54e-05	0.000219965	Nosig	34.6168	0.148231	0.217652	0.681045	0.495843	0.999877	Nosig	35.7262	0.0644573	0.15879	0.405928	0.684795	0.999505	Nosig
Jsrp1	93.2712	-0.635824	0.408706	-1.5557	0.11978	0.180051	Nosig	164.855	-2.07087	0.686236	-3.01772	0.0025468	0.999877	Down	87.4333	-0.438409	0.450301	-0.973591	0.33026	0.999505	Nosig
Lingo3	585.006	-0.455446	0.0919416	-4.95364	7.28e-07	2.79e-06	Nosig	463.647	-0.0165662	0.0859143	-0.192823	0.847098	0.999877	Nosig	453.397	0.0674724	0.0893885	0.754822	0.450356	0.999505	Nosig
Lsm7	1258.29	-0.117784	0.0870443	-1.35315	0.176009	0.250664	Nosig	1235.59	-0.24921	0.140051	-1.77942	0.0751705	0.999877	Nosig	1234.71	-0.12202	0.0916694	-1.33109	0.183159	0.999505	Nosig
Sppl2b	1978.35	-0.241473	0.0706329	-3.4187	0.000629213	0.00157442	Nosig	1713.47	-0.0127174	0.119813	-0.106144	0.915468	0.999877	Nosig	1667.17	0.079635	0.0898165	0.886641	0.375272	0.999505	Nosig
Tmprss9	28.2142	-0.7659	0.190274	-4.02524	5.69e-05	0.000168836	Nosig	17.5353	0.346375	0.279179	1.24069	0.214719	0.999877	Nosig	17.1958	0.268802	0.210583	1.27647	0.20179	0.999505	Nosig
Timm13	2278.43	-0.014069	0.0900685	-0.156203	0.875873	0.909283	Nosig	2274.89	-0.179526	0.139717	-1.28492	0.198819	0.999877	Nosig	2216.02	-0.0275159	0.0879177	-0.312974	0.7543	0.999505	Nosig
Lmnb2	1204.95	-0.118417	0.0766743	-1.54441	0.122489	0.183561	Nosig	1090.59	0.00217599	0.0910747	0.0238923	0.980939	0.999877	Nosig	1095.44	0.0257747	0.0690402	0.373329	0.708904	0.999505	Nosig
Gadd45b	1076.08	0.927523	0.0988701	9.38124	6.52e-21	8.4e-20	Nosig	1462.36	-0.190997	0.14867	-1.28471	0.198895	0.999877	Nosig	1518.58	-0.158569	0.108269	-1.46459	0.143034	0.999505	Nosig
Gng7	2482.3	-0.0884438	0.061281	-1.44325	0.14895	0.21693	Nosig	2248.9	0.0363001	0.0734231	0.494396	0.621027	0.999877	Nosig	2398.09	-0.0703718	0.0892666	-0.788333	0.430502	0.999505	Nosig
Diras1	4854.09	-0.671415	0.0916559	-7.32539	2.38e-13	1.82e-12	Nosig	3411.08	0.0655157	0.123711	0.529589	0.596397	0.999877	Nosig	3467.38	0.0403889	0.0939842	0.429741	0.667384	0.999505	Nosig
Slc39a3	2702.22	-0.296851	0.0720948	-4.11751	3.83e-05	0.000116677	Nosig	2249.36	0.0427971	0.110271	0.388107	0.697937	0.999877	Nosig	2230.5	0.0758431	0.0832993	0.910489	0.362565	0.999505	Nosig
Sgta	5456.02	-0.0776004	0.0811138	-0.956686	0.338726	0.432121	Nosig	5142.05	-0.0758099	0.0867419	-0.873971	0.382134	0.999877	Nosig	5203.16	-0.0362133	0.0896204	-0.404074	0.686158	0.999505	Nosig
Thop1	1636.36	-0.202712	0.0706984	-2.86727	0.00414027	0.0089072	Nosig	1490.3	-0.122252	0.112056	-1.09099	0.275279	0.999877	Nosig	1455.66	0.00347101	0.0850831	0.0407955	0.967459	0.999505	Nosig
Creb3l3	23.6184	-0.112433	0.247585	-0.454117	0.649745	0.728174	Nosig	21.2842	0.0365053	0.281239	0.129801	0.896724	0.999877	Nosig	21.4511	0.0303726	0.255821	0.118726	0.905492	0.999505	Nosig
Map2k2	4062.25	-0.0294375	0.106114	-0.277414	0.781462	0.83634	Nosig	3879.74	-0.059373	0.0825	-0.719673	0.471726	0.999877	Nosig	3998.75	-0.0618756	0.0860509	-0.719058	0.472105	0.999505	Nosig
Zbtb7a	5081.75	-0.199716	0.0901937	-2.2143	0.0268082	0.0480445	Nosig	4406.82	0.0376675	0.100757	0.373844	0.70852	0.999877	Nosig	4384.53	0.0661727	0.0746269	0.886713	0.375233	0.999505	Nosig
Pias4	948.705	0.00483979	0.0681591	0.0710073	0.943392	0.959246	Nosig	926.155	-0.0862466	0.104525	-0.825126	0.4093	0.999877	Nosig	900.439	0.0344121	0.0807781	0.426008	0.670102	0.999505	Nosig
Eef2	72695.9	0.0433157	0.100522	0.430906	0.666537	0.741681	Nosig	71047.7	-0.0445745	0.116799	-0.381635	0.702732	0.999877	Nosig	71562.6	-0.00791188	0.0806499	-0.0981016	0.921852	0.999505	Nosig
Snord37	7.23103	-0.0842572	0.313821	-0.268488	0.788323	0.841806	Nosig	7.32746	-0.322262	0.419519	-0.768171	0.442386	0.999877	Nosig	6.53548	0.0529194	0.320209	0.165265	0.868735	0.999505	Nosig
Dapk3	1519.85	-0.0671237	0.117866	-0.569492	0.569022	0.657729	Nosig	1425.67	-0.0472392	0.124194	-0.380365	0.703675	0.999877	Nosig	1395.33	0.0471003	0.0825216	0.570763	0.56816	0.999505	Nosig
Atcayos	16.9691	-0.256727	0.230876	-1.11197	0.266151	0.354692	Nosig	20.2361	-0.914075	0.432221	-2.11483	0.0344441	0.999877	Nosig	14.294	0.065551	0.306658	0.213759	0.830735	0.999505	Nosig
Nmrk2	28.5367	-1.01023	0.523601	-1.92939	0.0536829	0.0895669	Nosig	36.077	-1.77098	0.824769	-2.14724	0.0317739	0.999877	Down	29.3645	-0.916196	0.582057	-1.57407	0.115472	0.999505	Nosig
Atcay	6645.55	-0.733198	0.100934	-7.2641	3.76e-13	2.8e-12	Nosig	4682.34	-0.0355826	0.111792	-0.318294	0.750262	0.999877	Nosig	4635.26	0.031531	0.0855458	0.368586	0.712436	0.999505	Nosig
Zfr2	1756.52	-0.508999	0.0665291	-7.65077	2e-14	1.67e-13	Nosig	1334.24	0.0472204	0.146675	0.321938	0.7475	0.999877	Nosig	1354.19	0.0322987	0.0815391	0.396113	0.692021	0.999505	Nosig
Matk	3027.28	-0.61252	0.114809	-5.3351	9.55e-08	4.06e-07	Nosig	2283.99	-0.0786653	0.135918	-0.578769	0.562745	0.999877	Nosig	2319.35	-0.0449089	0.102772	-0.436976	0.662129	0.999505	Nosig
Mrpl54	881.485	-0.138917	0.0863842	-1.60813	0.107807	0.164396	Nosig	858.844	-0.250405	0.159601	-1.56894	0.116662	0.999877	Nosig	837.247	-0.0755812	0.0915139	-0.825898	0.408862	0.999505	Nosig
Apba3	1298.36	0.128759	0.0922104	1.39636	0.162606	0.234187	Nosig	1345.62	-0.13129	0.121512	-1.08046	0.279936	0.999877	Nosig	1294.26	0.0281999	0.080454	0.350509	0.725957	0.999505	Nosig
Tjp3	22.5847	1.29104	0.207546	6.22051	4.96e-10	2.7e-09	Up	31.2972	0.0301193	0.218506	0.137842	0.890365	0.999877	Nosig	31.0002	0.0732091	0.144162	0.507826	0.611576	0.999505	Nosig
Pip5k1c	6224.07	-0.265292	0.0819156	-3.2386	0.00120118	0.00285412	Nosig	5296.36	0.0130962	0.101799	0.128648	0.897636	0.999877	Nosig	5368.39	0.014718	0.0783779	0.187783	0.851047	0.999505	Nosig
Cactin	1370.79	0.0197682	0.084753	0.233245	0.815571	0.862169	Nosig	1302.62	0.0164442	0.0719483	0.228556	0.819214	0.999877	Nosig	1321.38	0.015067	0.0736182	0.204664	0.837835	0.999505	Nosig
Tbxa2r	59.4979	-0.381286	0.174993	-2.17887	0.0293416	0.0520707	Nosig	45.623	0.199592	0.239344	0.833912	0.404331	0.999877	Nosig	44.0774	0.219745	0.190893	1.15114	0.249673	0.999505	Nosig
Gipc3	14.4512	-0.387975	0.255516	-1.5184	0.128914	0.191623	Nosig	11.6672	0.040936	0.307591	0.133086	0.894126	0.999877	Nosig	11.222	0.114616	0.2891	0.396458	0.691767	0.999505	Nosig
Hmg20b	1408.89	0.246176	0.0966195	2.54789	0.0108376	0.0213402	Nosig	1508.08	-0.101281	0.124122	-0.815983	0.41451	0.999877	Nosig	1528.78	-0.0558756	0.0764916	-0.73048	0.465097	0.999505	Nosig
Mfsd12	788.945	0.869938	0.149333	5.82551	5.69e-09	2.77e-08	Nosig	999.82	-0.0187249	0.126399	-0.148142	0.882231	0.999877	Nosig	988.895	0.043483	0.0993217	0.4378	0.661531	0.999505	Nosig
4930404N11Rik	1227.7	0.946757	0.0799489	11.842	2.37e-32	5.01e-31	Nosig	1570.45	0.016074	0.119881	0.134084	0.893337	0.999877	Nosig	1635.78	-0.036761	0.088143	-0.417061	0.676634	0.999505	Nosig
Fzr1	2617.49	-0.213843	0.0884013	-2.419	0.0155632	0.0295521	Nosig	2318.07	-0.0482478	0.106174	-0.454423	0.649525	0.999877	Nosig	2273.92	0.0417556	0.0868136	0.48098	0.630531	0.999505	Nosig
Dohh	2504.93	-0.288631	0.0979991	-2.94524	0.00322705	0.00708617	Nosig	2189.73	-0.103429	0.143467	-0.720923	0.470957	0.999877	Nosig	2097.74	0.053649	0.0819771	0.654439	0.512829	0.999505	Nosig
Smim24	68.2032	1.15126	0.237174	4.85409	1.21e-06	4.51e-06	Up	90.0985	0.0763871	0.178147	0.428787	0.668078	0.999877	Nosig	82.2079	0.267437	0.13704	1.95153	0.0509944	0.999505	Nosig
Nfic	8973.37	-0.310567	0.0727866	-4.26682	1.98e-05	6.31e-05	Nosig	7408.92	0.0502096	0.11341	0.442728	0.657962	0.999877	Nosig	7689.09	-0.00946798	0.075386	-0.125593	0.900054	0.999505	Nosig
Celf5	1703.21	-0.314259	0.0840211	-3.74024	0.000183848	0.000504158	Nosig	1463.68	-0.0848653	0.129781	-0.65391	0.51317	0.999877	Nosig	1412.15	0.0515724	0.088452	0.583056	0.559856	0.999505	Nosig
Ncln	2637.05	0.125295	0.055889	2.24184	0.0249714	0.0451316	Nosig	2624.72	-0.00666271	0.0981766	-0.0678646	0.945893	0.999877	Nosig	2644.49	0.0144249	0.0851007	0.169504	0.8654	0.999505	Nosig
S1pr4	43.5258	0.579548	0.220339	2.63026	0.00853205	0.0172341	Nosig	47.3575	0.207149	0.247001	0.838655	0.401663	0.999877	Nosig	47.7049	0.144916	0.180306	0.803723	0.421557	0.999505	Nosig
Gna15	326.013	2.27014	0.147717	15.3681	2.68e-53	9.55e-52	Up	556.694	-0.0718596	0.13288	-0.540786	0.588655	0.999877	Nosig	569.492	-0.0556541	0.106574	-0.522211	0.601524	0.999505	Nosig
Gna11	4983.08	-0.0925981	0.0897056	-1.03224	0.301958	0.39323	Nosig	4718.35	-0.108195	0.11066	-0.977726	0.32821	0.999877	Nosig	4737.67	-0.041254	0.0755945	-0.545728	0.585253	0.999505	Nosig
Aes	24897.2	-0.361129	0.0924716	-3.9053	9.41e-05	0.000270239	Nosig	21038.7	-0.0944229	0.116114	-0.813192	0.416108	0.999877	Nosig	21515.8	-0.0682423	0.0930028	-0.733766	0.463092	0.999505	Nosig
Tle2	1517.19	-0.345397	0.112842	-3.06089	0.00220682	0.00499265	Nosig	1242.83	0.0281543	0.157478	0.178783	0.858108	0.999877	Nosig	1300.51	-0.0384657	0.118704	-0.324047	0.745902	0.999505	Nosig
Tle6	281.477	0.146659	0.116174	1.26241	0.206802	0.287329	Nosig	289.53	-0.087424	0.0963461	-0.907395	0.364198	0.999877	Nosig	302.087	-0.101293	0.100158	-1.01133	0.311857	0.999505	Nosig
BC025920	182.878	-0.579152	0.111664	-5.18657	2.14e-07	8.75e-07	Nosig	134.211	0.0601831	0.11481	0.524198	0.600141	0.999877	Nosig	138.341	0.00559769	0.11731	0.0477171	0.961942	0.999505	Nosig
Sirt6	714.881	-0.102107	0.0673553	-1.51595	0.129532	0.192464	Nosig	655.987	-0.0202778	0.106888	-0.18971	0.849536	0.999877	Nosig	636.633	0.0797486	0.090627	0.879965	0.378878	0.999505	Nosig
Ankrd24	2574.65	-0.650693	0.0913968	-7.11944	1.08e-12	7.74e-12	Nosig	1852.11	0.0194266	0.142972	0.135877	0.891919	0.999877	Nosig	1854.62	0.0421116	0.106799	0.394307	0.693355	0.999505	Nosig
Gm10778	52.1301	-0.0213262	0.130266	-0.163713	0.869957	0.904232	Nosig	46.9644	0.164054	0.180125	0.910779	0.362412	0.999877	Nosig	45.2229	0.202532	0.13547	1.49503	0.134907	0.999505	Nosig
Zfp433	124.276	-0.00202472	0.110834	-0.018268	0.985425	0.990116	Nosig	112.093	0.169998	0.151652	1.12097	0.262299	0.999877	Nosig	119.402	0.00584226	0.112397	0.0519789	0.958546	0.999505	Nosig
Zfp781	214.428	-0.151184	0.106083	-1.42515	0.154115	0.223591	Nosig	182.554	0.164125	0.0964987	1.7008	0.0889809	0.999877	Nosig	190.767	0.0434889	0.105501	0.412213	0.680183	0.999505	Nosig
Zfp873	239.956	-0.00362923	0.119889	-0.0302716	0.97585	0.98289	Nosig	229.912	-0.0380325	0.114977	-0.330784	0.740808	0.999877	Nosig	229.791	0.010601	0.104115	0.10182	0.9189	0.999505	Nosig
AU041133	315.946	-0.011028	0.089256	-0.123555	0.901668	0.929051	Nosig	286.349	0.141258	0.130468	1.0827	0.27894	0.999877	Nosig	281.202	0.151306	0.10073	1.50209	0.133073	0.999505	Nosig
Zfp938	1044.29	-0.282927	0.0786453	-3.59751	0.000321282	0.000847862	Nosig	902.28	-0.0588692	0.128825	-0.456972	0.647691	0.999877	Nosig	956.528	-0.11694	0.0805096	-1.4525	0.146363	0.999505	Nosig
1190007I07Rik	263.547	-0.059549	0.0945682	-0.629693	0.528895	0.620354	Nosig	257.071	-0.156409	0.137095	-1.14088	0.25392	0.999877	Nosig	250.443	-0.0143269	0.0999796	-0.143298	0.886055	0.999505	Nosig
Tdg	2.87257	-0.0949353	0.556656	-0.170546	0.864581	0.900293	Nosig								1.70159	0.94508	0.627083	1.50711	0.131784	0.999505	Nosig
Glt8d2	158.826	-0.45313	0.118416	-3.82661	0.000129923	0.000364656	Nosig	132.548	-0.171229	0.149516	-1.14522	0.252117	0.999877	Nosig	123.982	0.0527699	0.145337	0.363088	0.716539	0.999505	Nosig
Hcfc2	689.618	-0.056077	0.0771077	-0.727256	0.467069	0.561554	Nosig	645.92	-0.028969	0.0731631	-0.395951	0.692141	0.999877	Nosig	642.746	0.0241549	0.09046	0.267023	0.789452	0.999505	Nosig
Nfyb	1307.69	-0.231445	0.0814975	-2.83991	0.00451265	0.00963184	Nosig	1132.19	-0.00016408	0.098602	-0.00166406	0.998672	0.999877	Nosig	1169.06	-0.0296589	0.0773214	-0.383579	0.70129	0.999505	Nosig
Txnrd1	4843.2	0.255961	0.0899454	2.84573	0.00443091	0.00946962	Nosig	5051.45	-0.00852268	0.0770942	-0.110549	0.911974	0.999877	Nosig	5084.6	0.015168	0.0813136	0.186537	0.852023	0.999505	Nosig
Eid3	6.70602	0.992428	0.351655	2.82216	0.00477012	0.0101332	Nosig	8.18502	0.19865	0.380957	0.521449	0.602054	0.999877	Nosig	7.10815	0.466528	0.305329	1.52795	0.126524	0.999505	Nosig
Chst11	2621.94	0.896268	0.0691189	12.967	1.88e-38	4.82e-37	Nosig	3340.49	-0.0161807	0.128447	-0.125972	0.899754	0.999877	Nosig	3474.69	-0.0533993	0.0797119	-0.669904	0.502919	0.999505	Nosig
Slc41a2	974.083	-0.368891	0.0999153	-3.69204	0.000222465	0.000601963	Nosig	766.634	0.130683	0.0877657	1.489	0.136488	0.999877	Nosig	774.021	0.0918001	0.0837919	1.09557	0.273266	0.999505	Nosig
D10Wsu102e	1531.39	0.00451269	0.0998089	0.0452133	0.963937	0.974514	Nosig	1453.66	0.00101918	0.109346	0.00932068	0.992563	0.999877	Nosig	1479.4	-0.000534614	0.0654197	-0.00817206	0.99348	0.999505	Nosig
Aldh1l2	1514.2	1.06175	0.121782	8.71844	2.82e-18	3.14e-17	Up	1972.56	0.052686	0.136564	0.385798	0.699646	0.999877	Nosig	2067.39	-0.0274933	0.124973	-0.219994	0.825876	0.999505	Nosig
A230046K03Rik	3625.75	0.112336	0.079498	1.41306	0.157637	0.228026	Nosig	3518.03	0.0607393	0.080772	0.751984	0.45206	0.999877	Nosig	3596.57	0.02596	0.0900383	0.288322	0.7731	0.999505	Nosig
Appl2	7641.93	-0.103806	0.101693	-1.02078	0.307359	0.398975	Nosig	6790.06	0.0816057	0.127658	0.639255	0.522657	0.999877	Nosig	7263.5	-0.0502189	0.0779467	-0.644273	0.519399	0.999505	Nosig
1500009L16Rik	695.742	-0.232994	0.0711099	-3.27654	0.00105086	0.00252806	Nosig	642.471	-0.202357	0.133763	-1.51281	0.130329	0.999877	Nosig	628.185	-0.0503103	0.0837512	-0.600712	0.548032	0.999505	Nosig
Nuak1	2689.48	0.152423	0.0801184	1.90247	0.0571096	0.09458	Nosig	2695.96	0.000585836	0.117225	0.00499756	0.996013	0.999877	Nosig	2850.84	-0.075334	0.0944482	-0.797622	0.42509	0.999505	Nosig
Ckap4	1490.38	0.319317	0.0606222	5.26733	1.38e-07	5.78e-07	Nosig	1596.81	-0.0251312	0.0970837	-0.258861	0.795742	0.999877	Nosig	1604.43	0.00874402	0.0884694	0.0988366	0.921268	0.999505	Nosig
Tcp11l2	1565.03	0.127368	0.0549989	2.31583	0.0205677	0.0379896	Nosig	1613.68	-0.116821	0.104161	-1.12154	0.262057	0.999877	Nosig	1619.57	-0.0460086	0.0778915	-0.590675	0.554738	0.999505	Nosig
Polr3b	1422.73	-0.032325	0.0771201	-0.419151	0.675106	0.748691	Nosig	1312.98	0.0487422	0.0800821	0.608653	0.542754	0.999877	Nosig	1310.18	0.0669376	0.0793816	0.843238	0.399095	0.999505	Nosig
Rfx4	1804.54	0.518597	0.0794661	6.52601	6.75e-11	4.06e-10	Nosig	2014.73	0.0523724	0.116144	0.450928	0.652041	0.999877	Nosig	2165.03	-0.0758533	0.0878688	-0.863257	0.387996	0.999505	Nosig
Ric8b	2820.82	-0.440084	0.0706568	-6.22847	4.71e-10	2.58e-09	Nosig	2251.33	-0.0178948	0.0669043	-0.267469	0.789108	0.999877	Nosig	2335.03	-0.0488979	0.0813308	-0.601223	0.547692	0.999505	Nosig
Fhl4	36.7116	0.208451	0.175222	1.18964	0.234187	0.318631	Nosig	37.4899	0.00159313	0.184324	0.00864307	0.993104	0.999877	Nosig	38.3526	-0.00952849	0.148502	-0.064164	0.94884	0.999505	Nosig
Tmem263	1358.12	-0.235858	0.0615755	-3.83039	0.000127941	0.000359484	Nosig	1178.81	-0.0134321	0.137923	-0.0973885	0.922418	0.999877	Nosig	1174.52	0.0318387	0.0899489	0.353964	0.723366	0.999505	Nosig
Mterfd3	777.484	-0.344329	0.0952188	-3.61618	0.000298979	0.00079246	Nosig	641.045	0.00937392	0.109623	0.0855105	0.931856	0.999877	Nosig	644.851	0.0267164	0.0858395	0.311237	0.755621	0.999505	Nosig
Cry1	894.252	0.161461	0.087909	1.83668	0.0662569	0.107832	Nosig	929.797	-0.103188	0.0817456	-1.2623	0.20684	0.999877	Nosig	936.384	-0.0441328	0.111253	-0.39669	0.691596	0.999505	Nosig
Btbd11	2268.75	-0.625267	0.0953575	-6.55709	5.49e-11	3.32e-10	Nosig	1696.15	-0.0683687	0.103217	-0.662379	0.507728	0.999877	Nosig	1694.99	-0.00711306	0.0804577	-0.0884075	0.929553	0.999505	Nosig
Pwp1	1123.67	0.300192	0.097196	3.08853	0.00201152	0.00458337	Nosig	1180.54	0.0192091	0.0548199	0.350403	0.726036	0.999877	Nosig	1215.09	-0.0131026	0.0705919	-0.18561	0.852751	0.999505	Nosig
Prdm4	1331.77	-0.0154371	0.0457268	-0.337593	0.73567	0.80002	Nosig	1249.77	0.0142338	0.0923888	0.154064	0.87756	0.999877	Nosig	1318.39	-0.0623173	0.0900451	-0.692068	0.488895	0.999505	Nosig
Ascl4	11.8832	1.12402	0.32566	3.45152	0.00055743	0.00140898	Up	15.3511	0.1098	0.309696	0.35454	0.722934	0.999877	Nosig	15.7248	0.0584205	0.235176	0.248413	0.803815	0.999505	Nosig
Rtcb	8574.48	0.267452	0.0616345	4.33933	1.43e-05	4.64e-05	Nosig	8939.99	0.00609042	0.0997039	0.0610851	0.951291	0.999877	Nosig	9427.06	-0.0665004	0.0934415	-0.71168	0.476663	0.999505	Nosig
Bpifc	31.471	2.8257	0.222308	12.7107	5.15e-37	1.26e-35	Up	59.594	-0.195271	0.239109	-0.816663	0.414121	0.999877	Nosig	61.9224	-0.153201	0.156574	-0.978458	0.327848	0.999505	Nosig
Fbxo7	2361.81	-0.241738	0.109896	-2.19969	0.0278286	0.049682	Nosig	1999.86	0.0597106	0.0880029	0.678507	0.497451	0.999877	Nosig	2155.88	-0.0776347	0.0890478	-0.871832	0.3833	0.999505	Nosig
Syn3	2953.75	-0.80795	0.12314	-6.56124	5.34e-11	3.24e-10	Nosig	1955.73	0.0541154	0.0951458	0.568763	0.569517	0.999877	Nosig	1990.44	0.0310594	0.083507	0.371938	0.709939	0.999505	Nosig
Timp3	11889.1	0.366101	0.0789929	4.6346	3.58e-06	1.26e-05	Nosig	13261.7	-0.102921	0.137331	-0.749436	0.453594	0.999877	Nosig	12439.9	0.0956893	0.101755	0.940391	0.347017	0.999505	Nosig
1810014B01Rik	248.143	0.0318989	0.0747252	0.426883	0.669465	0.744027	Nosig	243.315	-0.0648251	0.127773	-0.507344	0.611913	0.999877	Nosig	238.963	0.0259273	0.113485	0.228464	0.819286	0.999505	Nosig
Hsp90b1	27815	0.0891851	0.0705857	1.2635	0.206409	0.286849	Nosig	27444.4	-0.0229719	0.10123	-0.226928	0.82048	0.999877	Nosig	27841.8	-0.00890627	0.109338	-0.0814561	0.935079	0.999505	Nosig
BC030307	221.171	-0.254864	0.127292	-2.00221	0.0452624	0.0767696	Nosig	183.86	0.100896	0.175202	0.575884	0.564693	0.999877	Nosig	214.655	-0.20595	0.114557	-1.7978	0.072209	0.999505	Nosig
Nt5dc3	4145.03	-0.304692	0.087959	-3.46402	0.000532162	0.00135057	Nosig	3500.32	-0.0143771	0.111965	-0.128407	0.897827	0.999877	Nosig	3522.14	0.0123495	0.0871363	0.141726	0.887296	0.999505	Nosig
Stab2	69.6	0.42848	0.236978	1.8081	0.0705914	0.114015	Nosig	75.7287	0.0357567	0.246983	0.144774	0.884889	0.999877	Nosig	71.353	0.182434	0.171244	1.06535	0.286719	0.999505	Nosig
1700113H08Rik	6.76666	0.141896	0.349049	0.406521	0.68436	0.75692	Nosig	6.62601	0.0828008	0.411485	0.201224	0.840523	0.999877	Nosig	6.22784	0.208391	0.346387	0.601612	0.547432	0.999505	Nosig
Ascl1	177.183	0.371756	0.101094	3.67733	0.000235683	0.00063555	Nosig	190.937	0.0145908	0.137972	0.105752	0.915779	0.999877	Nosig	188.611	0.0655832	0.118301	0.554374	0.579323	0.999505	Nosig
Pah	34.2445	-1.44206	0.94691	-1.52291	0.127782	0.190252	Nosig	16.4552	0.0545909	0.635937	0.0858433	0.931591	0.999877	Nosig	23.1186	-0.574047	0.786222	-0.730134	0.465308	0.999505	Nosig
Igf1	2415.31	2.25743	0.185264	12.1849	3.74e-34	8.37e-33	Up	4093.46	-0.0550979	0.130361	-0.422655	0.672547	0.999877	Nosig	4196.82	-0.0490923	0.106006	-0.46311	0.643285	0.999505	Nosig
Pmch	5.23887	-0.695159	0.478494	-1.45281	0.146278	0.213672	Nosig	4.94073	-0.79552	0.584786	-1.36036	0.173715	0.999877	Nosig	4.8717	-0.461462	0.410938	-1.12295	0.261459	0.999505	Nosig
Parpbp	31.1423	1.11457	0.205583	5.42152	5.91e-08	2.58e-07	Up	42.215	-0.0225981	0.205808	-0.109802	0.912567	0.999877	Nosig	39.7025	0.1422	0.154328	0.921415	0.356834	0.999505	Nosig
Nup37	246.291	0.273197	0.0742674	3.67856	0.000234551	0.000632778	Nosig	259.277	-0.0154015	0.11431	-0.134735	0.892822	0.999877	Nosig	251.755	0.0807981	0.101109	0.799121	0.424221	0.999505	Nosig
Ccdc53	916.714	0.336363	0.0734713	4.57815	4.69e-06	1.63e-05	Nosig	1016.98	-0.11574	0.124936	-0.926391	0.354243	0.999877	Nosig	1017.87	-0.0405418	0.0930678	-0.435616	0.663115	0.999505	Nosig
Dram1	142.624	1.79576	0.133411	13.4604	2.67e-41	7.33e-40	Up	214.361	0.0977997	0.114693	0.852707	0.393822	0.999877	Nosig	228.224	-0.0300439	0.0911391	-0.329648	0.741666	0.999505	Nosig
Gnptab	4294.79	0.0109919	0.0703955	0.156144	0.875919	0.909283	Nosig	3993.52	0.0777114	0.0806748	0.963267	0.335413	0.999877	Nosig	4054.3	0.0500417	0.0745461	0.671284	0.502039	0.999505	Nosig
Sycp3	581.343	0.0345337	0.086725	0.398197	0.690485	0.762023	Nosig	575.311	-0.0953725	0.162314	-0.587582	0.556813	0.999877	Nosig	586.564	-0.0633333	0.0990267	-0.639558	0.52246	0.999505	Nosig
Chpt1	4800.7	0.252581	0.0860204	2.9363	0.00332158	0.007277	Nosig	5087.03	-0.0645939	0.122051	-0.529238	0.596641	0.999877	Nosig	5045.84	0.0095969	0.0816772	0.117498	0.906465	0.999505	Nosig
Mybpc1	589.655	0.242743	0.35538	0.68305	0.494575	0.587414	Nosig	1364.07	-1.91504	0.664994	-2.87979	0.00397946	0.999877	Down	788.807	-0.448257	0.456548	-0.98184	0.326179	0.999505	Nosig
Spic	8.21448	1.40512	0.684418	2.05302	0.0400706	0.0688751	Up	9.08284	1.0503	0.726522	1.44566	0.148273	0.999877	Nosig	6.49285	1.42839	0.507586	2.81408	0.00489173	0.848081	Up
Gm4925	28.6284	-0.325176	0.189037	-1.72017	0.0854015	0.134408	Nosig	22.1468	0.239532	0.283537	0.844798	0.398224	0.999877	Nosig	22.32	0.159492	0.18268	0.87307	0.382625	0.999505	Nosig
Arl1	3809.89	-0.171937	0.08833	-1.94653	0.0515913	0.0863152	Nosig	3494.37	-0.106544	0.0894298	-1.19137	0.23351	0.999877	Nosig	3336.33	0.0582832	0.081785	0.712639	0.476069	0.999505	Nosig
Utp20	1297.17	0.0669063	0.0825191	0.810798	0.417482	0.512215	Nosig	1253.16	0.0206988	0.0854697	0.242177	0.808643	0.999877	Nosig	1264.35	0.0282735	0.0744005	0.380018	0.703932	0.999505	Nosig
Slc5a8	11.5274	-0.107647	0.352366	-0.305498	0.759987	0.819345	Nosig	10.1983	0.0801468	0.408047	0.196415	0.844285	0.999877	Nosig	9.83234	0.143026	0.284747	0.502293	0.615462	0.999505	Nosig
Ano4	2441.91	-0.707183	0.108252	-6.53274	6.46e-11	3.89e-10	Nosig	1661.88	0.119079	0.0843931	1.411	0.158244	0.999877	Nosig	1679.64	0.0825056	0.0831801	0.991892	0.32125	0.999505	Nosig
Gas2l3	755.867	1.16706	0.194999	5.98495	2.16e-09	1.1e-08	Up	982.802	0.150287	0.176547	0.851258	0.394626	0.999877	Nosig	1035.17	0.0192149	0.128912	0.149055	0.881511	0.999505	Nosig
Nr1h4	22.7769	0.867319	0.735297	1.17955	0.23818	0.323109	Nosig	22.876	0.864202	0.401289	2.15356	0.0312745	0.999877	Nosig	20.104	0.778813	0.326925	2.38224	0.0172077	0.999505	Nosig
Slc17a8	90.9212	0.678812	0.227897	2.9786	0.0028957	0.00641364	Nosig	94.3713	0.501158	0.270073	1.85564	0.0635048	0.999877	Nosig	86.3687	0.502993	0.181335	2.77384	0.00553997	0.910904	Nosig
Scyl2	1248.92	0.0293132	0.0905783	0.323623	0.746223	0.808591	Nosig	1186.46	0.0304613	0.0842959	0.361361	0.717829	0.999877	Nosig	1179.13	0.0639452	0.0945539	0.676283	0.498861	0.999505	Nosig
Actr6	1025.9	-0.291039	0.0656275	-4.43471	9.22e-06	3.08e-05	Nosig	906.494	-0.139687	0.124274	-1.12402	0.261004	0.999877	Nosig	884.74	-0.00688359	0.0851557	-0.0808354	0.935573	0.999505	Nosig
Uhrf1bp1l	3223.71	0.0236993	0.0955075	0.24814	0.804026	0.853842	Nosig	3029.49	0.0581371	0.0955377	0.608525	0.54284	0.999877	Nosig	3151.11	-0.0091081	0.0653717	-0.139328	0.889191	0.999505	Nosig
Anks1b	4213.37	-0.213613	0.0687024	-3.10925	0.00187562	0.00429148	Nosig	3666.02	0.00804016	0.104282	0.0770998	0.938544	0.999877	Nosig	3621.35	0.062	0.0852252	0.727485	0.466929	0.999505	Nosig
Apaf1	618.881	0.727107	0.0853448	8.51963	1.6e-17	1.7e-16	Nosig	727.378	0.0927169	0.107359	0.863618	0.387798	0.999877	Nosig	731.427	0.0783291	0.0850042	0.921473	0.356804	0.999505	Nosig
Ikbip	1313.74	0.292528	0.060996	4.79585	1.62e-06	5.94e-06	Nosig	1428.37	-0.0999048	0.135005	-0.740007	0.459296	0.999877	Nosig	1443.88	-0.049992	0.0871929	-0.573349	0.566408	0.999505	Nosig
Slc25a3	20514.1	-0.205606	0.0646948	-3.17809	0.0014825	0.00345918	Nosig	18231.9	-0.050226	0.114805	-0.43749	0.661756	0.999877	Nosig	18546.1	-0.0306925	0.0921539	-0.333057	0.739091	0.999505	Nosig
Tmpo	2880.83	0.166813	0.070223	2.37547	0.0175265	0.0329218	Nosig	2891.91	0.0133779	0.112557	0.118855	0.90539	0.999877	Nosig	2871.04	0.0554127	0.0941907	0.588303	0.556329	0.999505	Nosig
Mir135a-2	4.69829	0.315804	0.454585	0.694708	0.487238	0.580687	Nosig	4.65889	0.279245	0.534051	0.52288	0.601058	0.999877	Nosig	4.44237	0.273624	0.421189	0.649647	0.51592	0.999505	Nosig
Rmst	492.622	0.287185	0.104584	2.74597	0.00603316	0.0125523	Nosig	516.386	0.0102716	0.155627	0.0660015	0.947377	0.999877	Nosig	585.138	-0.20039	0.152321	-1.31558	0.188316	0.999505	Nosig
Mir1251	2.94075	-0.187781	0.555241	-0.338197	0.735215	0.799717	Nosig								3.01084	-0.270991	0.549522	-0.493139	0.621915	0.999505	Nosig
Nedd1	438.756	0.711169	0.0822275	8.6488	5.2e-18	5.69e-17	Nosig	536.257	-0.0498435	0.124829	-0.399293	0.689678	0.999877	Nosig	538.885	-0.00715731	0.0859294	-0.083293	0.933619	0.999505	Nosig
Cdk17	3597.99	0.0136332	0.098696	0.138133	0.890135	0.920493	Nosig	3460.18	-0.0309141	0.114553	-0.269866	0.787263	0.999877	Nosig	3545.19	-0.033233	0.0677719	-0.490366	0.623875	0.999505	Nosig
Elk3	1037.03	1.54683	0.114005	13.5681	6.19e-42	1.72e-40	Up	1503.6	0.0615022	0.121441	0.506435	0.612552	0.999877	Nosig	1582.18	-0.029832	0.105206	-0.283557	0.77675	0.999505	Nosig
Gm17745	6.42315	0.943084	0.385394	2.44706	0.0144026	0.0275733	Nosig	7.83892	0.192951	0.399281	0.483247	0.62892	0.999877	Nosig	7.56783	0.200229	0.289796	0.690932	0.489608	0.999505	Nosig
Lta4h	2563.16	0.0366977	0.0931801	0.393836	0.693702	0.764551	Nosig	2463.56	-0.000309315	0.0924072	-0.00334731	0.997329	0.999877	Nosig	2472.71	0.0253065	0.0731676	0.34587	0.72944	0.999505	Nosig
Hal	17.64	0.914819	0.520371	1.75801	0.078745	0.125263	Nosig	20.1702	0.39081	0.428811	0.911381	0.362095	0.999877	Nosig	20.1397	0.252557	0.359247	0.703016	0.482046	0.999505	Nosig
Amdhd1	7.82861	-0.355414	0.783542	-0.4536	0.650117	0.728412	Nosig	6.37832	0.0175467	0.612728	0.0286371	0.977154	0.999877	Nosig	7.39357	-0.237439	0.566442	-0.419176	0.675088	0.999505	Nosig
Ccdc38	47.9794	0.130379	0.174653	0.746503	0.455364	0.550136	Nosig	46.4263	0.0845193	0.191598	0.441127	0.659121	0.999877	Nosig	48.3285	0.00664221	0.149218	0.0445135	0.964495	0.999505	Nosig
Snrpf	336.943	0.0669728	0.0879522	0.761468	0.446378	0.540904	Nosig	358.324	-0.273106	0.15884	-1.71938	0.0855445	0.999877	Nosig	350.584	-0.0982931	0.0896682	-1.09619	0.272997	0.999505	Nosig
4933408J17Rik	4.33793	0.314772	0.473122	0.665309	0.505853	0.598042	Nosig	4.00752	0.449212	0.611524	0.734578	0.462597	0.999877	Nosig	3.64722	0.522327	0.463168	1.12773	0.259436	0.999505	Nosig
Ntn4	252.155	-0.0341028	0.137301	-0.248379	0.803841	0.853756	Nosig	231.544	0.0645614	0.140712	0.458821	0.646363	0.999877	Nosig	213.908	0.231338	0.130613	1.77117	0.0765326	0.999505	Nosig
Gm15915	3.23755	1.34423	0.718404	1.87113	0.0613274	0.100756	Nosig	4.9258	-0.216758	0.745488	-0.29076	0.771235	0.999877	Nosig	3.49794	0.633952	0.488034	1.29899	0.193946	0.999505	Nosig
Metap2	8184.43	0.0370923	0.0789873	0.469598	0.638642	0.718394	Nosig	7903.83	-0.0152306	0.0798408	-0.190762	0.848712	0.999877	Nosig	8346.27	-0.0819984	0.0972508	-0.843164	0.399137	0.999505	Nosig
Mir331	31.9727	-0.726963	0.195514	-3.71822	0.00020063	0.000546301	Nosig	22.2983	-0.0055403	0.285229	-0.0194241	0.984503	0.999877	Nosig	25.1203	-0.202026	0.184269	-1.09637	0.272918	0.999505	Nosig
Vezt	1736.29	-0.00540849	0.0765713	-0.0706333	0.94369	0.959442	Nosig	1657.67	-0.027531	0.0869002	-0.316812	0.751386	0.999877	Nosig	1663.84	0.00849434	0.0748481	0.113488	0.909644	0.999505	Nosig
Fgd6	953.402	0.509319	0.0725944	7.01595	2.28e-12	1.58e-11	Nosig	1056.9	0.0669289	0.091393	0.73232	0.463973	0.999877	Nosig	1087.25	0.0176504	0.0869508	0.202993	0.839141	0.999505	Nosig
Nr2c1	676.168	0.147977	0.0832006	1.77856	0.0753126	0.120512	Nosig	662.171	0.0714772	0.108373	0.659549	0.509543	0.999877	Nosig	674.761	0.0381273	0.0789263	0.483075	0.629043	0.999505	Nosig
Ndufa12	5061.43	-0.397098	0.0892207	-4.45073	8.56e-06	2.87e-05	Nosig	4345.27	-0.18979	0.116022	-1.6358	0.101881	0.999877	Nosig	4381.54	-0.100916	0.100486	-1.00428	0.315245	0.999505	Nosig
Tmcc3	7830.42	-0.273338	0.0823563	-3.31897	0.000903508	0.00219863	Nosig	6527.34	0.0672811	0.120231	0.559597	0.575754	0.999877	Nosig	6739.5	0.0104963	0.0725027	0.144771	0.884892	0.999505	Nosig
Mir7211	6.40274	0.322094	0.367157	0.877266	0.380342	0.475257	Nosig	6.21425	0.314392	0.476469	0.659837	0.509358	0.999877	Nosig	7.06506	-0.0332032	0.360321	-0.0921489	0.92658	0.999505	Nosig
Cep83os	1104.72	-0.338081	0.109601	-3.08466	0.00203786	0.00464035	Nosig	890.13	0.0930955	0.0806703	1.15402	0.24849	0.999877	Nosig	910.749	0.0435055	0.0833681	0.521849	0.601776	0.999505	Nosig
Cep83	2042.14	-0.440872	0.0872745	-5.05156	4.38e-07	1.72e-06	Nosig	1607.13	0.0266077	0.0847791	0.313848	0.753636	0.999877	Nosig	1637.14	0.012496	0.0852476	0.146585	0.88346	0.999505	Nosig
Plxnc1	1486.99	0.912005	0.132885	6.86313	6.74e-12	4.45e-11	Nosig	1797.76	0.177082	0.171898	1.03016	0.302936	0.999877	Nosig	1787.78	0.14886	0.107757	1.38144	0.167143	0.999505	Nosig
Cradd	402.823	0.0697784	0.101646	0.686482	0.492409	0.585427	Nosig	395.953	-0.0315516	0.119162	-0.264779	0.79118	0.999877	Nosig	415.096	-0.0773003	0.0859134	-0.899747	0.368255	0.999505	Nosig
Socs2	388.613	0.290266	0.0963998	3.01107	0.0026033	0.0058164	Nosig	420.684	-0.0858596	0.119713	-0.717212	0.473244	0.999877	Nosig	435.749	-0.0885493	0.117112	-0.756109	0.449584	0.999505	Nosig
5730420D15Rik	3.92488	-0.289058	0.502672	-0.575044	0.565262	0.654383	Nosig								3.13532	0.138087	0.466771	0.295834	0.767357	0.999505	Nosig
Mrpl42	3154.71	-0.310744	0.0800661	-3.88109	0.000103988	0.000296542	Nosig	2780.73	-0.160393	0.130452	-1.22952	0.218876	0.999877	Nosig	2776.74	-0.0635605	0.101734	-0.624771	0.532121	0.999505	Nosig
Ube2n	8661.06	-0.499818	0.0903798	-5.5302	3.2e-08	1.44e-07	Nosig	6736.01	-0.0179754	0.091617	-0.196201	0.844453	0.999877	Nosig	6794.22	0.00548062	0.0779406	0.0703179	0.943941	0.999505	Nosig
Nudt4	14846.7	0.392724	0.073449	5.3469	8.95e-08	3.82e-07	Nosig	16609.4	-0.0856385	0.120401	-0.71128	0.476911	0.999877	Nosig	18114.5	-0.186156	0.0902804	-2.06198	0.0392097	0.999505	Nosig
Mir3058	4.09431	0.728032	0.454561	1.60162	0.109241	0.166386	Nosig	5.11837	-0.143561	0.463156	-0.309962	0.75659	0.999877	Nosig	6.26604	-0.410604	0.363904	-1.12833	0.25918	0.999505	Nosig
Eea1	3911.46	-0.0295039	0.0905711	-0.325754	0.74461	0.807421	Nosig	3572.2	0.0870985	0.0959559	0.907694	0.36404	0.999877	Nosig	3685.64	0.0235927	0.0752763	0.313414	0.753966	0.999505	Nosig
Btg1	1970.63	0.865433	0.114646	7.54877	4.39e-14	3.56e-13	Nosig	2466.02	0.0142741	0.0884186	0.161437	0.871749	0.999877	Nosig	2599.18	-0.0608373	0.0773351	-0.78667	0.431475	0.999505	Nosig
Dcn	7909.43	0.814802	0.300299	2.7133	0.00666167	0.0137295	Nosig	10002	-0.0602435	0.562553	-0.10709	0.914718	0.999877	Nosig	8470.2	0.331928	0.385375	0.861311	0.389067	0.999505	Nosig
Lum	854.34	1.51982	0.345742	4.39583	1.1e-05	3.64e-05	Up	1278.31	-0.0517602	0.663198	-0.0780464	0.937791	0.999877	Nosig	979.416	0.551994	0.427335	1.29171	0.196457	0.999505	Nosig
Epyc	11.6892	-0.580131	0.456513	-1.27079	0.203805	0.28386	Nosig	6.96903	0.866908	0.603149	1.4373	0.150632	0.999877	Nosig	6.75305	0.571399	0.411837	1.38744	0.165308	0.999505	Nosig
Gm10754	7.42129	-0.666948	0.62983	-1.05893	0.289631	0.380232	Nosig	4.57269	0.58799	0.877946	0.669733	0.503028	0.999877	Nosig	4.21462	0.516625	0.5298	0.975133	0.329495	0.999505	Nosig
Atp2b1	7908.27	-0.150965	0.105215	-1.43482	0.151339	0.220073	Nosig	7008.57	0.0297874	0.0931193	0.319885	0.749056	0.999877	Nosig	7574.99	-0.100298	0.0779528	-1.28666	0.198214	0.999505	Nosig
Poc1b	645.135	0.445408	0.0764451	5.8265	5.66e-09	2.75e-08	Nosig	712.453	0.0110771	0.104539	0.105962	0.915613	0.999877	Nosig	727.161	-0.000127948	0.0828393	-0.00154453	0.998768	0.999505	Nosig
Galnt4	573.044	0.73103	0.0871162	8.39143	4.8e-17	4.95e-16	Nosig	698.56	-0.0229077	0.119342	-0.19195	0.847782	0.999877	Nosig	680.443	0.0703117	0.0873733	0.804727	0.420977	0.999505	Nosig
Dusp6	1661.28	0.930289	0.111872	8.31562	9.13e-17	9.2e-16	Nosig	2128.5	-0.00501249	0.101377	-0.049444	0.960565	0.999877	Nosig	2141.09	0.0187765	0.086443	0.217212	0.828043	0.999505	Nosig
Gm20110	3.28401	-0.454401	0.606112	-0.749698	0.453437	0.548104	Nosig								2.35129	0.238436	0.621924	0.383385	0.701435	0.999505	Nosig
Gm18409	3.21186	-0.801832	0.580908	-1.38031	0.167492	0.240157	Nosig								1.96234	0.225185	0.63838	0.352744	0.72428	0.999505	Nosig
Kitl	1871.93	0.2862	0.0919873	3.1113	0.00186265	0.00426665	Nosig	1991.47	-0.0386474	0.122089	-0.31655	0.751585	0.999877	Nosig	1940.22	0.0605521	0.0931941	0.649742	0.515859	0.999505	Nosig
Tmtc3	882.311	0.194497	0.0895323	2.17236	0.0298283	0.0528157	Nosig	864.569	0.126295	0.101954	1.23875	0.21544	0.999877	Nosig	885.568	0.060715	0.0810977	0.748665	0.454059	0.999505	Nosig
Cep290	1482.52	-0.384874	0.116438	-3.3054	0.000948399	0.00230016	Nosig	1174.82	0.0832579	0.120569	0.690541	0.489854	0.999877	Nosig	1219.57	0.00981231	0.0746119	0.131511	0.895371	0.999505	Nosig
4930430F08Rik	923.379	-0.0772306	0.0720468	-1.07195	0.283742	0.373854	Nosig	863.244	-0.0487624	0.0806333	-0.604743	0.545349	0.999877	Nosig	879.444	-0.0340694	0.0905562	-0.376224	0.70675	0.999505	Nosig
1700017N19Rik	9.55091	-0.619497	0.345811	-1.79143	0.0732239	0.117566	Nosig	6.49553	0.299604	0.475068	0.630656	0.528266	0.999877	Nosig	6.60097	0.143445	0.329709	0.435066	0.663515	0.999505	Nosig
Mgat4c	714.16	-0.325044	0.102609	-3.16779	0.00153605	0.00357859	Nosig	590.953	0.0236579	0.107487	0.220099	0.825794	0.999877	Nosig	606.439	-0.00395332	0.0826228	-0.0478478	0.961838	0.999505	Nosig
Nts	1089.04	-0.0844634	0.0800639	-1.05495	0.291448	0.38201	Nosig	1038.87	-0.122255	0.153708	-0.795375	0.426395	0.999877	Nosig	1005.05	0.0218022	0.0773291	0.28194	0.777989	0.999505	Nosig
Rassf9	96.2415	0.224922	0.129619	1.73525	0.0826959	0.130659	Nosig	102.714	-0.114005	0.15275	-0.746349	0.455456	0.999877	Nosig	97.407	0.062903	0.128213	0.490612	0.623701	0.999505	Nosig
Lrriq1	129.264	-0.130082	0.131739	-0.987424	0.323435	0.416035	Nosig	109.312	0.212707	0.15873	1.34006	0.180226	0.999877	Nosig	115.261	0.0580677	0.125547	0.462517	0.64371	0.999505	Nosig
Slc6a15	3070.03	-0.915121	0.123607	-7.40349	1.33e-13	1.03e-12	Nosig	1903.91	0.102799	0.113954	0.902107	0.367	0.999877	Nosig	1931.97	0.0655206	0.100168	0.654104	0.513045	0.999505	Nosig
Tmtc2	1254.86	-0.232217	0.0973494	-2.3854	0.0170606	0.0321197	Nosig	1031.63	0.173439	0.0960273	1.80614	0.0708958	0.999877	Nosig	1071.03	0.0613742	0.0802236	0.765039	0.444248	0.999505	Nosig
Gm15663	528.21	-0.753418	0.0947076	-7.95521	1.79e-15	1.63e-14	Nosig	351.318	0.12275	0.0966975	1.26942	0.20429	0.999877	Nosig	350.696	0.108228	0.108858	0.994213	0.320119	0.999505	Nosig
Mettl25	386.352	-0.137273	0.122528	-1.12034	0.262567	0.350637	Nosig	347.849	-0.00587278	0.109938	-0.0534192	0.957398	0.999877	Nosig	365.68	-0.0677496	0.0887241	-0.763598	0.445107	0.999505	Nosig
Ccdc59	1226.28	0.0586955	0.0750213	0.782385	0.433988	0.528147	Nosig	1242.16	-0.140197	0.131694	-1.06457	0.287073	0.999877	Nosig	1304.47	-0.148016	0.086671	-1.7078	0.0876742	0.999505	Nosig
Ppfia2	1735.75	-0.498679	0.0909285	-5.48429	4.15e-08	1.84e-07	Nosig	1351.72	-0.0204728	0.0970675	-0.210913	0.832955	0.999877	Nosig	1343.48	0.0329254	0.0837156	0.3933	0.694098	0.999505	Nosig
Acss3	344.856	1.22332	0.113188	10.8078	3.16e-27	5.52e-26	Up	484.1	-0.0607929	0.160365	-0.379091	0.70462	0.999877	Nosig	462.175	0.0890199	0.149176	0.596744	0.550679	0.999505	Nosig
Lin7a	1888.56	-0.664669	0.082336	-8.07265	6.88e-16	6.5e-15	Nosig	1346.2	0.0262636	0.0844485	0.311002	0.755799	0.999877	Nosig	1422.34	-0.0580375	0.105143	-0.551988	0.580957	0.999505	Nosig
Myf6	32.3839	1.70553	0.92416	1.8455	0.0649652	0.106032	Nosig	150.635	-2.48256	1.18441	-2.09603	0.0360792	0.999877	Down	99.9615	-1.22182	0.975739	-1.2522	0.210497	0.999505	Nosig
Ptprq	20.836	-0.490188	0.272711	-1.79746	0.072262	0.116372	Nosig	18.0003	-0.32125	0.454684	-0.706536	0.479855	0.999877	Nosig	15.0386	0.181945	0.316186	0.575436	0.564997	0.999505	Nosig
Otogl	7.41646	-0.859097	0.388446	-2.21162	0.0269926	0.048356	Nosig	4.29498	0.375613	0.597435	0.628709	0.529539	0.999877	Nosig	5.50441	-0.212007	0.36459	-0.581494	0.560908	0.999505	Nosig
Ppp1r12a	2796.53	0.0731575	0.0904283	0.809011	0.418509	0.513198	Nosig	2648.41	0.0929228	0.109948	0.845155	0.398024	0.999877	Nosig	2901.22	-0.0893022	0.0800965	-1.11493	0.26488	0.999505	Nosig
Pawr	158.986	0.686652	0.134414	5.10848	3.25e-07	1.3e-06	Nosig	207.505	-0.270781	0.117995	-2.29485	0.0217419	0.999877	Nosig	211.379	-0.174803	0.115882	-1.50846	0.131436	0.999505	Nosig
Syt1	9107.23	-0.483021	0.088099	-5.48271	4.19e-08	1.86e-07	Nosig	7226.04	-0.0577026	0.097309	-0.592983	0.553193	0.999877	Nosig	7095.51	0.0336514	0.0761405	0.441965	0.658514	0.999505	Nosig
Gm5136	4.15755	0.04599	0.586894	0.0783616	0.93754	0.955277	Nosig								3.97087	0.0711977	0.499312	0.142592	0.886613	0.999505	Nosig
Nav3	777.067	0.23053	0.11341	2.03271	0.0420817	0.071903	Nosig	794.538	0.0286803	0.113556	0.252564	0.800605	0.999877	Nosig	834.465	-0.0453708	0.107823	-0.42079	0.673908	0.999505	Nosig
E2f7	42.7011	0.669467	0.172916	3.87162	0.000108113	0.000307581	Nosig	51.705	-0.0599684	0.216219	-0.27735	0.781511	0.999877	Nosig	46.6322	0.207277	0.154738	1.33953	0.180398	0.999505	Nosig
Csrp2	496.457	-0.277155	0.111393	-2.48808	0.0128437	0.0248879	Nosig	445.611	-0.169035	0.144759	-1.1677	0.242929	0.999877	Nosig	419.815	0.0427662	0.10564	0.40483	0.685602	0.999505	Nosig
Zdhhc17	6170.52	-0.372781	0.079128	-4.71112	2.46e-06	8.86e-06	Nosig	4845.65	0.131507	0.0966283	1.36095	0.173529	0.999877	Nosig	5060.63	0.02556	0.0717482	0.356246	0.721657	0.999505	Nosig
Osbpl8	3056.11	0.149096	0.0951079	1.56765	0.116962	0.17643	Nosig	2977.66	0.0916633	0.080225	1.14258	0.253214	0.999877	Nosig	3037.21	0.048729	0.0841661	0.578963	0.562614	0.999505	Nosig
Bbs10	310.45	-0.156579	0.0948989	-1.64995	0.0989529	0.152846	Nosig	268.559	0.103931	0.0975599	1.06531	0.286737	0.999877	Nosig	270.416	0.0797752	0.107613	0.741312	0.458504	0.999505	Nosig
Nap1l1	9781.72	0.0401968	0.0348407	1.15373	0.24861	0.33508	Nosig	9360.65	0.0183439	0.0698078	0.262778	0.792722	0.999877	Nosig	9768.21	-0.0392607	0.0975182	-0.402599	0.687243	0.999505	Nosig
Gm5176	20.1062	-0.317988	0.231834	-1.37162	0.170182	0.243495	Nosig	19.2699	-0.396468	0.251472	-1.57659	0.114889	0.999877	Nosig	19.7563	-0.274955	0.196221	-1.40125	0.161139	0.999505	Nosig
Phlda1	1229.8	0.0457918	0.0937369	0.488515	0.625185	0.707157	Nosig	1194.06	-0.0230267	0.12228	-0.188311	0.850633	0.999877	Nosig	1160.74	0.0746372	0.105922	0.704644	0.481032	0.999505	Nosig
Krr1	1476.8	-0.0584443	0.0685327	-0.852795	0.393773	0.488509	Nosig	1362.64	0.0150793	0.0633395	0.238072	0.811825	0.999877	Nosig	1408.8	-0.0228513	0.0822443	-0.277847	0.78113	0.999505	Nosig
Glipr1	206.679	4.15148	0.158938	26.1201	2.15e-150	3.46e-148	Up	404.357	-0.00669242	0.169073	-0.0395831	0.968425	0.999877	Nosig	399.199	0.0539563	0.125239	0.430827	0.666594	0.999505	Nosig
Caps2	38.2577	0.257742	0.162037	1.59064	0.11169	0.169661	Nosig	40.332	-0.0464453	0.205519	-0.22599	0.821209	0.999877	Nosig	40.159	0.0152625	0.161204	0.0946785	0.92457	0.999505	Nosig
Kcnc2	3093.41	-0.724302	0.096039	-7.54174	4.64e-14	3.75e-13	Nosig	2137.72	0.0405334	0.0939782	0.431307	0.666245	0.999877	Nosig	2114.44	0.0795105	0.0835704	0.951419	0.341392	0.999505	Nosig
Atxn7l3b	10579.7	-0.261376	0.067287	-3.88449	0.000102544	0.000292836	Nosig	8977.72	0.0248271	0.073962	0.335673	0.737117	0.999877	Nosig	9466.49	-0.055428	0.0993573	-0.557865	0.576937	0.999505	Nosig
Trhde	319.713	-0.725608	0.130195	-5.57323	2.5e-08	1.13e-07	Nosig	221.614	0.0284616	0.1196	0.237972	0.811903	0.999877	Nosig	216.953	0.0920782	0.0918049	1.00298	0.315872	0.999505	Nosig
Tph2	25.9684	-0.679975	0.204772	-3.32064	0.00089812	0.00218669	Nosig	19.6406	-0.172256	0.256981	-0.670304	0.502664	0.999877	Nosig	20.1828	-0.130022	0.199846	-0.650611	0.515298	0.999505	Nosig
Tbc1d15	2407.6	0.290016	0.0650127	4.46092	8.16e-06	2.75e-05	Nosig	2567.74	-0.0420112	0.0779523	-0.538934	0.589932	0.999877	Nosig	2593.28	-0.0122473	0.0959548	-0.127636	0.898437	0.999505	Nosig
Rab21	3802.52	0.0977309	0.0576226	1.69605	0.0898763	0.140669	Nosig	3730.78	0.00554391	0.102215	0.0542379	0.956746	0.999877	Nosig	3733.04	0.0354145	0.0855589	0.413919	0.678933	0.999505	Nosig
Tmem19	2239.26	0.328924	0.0630497	5.2169	1.82e-07	7.49e-07	Nosig	2396.84	-0.0114356	0.081204	-0.140826	0.888008	0.999877	Nosig	2507.52	-0.0610803	0.106726	-0.572308	0.567113	0.999505	Nosig
Thap2	769.212	0.190745	0.0710517	2.6846	0.00726161	0.0148697	Nosig	767.61	0.0613078	0.0832513	0.736419	0.461476	0.999877	Nosig	759.479	0.0909121	0.112567	0.807628	0.419305	0.999505	Nosig
Zfc3h1	3003.01	0.407048	0.0641809	6.3422	2.27e-10	1.29e-09	Nosig	3104.96	0.194168	0.120282	1.61427	0.106469	0.999877	Nosig	3324.39	0.0123544	0.0908714	0.135955	0.891857	0.999505	Nosig
Lgr5	850.127	-0.951446	0.123362	-7.71261	1.23e-14	1.05e-13	Nosig	523.199	0.0686656	0.121391	0.565655	0.571628	0.999877	Nosig	529.554	0.0500196	0.0977469	0.511726	0.608843	0.999505	Nosig
A930009A15Rik	53.3877	0.726012	0.145936	4.97486	6.53e-07	2.51e-06	Nosig	62.9198	0.0726173	0.150626	0.482105	0.629731	0.999877	Nosig	67.7264	-0.0621662	0.140846	-0.441377	0.65894	0.999505	Nosig
Tspan8	140.583	0.78156	0.700884	1.11511	0.264805	0.353158	Nosig	188.013	-0.252684	0.864634	-0.292244	0.7701	0.999877	Nosig	139.996	0.471211	0.556051	0.847424	0.396759	0.999505	Nosig
Ptprr	652.922	-0.439342	0.0900524	-4.87874	1.07e-06	4e-06	Nosig	516.647	0.0116158	0.118655	0.0978949	0.922016	0.999877	Nosig	500.251	0.104436	0.0918056	1.13758	0.255297	0.999505	Nosig
Ptprb	1972.31	-0.291847	0.0872568	-3.34469	0.000823746	0.00201561	Nosig	1778.08	-0.202593	0.146869	-1.37941	0.167767	0.999877	Nosig	1616.68	0.0925958	0.103687	0.893034	0.371839	0.999505	Nosig
Kcnmb4	187.735	-0.27388	0.108965	-2.51348	0.0119547	0.0233248	Nosig	168.449	-0.162213	0.171879	-0.943759	0.345293	0.999877	Nosig	161.486	0.0109112	0.111575	0.0977928	0.922097	0.999505	Nosig
Cnot2	2730.85	0.00991506	0.0829819	0.119485	0.904892	0.931421	Nosig	2562.23	0.0452567	0.0964331	0.469307	0.63885	0.999877	Nosig	2745	-0.0742145	0.0796156	-0.93216	0.351254	0.999505	Nosig
Myrfl	14.8299	-1.08292	0.294905	-3.6721	0.000240562	0.000647455	Down	8.91588	-0.0864116	0.404833	-0.21345	0.830976	0.999877	Nosig	8.7456	0.02318	0.360208	0.0643516	0.94869	0.999505	Nosig
Rab3ip	1260.56	-0.487612	0.0769269	-6.33864	2.32e-10	1.31e-09	Nosig	1015.19	-0.110883	0.0996234	-1.11303	0.265697	0.999877	Nosig	1042.2	-0.0859281	0.0899261	-0.955541	0.339304	0.999505	Nosig
4933412E12Rik	102.289	0.833795	0.11948	6.97855	2.98e-12	2.05e-11	Nosig	127.787	-0.00286673	0.125208	-0.0228958	0.981733	0.999877	Nosig	131.874	-0.0356828	0.116141	-0.307236	0.758664	0.999505	Nosig
D630029K05Rik	3.06736	0.261571	0.620045	0.421858	0.673129	0.746994	Nosig								3.35344	-0.0820744	0.532169	-0.154226	0.877431	0.999505	Nosig
Best3	8.92167	0.0936161	0.379132	0.246922	0.804968	0.854593	Nosig	12.0539	-0.876221	0.597591	-1.46626	0.142579	0.999877	Nosig	7.48784	0.373526	0.386277	0.966989	0.333549	0.999505	Nosig
Cct2	8742.39	-0.049261	0.0778457	-0.632803	0.526862	0.618386	Nosig	8237.11	-0.0409851	0.0975578	-0.420112	0.674404	0.999877	Nosig	8428.4	-0.0366462	0.0926683	-0.395455	0.692507	0.999505	Nosig
Frs2	3115.85	-0.434223	0.0625235	-6.94496	3.79e-12	2.56e-11	Nosig	2420.02	0.0790062	0.0802012	0.9851	0.324575	0.999877	Nosig	2524.08	-0.00220541	0.0838715	-0.0262951	0.979022	0.999505	Nosig
Yeats4	1350.36	0.277298	0.0756606	3.66503	0.000247313	0.000664049	Nosig	1438.49	-0.0520748	0.0891757	-0.583957	0.55925	0.999877	Nosig	1461.59	-0.0295958	0.0947209	-0.312452	0.754697	0.999505	Nosig
Lyz2	35093.9	4.87993	0.148192	32.9298	8.22e-238	4.15e-235	Up	72055.4	-0.0801885	0.160553	-0.499453	0.61746	0.999877	Nosig	76235.5	-0.124836	0.119177	-1.04748	0.294878	0.999505	Nosig
Lyz1	108.234	3.50805	0.227848	15.3964	1.73e-53	6.2e-52	Up	204.31	0.000956306	0.256201	0.00373264	0.997022	0.999877	Nosig	217.946	-0.0922337	0.175453	-0.525689	0.599105	0.999505	Nosig
Cpsf6	4457.59	-0.0904496	0.0704239	-1.28436	0.199016	0.278257	Nosig	4012.18	0.0567004	0.100308	0.565261	0.571896	0.999877	Nosig	4212.46	-0.0286087	0.0788342	-0.362897	0.716682	0.999505	Nosig
Cpm	2032.67	-0.311363	0.0898543	-3.46519	0.000529851	0.00134565	Nosig	1739.22	-0.0676796	0.103687	-0.652727	0.513932	0.999877	Nosig	1815.32	-0.0910955	0.114672	-0.794401	0.426962	0.999505	Nosig
Mdm2	2936.66	0.367079	0.0891156	4.11913	3.8e-05	0.000115939	Nosig	3205.21	-0.0346309	0.130445	-0.265483	0.790638	0.999877	Nosig	3375.61	-0.0886888	0.0698354	-1.26997	0.204096	0.999505	Nosig
Slc35e3	1614.27	-0.109897	0.0873187	-1.25857	0.208186	0.288942	Nosig	1459.16	0.0164179	0.105062	0.156268	0.875822	0.999877	Nosig	1465.15	0.0348735	0.0530312	0.657603	0.510793	0.999505	Nosig
Nup107	887.817	-0.169993	0.062199	-2.73306	0.0062749	0.0130152	Nosig	788.353	-0.00199242	0.0878753	-0.0226733	0.981911	0.999877	Nosig	778.479	0.0565288	0.0851877	0.66358	0.506959	0.999505	Nosig
Rap1b	4199.74	0.815106	0.0861446	9.46207	3.02e-21	3.97e-20	Nosig	5334.28	-0.0790127	0.136966	-0.576876	0.564023	0.999877	Nosig	5293.41	-0.000290993	0.0920737	-0.00316044	0.997478	0.999505	Nosig
Mdm1	434.801	-0.179831	0.0986526	-1.82287	0.0683234	0.110816	Nosig	383.499	0.00454752	0.113345	0.0401208	0.967997	0.999877	Nosig	418.127	-0.128511	0.108453	-1.18495	0.236038	0.999505	Nosig
Dyrk2	305.401	0.65571	0.122056	5.3722	7.78e-08	3.34e-07	Nosig	354.701	0.0616612	0.124401	0.495663	0.620132	0.999877	Nosig	357.578	0.0555538	0.114746	0.484145	0.628283	0.999505	Nosig
Cand1	8103.23	-0.412898	0.104579	-3.94821	7.87e-05	0.000229	Nosig	6439.66	0.0350905	0.0808646	0.433941	0.664331	0.999877	Nosig	6516.96	0.030852	0.0774298	0.398451	0.690298	0.999505	Nosig
1700025F24Rik	24.2858	-1.39316	0.251483	-5.53976	3.03e-08	1.37e-07	Down	10.2508	0.645277	0.365082	1.76749	0.0771467	0.999877	Nosig	12.7499	-0.0488438	0.27346	-0.178614	0.858241	0.999505	Nosig
Grip1	850.914	-0.684796	0.0860476	-7.95834	1.74e-15	1.6e-14	Nosig	615.773	-0.0487979	0.106612	-0.457717	0.647156	0.999877	Nosig	629.184	-0.0401977	0.0987982	-0.406866	0.684106	0.999505	Nosig
Helb	456.821	0.481717	0.0728138	6.61574	3.7e-11	2.27e-10	Nosig	511.222	0.00722517	0.0937275	0.0770869	0.938554	0.999877	Nosig	510.175	0.0420135	0.0803534	0.522858	0.601073	0.999505	Nosig
Irak3	224.142	0.634799	0.113413	5.59722	2.18e-08	9.93e-08	Nosig	264.379	-0.0119209	0.152974	-0.0779276	0.937886	0.999877	Nosig	263.035	0.0355409	0.089517	0.39703	0.691346	0.999505	Nosig
Tmbim4	2285.78	0.0243147	0.0794903	0.305883	0.759694	0.819226	Nosig	2261.56	-0.10783	0.113783	-0.947687	0.343289	0.999877	Nosig	2241.35	-0.0159797	0.0956835	-0.167006	0.867366	0.999505	Nosig
Llph	1418.25	0.025963	0.104748	0.24786	0.804243	0.853973	Nosig	1382.76	-0.0593316	0.119374	-0.497024	0.619172	0.999877	Nosig	1481.15	-0.13604	0.0857893	-1.58575	0.112796	0.999505	Nosig
Hmga2	63.5924	0.430947	0.230375	1.87063	0.0613965	0.100833	Nosig	65.9742	0.204963	0.229971	0.891257	0.372792	0.999877	Nosig	59.2093	0.379423	0.17281	2.19561	0.0281197	0.999505	Nosig
9230105E05Rik	3.45358	-1.39628	0.601007	-2.32323	0.0201666	0.0373514	Down								2.29971	-0.490362	0.638365	-0.768153	0.442396	0.999505	Nosig
Msrb3	626.519	0.174034	0.0750017	2.3204	0.020319	0.037603	Nosig	683.31	-0.236449	0.160639	-1.47193	0.14104	0.999877	Nosig	649.279	-0.0163237	0.079422	-0.205531	0.837157	0.999505	Nosig
Gm15910	28.9279	-0.461693	0.202699	-2.27772	0.0227432	0.041543	Nosig	21.9669	0.127968	0.273837	0.467312	0.640276	0.999877	Nosig	23.0621	0.0164446	0.199013	0.082631	0.934145	0.999505	Nosig
Lemd3	1505.25	-0.25846	0.0737441	-3.50483	0.000456905	0.00117402	Nosig	1281.61	0.0211034	0.0842008	0.250631	0.802099	0.999877	Nosig	1292.75	0.0278383	0.0765787	0.363525	0.716212	0.999505	Nosig
Wif1	49.5263	1.55738	0.361328	4.31016	1.63e-05	5.25e-05	Up	68.73	0.220151	0.549081	0.400944	0.688462	0.999877	Nosig	51.5923	0.779968	0.35024	2.22695	0.0259504	0.999505	Nosig
Tbc1d30	2914.95	-0.607366	0.0923776	-6.57483	4.87e-11	2.97e-10	Nosig	2151.32	-0.000900784	0.104189	-0.00864564	0.993102	0.999877	Nosig	2092.7	0.08747	0.0904414	0.967146	0.333471	0.999505	Nosig
Gns	8876.22	1.52022	0.068946	22.0494	9.68e-108	9.29e-106	Up	12911	0.0349149	0.124544	0.280342	0.779215	0.999877	Nosig	13781.2	-0.0730512	0.0861155	-0.848292	0.396275	0.999505	Nosig
Rassf3	2806.99	0.606807	0.11163	5.4359	5.45e-08	2.39e-07	Nosig	3255.28	0.0166375	0.0960738	0.173174	0.862515	0.999877	Nosig	3423.81	-0.0553576	0.0847822	-0.652938	0.513796	0.999505	Nosig
Tbk1	2289.69	-0.104257	0.0864624	-1.20581	0.227892	0.311809	Nosig	2070.93	0.0231926	0.0603274	0.384446	0.700648	0.999877	Nosig	2128.66	-0.00659939	0.0854511	-0.07723	0.938441	0.999505	Nosig
Xpot	4153.92	-0.0157264	0.0945906	-0.166258	0.867954	0.902614	Nosig	3902.98	0.00991343	0.0659747	0.150261	0.880559	0.999877	Nosig	3994.51	-0.00614727	0.0679771	-0.0904315	0.927944	0.999505	Nosig
D930020B18Rik	46.4859	-1.1093	0.1795	-6.17993	6.41e-10	3.46e-09	Down	26.6841	0.0322063	0.261685	0.123073	0.902049	0.999877	Nosig	29.0783	-0.112947	0.176057	-0.641535	0.521175	0.999505	Nosig
BC048403	430.558	-0.102867	0.0998534	-1.03018	0.302924	0.39429	Nosig	385.247	0.0583526	0.108101	0.539798	0.589337	0.999877	Nosig	388.517	0.0525426	0.0717474	0.732329	0.463968	0.999505	Nosig
Srgap1	1658.02	0.294324	0.0604252	4.87088	1.11e-06	4.16e-06	Nosig	1684.76	0.121162	0.119248	1.01605	0.309603	0.999877	Nosig	1831.55	-0.0584198	0.0815403	-0.716453	0.473712	0.999505	Nosig
Gm9079	95.1948	-0.300132	0.123404	-2.43212	0.0150108	0.0286049	Nosig	80.3402	-0.00861084	0.149551	-0.0575778	0.954085	0.999877	Nosig	87.2062	-0.129335	0.127434	-1.01491	0.310147	0.999505	Nosig
Tmem5	1535.33	-0.0943585	0.0804299	-1.17318	0.240725	0.32605	Nosig	1451.74	-0.10646	0.1607	-0.662477	0.507666	0.999877	Nosig	1454.16	-0.0361249	0.0660973	-0.546541	0.584694	0.999505	Nosig
Avpr1a	80.8675	-0.607784	0.114705	-5.29867	1.17e-07	4.91e-07	Nosig	58.9799	0.0485922	0.175596	0.276727	0.78199	0.999877	Nosig	57.8071	0.0958198	0.132967	0.720631	0.471136	0.999505	Nosig
A130077B15Rik	95.0891	2.35366	0.146285	16.0895	3.02e-58	1.23e-56	Up	159.412	0.0210301	0.125516	0.167549	0.866938	0.999877	Nosig	180.499	-0.193807	0.119611	-1.62031	0.105166	0.999505	Nosig
Ppm1h	2641.39	-0.183199	0.108666	-1.68589	0.0918167	0.143311	Nosig	2275.48	0.0817446	0.0629604	1.29835	0.194167	0.999877	Nosig	2343.7	0.0240795	0.0743017	0.324077	0.74588	0.999505	Nosig
Mirlet7i	6.37731	0.881171	0.367344	2.39877	0.0164504	0.0310655	Nosig	7.73208	0.141799	0.367933	0.385392	0.699947	0.999877	Nosig	8.14735	0.00272184	0.279507	0.00973798	0.99223	0.999505	Nosig
Mon2	4988.41	0.00016474	0.0528744	0.00311569	0.997514	0.998174	Nosig	4670.8	0.0406822	0.0828991	0.490744	0.623608	0.999877	Nosig	4882.34	-0.0291598	0.0802624	-0.363306	0.716377	0.999505	Nosig
Usp15	2672.21	-0.178521	0.107565	-1.65965	0.0969849	0.150228	Nosig	2392.5	-0.0374043	0.0947167	-0.394906	0.692912	0.999877	Nosig	2363.21	0.0346899	0.0829514	0.418195	0.675805	0.999505	Nosig
Fam19a2	1019.4	-0.595682	0.103494	-5.75572	8.63e-09	4.09e-08	Nosig	753.913	0.0092435	0.123213	0.0750206	0.940198	0.999877	Nosig	746.107	0.058883	0.0866922	0.679219	0.496999	0.999505	Nosig
Slc16a7	288.386	0.487911	0.0961724	5.0733	3.91e-07	1.55e-06	Nosig	314.426	0.101157	0.14263	0.70923	0.478182	0.999877	Nosig	319.619	0.0606817	0.114808	0.528548	0.597119	0.999505	Nosig
Lrig3	505.629	-0.105972	0.0732576	-1.44656	0.14802	0.215834	Nosig	470.619	-0.0697591	0.116362	-0.599501	0.548839	0.999877	Nosig	484.771	-0.0686984	0.0853114	-0.805267	0.420666	0.999505	Nosig
Xrcc6bp1	263.528	-0.278302	0.0910119	-3.05787	0.00222916	0.00503753	Nosig	223.603	0.00795687	0.140237	0.0567388	0.954753	0.999877	Nosig	221.487	0.0550718	0.0934508	0.589314	0.555651	0.999505	Nosig
Ctdsp2	5705.66	0.481541	0.0758601	6.34774	2.18e-10	1.24e-09	Nosig	6590.08	-0.0939797	0.112204	-0.837578	0.402268	0.999877	Nosig	6762.15	-0.0745441	0.0694095	-1.07398	0.282833	0.999505	Nosig
Avil	407.98	0.854943	0.77169	1.10788	0.267912	0.356726	Nosig	782.829	1.2734	0.936324	1.36	0.173829	0.999877	Nosig	586.906	1.38358	0.536707	2.57791	0.0099399	0.999505	Up
Tsfm	881.003	-0.13889	0.0867388	-1.60124	0.109324	0.166457	Nosig	811.168	-0.0764537	0.1116	-0.685067	0.493302	0.999877	Nosig	819.5	-0.0336005	0.0957365	-0.350968	0.725612	0.999505	Nosig
LOC100504608	5.00528	0.467599	0.427992	1.09254	0.274596	0.36379	Nosig	5.38083	0.125812	0.477193	0.26365	0.79205	0.999877	Nosig	4.73781	0.376929	0.386956	0.974088	0.330013	0.999505	Nosig
Mettl1	504.575	0.249831	0.0832558	3.00076	0.00269303	0.00599474	Nosig	526.117	-0.0124466	0.105755	-0.117692	0.906312	0.999877	Nosig	528.042	0.0176856	0.104964	0.168493	0.866196	0.999505	Nosig
Cyp27b1	7.27112	-0.124649	0.412251	-0.302361	0.762377	0.821283	Nosig	6.49436	0.0303599	0.469724	0.0646334	0.948466	0.999877	Nosig	7.67764	-0.266314	0.383218	-0.694942	0.487092	0.999505	Nosig
9-Mar	568.043	-0.253777	0.0949229	-2.67351	0.00750627	0.0153275	Nosig
Cdk4	2374.16	0.573574	0.0849764	6.7498	1.48e-11	9.45e-11	Nosig	2771.04	-0.0351432	0.0742479	-0.473322	0.635983	0.999877	Nosig	2794.68	-0.00531632	0.0933395	-0.0569568	0.95458	0.999505	Nosig
Tspan31	3237.49	0.379116	0.0737648	5.13952	2.75e-07	1.11e-06	Nosig	3555.33	-0.0408521	0.102634	-0.398035	0.690604	0.999877	Nosig	3551.86	0.010154	0.0974345	0.104214	0.917	0.999505	Nosig
LOC100504703	75.7306	0.445453	0.160711	2.77177	0.00557525	0.011676	Nosig	93.1154	-0.310565	0.19204	-1.61719	0.105838	0.999877	Nosig	93.0681	-0.166647	0.141061	-1.18138	0.23745	0.999505	Nosig
Agap2	4540.84	-0.333885	0.0673638	-4.95645	7.18e-07	2.75e-06	Nosig	3823.23	-0.0445912	0.109593	-0.406879	0.684097	0.999877	Nosig	3741.54	0.0486368	0.0883217	0.550678	0.581855	0.999505	Nosig
Os9	7663.04	0.52685	0.0665963	7.9111	2.55e-15	2.3e-14	Nosig	8871.06	-0.054675	0.0962625	-0.567979	0.570049	0.999877	Nosig	8999.89	-0.0282312	0.081474	-0.346506	0.728962	0.999505	Nosig
B4galnt1	3000.83	0.0307116	0.0769671	0.399023	0.689876	0.761583	Nosig	2909.37	-0.0349469	0.109846	-0.318146	0.750375	0.999877	Nosig	3011.71	-0.0549195	0.0930626	-0.590135	0.5551	0.999505	Nosig
Slc26a10	100.649	-0.637448	0.163052	-3.90948	9.25e-05	0.00026607	Nosig	77.7668	-0.183495	0.171939	-1.06721	0.285877	0.999877	Nosig	81.9557	-0.185497	0.125778	-1.4748	0.140265	0.999505	Nosig
Arhgef25	3056.73	-0.334381	0.0879335	-3.80266	0.000143153	0.000399259	Nosig	2546.76	-0.0110167	0.124973	-0.0881526	0.929755	0.999877	Nosig	2601.99	-0.0154869	0.0766196	-0.202127	0.839818	0.999505	Nosig
Dtx3	6993.21	-0.0403877	0.0603717	-0.668983	0.503506	0.596083	Nosig	6502.86	0.01418	0.121214	0.116983	0.906873	0.999877	Nosig	6489.12	0.0460024	0.0827142	0.556161	0.578101	0.999505	Nosig
F420014N23Rik	96.6156	0.355069	0.122595	2.89626	0.00377636	0.00818543	Nosig	104.165	-0.0113364	0.14692	-0.0771601	0.938496	0.999877	Nosig	103.409	0.0415693	0.11691	0.355566	0.722166	0.999505	Nosig
Pip4k2c	3873.72	0.0426661	0.0609739	0.699743	0.484088	0.577843	Nosig	3722.28	0.00855231	0.0863968	0.0989887	0.921147	0.999877	Nosig	3749.01	0.0244771	0.0732396	0.334206	0.738224	0.999505	Nosig
Kif5a	78849.2	-0.981386	0.0995261	-9.86059	6.17e-23	8.87e-22	Nosig	47505.8	0.0906182	0.107808	0.840553	0.400599	0.999877	Nosig	48498.2	0.0465695	0.0800394	0.581832	0.56068	0.999505	Nosig
Dctn2	12770.2	-0.176439	0.0811313	-2.17474	0.0296496	0.0525249	Nosig	11561.6	-0.0713577	0.127035	-0.561714	0.574311	0.999877	Nosig	11826.4	-0.0545108	0.0860427	-0.633532	0.526386	0.999505	Nosig
Mbd6	1993.74	0.257625	0.100521	2.56291	0.01038	0.0205729	Nosig	2065.1	0.0152078	0.145307	0.10466	0.916646	0.999877	Nosig	2080.61	0.0279502	0.101907	0.274271	0.783877	0.999505	Nosig
Ddit3	1668.66	0.754575	0.107681	7.00748	2.43e-12	1.68e-11	Nosig	2046.46	-0.0217096	0.113176	-0.191821	0.847882	0.999877	Nosig	2212.43	-0.131294	0.0963066	-1.36329	0.172792	0.999505	Nosig
Mars	2785.62	0.118844	0.0767351	1.54876	0.121439	0.182244	Nosig	2794.65	-0.0403286	0.0654716	-0.615971	0.537914	0.999877	Nosig	2833.06	-0.0178785	0.078981	-0.226364	0.820918	0.999505	Nosig
Arhgap9	413.223	1.84232	0.101093	18.2241	3.32e-74	1.84e-72	Up	637.676	0.0404217	0.120115	0.336525	0.736475	0.999877	Nosig	678.497	-0.0638939	0.101339	-0.630495	0.528371	0.999505	Nosig
Gli1	416.944	-0.411986	0.202284	-2.03667	0.0416829	0.071302	Nosig	329.862	0.0532139	0.249683	0.213126	0.831229	0.999877	Nosig	276.315	0.428339	0.27961	1.53192	0.125543	0.999505	Nosig
R3hdm2	5366.04	-0.211418	0.0492796	-4.29017	1.79e-05	5.72e-05	Nosig	4660.98	0.0148604	0.112473	0.132124	0.894886	0.999877	Nosig	4908.73	-0.0588469	0.0728136	-0.808186	0.418984	0.999505	Nosig
Stac3	97.7824	-0.383302	0.261271	-1.46707	0.142357	0.208853	Nosig	159.025	-1.69759	0.513922	-3.3032	0.000955893	0.999877	Down	93.6584	-0.276426	0.300355	-0.92033	0.3574	0.999505	Nosig
Ndufa4l2	100.181	-0.200348	0.106028	-1.88957	0.058815	0.0971208	Nosig	97.2949	-0.303745	0.178207	-1.70445	0.0882964	0.999877	Nosig	93.1913	-0.0788659	0.115381	-0.683525	0.494275	0.999505	Nosig
Shmt2	1410.44	0.511472	0.070321	7.27339	3.51e-13	2.62e-12	Nosig	1616.66	-0.0397096	0.0817059	-0.486007	0.626963	0.999877	Nosig	1632.1	-0.0099438	0.0887479	-0.112045	0.910787	0.999505	Nosig
Nxph4	1067.59	-0.609973	0.0975978	-6.24986	4.11e-10	2.27e-09	Nosig	768.08	0.0784596	0.112786	0.695651	0.486647	0.999877	Nosig	755.838	0.112893	0.107158	1.05351	0.292106	0.999505	Nosig
Lrp1	26735.6	0.644893	0.0679196	9.49494	2.2e-21	2.93e-20	Nosig	32329.8	-0.0765166	0.0755638	-1.01261	0.311247	0.999877	Nosig	33600	-0.0884145	0.0903593	-0.978477	0.327839	0.999505	Nosig
Stat6	1274.99	1.47421	0.140121	10.521	6.91e-26	1.14e-24	Up	1862.77	-0.0108379	0.115	-0.0942426	0.924916	0.999877	Nosig	1886.64	0.00156355	0.0875606	0.0178568	0.985753	0.999505	Nosig
Nab2	1095.86	0.916171	0.0894312	10.2444	1.25e-24	1.96e-23	Nosig	1405.28	-0.018862	0.0990635	-0.190403	0.848993	0.999877	Nosig	1370.55	0.0702418	0.0921394	0.762343	0.445856	0.999505	Nosig
1700012D01Rik	41.6866	0.227569	0.185445	1.22715	0.219766	0.302379	Nosig	44.8205	-0.140776	0.187013	-0.752757	0.451596	0.999877	Nosig	41.0825	0.118914	0.14179	0.838662	0.401659	0.999505	Nosig
Tmem194	314.576	0.21715	0.0839482	2.58671	0.00968957	0.0193185	Nosig	311.766	0.113524	0.119911	0.946739	0.343772	0.999877	Nosig	309.111	0.119657	0.0801627	1.49268	0.13552	0.999505	Nosig
Myo1a	90.1261	0.00261618	0.302956	0.00863551	0.99311	0.995578	Nosig	73.697	0.547729	0.354542	1.54489	0.122372	0.999877	Nosig	75.3828	0.292213	0.216567	1.34929	0.177243	0.999505	Nosig
Tac2	1815.76	-0.233222	0.119111	-1.95803	0.0502268	0.0842419	Nosig	1687.28	-0.223808	0.132125	-1.69391	0.0902818	0.999877	Nosig	1707.58	-0.12941	0.0988889	-1.30864	0.190658	0.999505	Nosig
Zbtb39	646.434	0.124193	0.079465	1.56287	0.118084	0.177856	Nosig	616.86	0.130286	0.100276	1.29928	0.193848	0.999877	Nosig	636.179	0.0504855	0.0814015	0.620204	0.535123	0.999505	Nosig
Gpr182	136.037	-0.0913875	0.201754	-0.452966	0.650573	0.728788	Nosig	145.671	-0.46063	0.265785	-1.73309	0.0830796	0.999877	Nosig	117.929	0.142293	0.206984	0.687459	0.491793	0.999505	Nosig
Rdh1	9.35589	0.0517023	0.32225	0.160442	0.872533	0.90639	Nosig	8.70373	0.099871	0.40959	0.243832	0.807361	0.999877	Nosig	10.0434	-0.171807	0.289772	-0.592903	0.553246	0.999505	Nosig
Rdh9	41.3392	0.916329	0.192594	4.75784	1.96e-06	7.11e-06	Nosig	50.5099	0.131019	0.211908	0.618283	0.536389	0.999877	Nosig	58.4449	-0.167113	0.153063	-1.09179	0.274924	0.999505	Nosig
Rdh16	6.19768	-0.107314	0.876896	-0.12238	0.902598	0.929641	Nosig	6.73393	-0.533137	0.741638	-0.718864	0.472225	0.999877	Nosig	6.87474	-0.340246	0.545746	-0.62345	0.532989	0.999505	Nosig
Rdh18-ps	4.65335	0.0791098	0.541219	0.14617	0.883788	0.915836	Nosig	4.58299	-0.0668727	0.663978	-0.100715	0.919777	0.999877	Nosig	4.62341	-0.00954606	0.455007	-0.02098	0.983262	0.999505	Nosig
BC089597	3.82817	-0.0181977	1.16484	-0.0156225	0.987536	0.991672	Nosig								2.30208	1.00076	0.969546	1.0322	0.301979	0.999505	Nosig
Rdh7	2.16254	2.90697	1.62959	1.78387	0.0744452	0.119284	Nosig								0.789178	1.63202	2.32288	0.702586	0.482314	0.999505	Nosig
Sdr9c7	3.3955	-0.265885	0.733051	-0.36271	0.716822	0.784092	Nosig								2.69465	0.171996	0.596538	0.288324	0.773099	0.999505	Nosig
Prim1	490.81	-0.014361	0.102766	-0.139745	0.888861	0.919562	Nosig	461.316	0.0119995	0.0924943	0.129733	0.896778	0.999877	Nosig	457.847	0.0547002	0.0908821	0.601881	0.547253	0.999505	Nosig
Naca	12217.1	0.138591	0.0885277	1.56551	0.117463	0.176979	Nosig	12792.2	-0.153755	0.118498	-1.29753	0.194449	0.999877	Nosig	13276.5	-0.133508	0.093505	-1.42782	0.153344	0.999505	Nosig
Ptges3	7625.27	-0.0645017	0.0800251	-0.806018	0.420232	0.514824	Nosig	7087.33	-0.0174401	0.120027	-0.145302	0.884473	0.999877	Nosig	7322.59	-0.0412381	0.0983198	-0.419428	0.674903	0.999505	Nosig
Atp5b	64636.1	-0.455032	0.101026	-4.50411	6.67e-06	2.27e-05	Nosig	52296.6	-0.0807794	0.117543	-0.687235	0.491935	0.999877	Nosig	51564.1	0.0114237	0.0932303	0.122532	0.902478	0.999505	Nosig
Mir677	8.07505	0.207845	0.304234	0.683174	0.494497	0.58741	Nosig	7.2622	0.420968	0.444921	0.946165	0.344064	0.999877	Nosig	8.28577	0.0260057	0.285883	0.0909661	0.92752	0.999505	Nosig
Baz2a	3123.72	0.0807858	0.0494417	1.63396	0.102267	0.15728	Nosig	3041.32	0.0123089	0.118447	0.103919	0.917234	0.999877	Nosig	3194.79	-0.0555683	0.0891971	-0.622983	0.533296	0.999505	Nosig
Rbms2	1775.22	0.497728	0.100478	4.95361	7.29e-07	2.79e-06	Nosig	2036.81	-0.0574989	0.110757	-0.519145	0.60366	0.999877	Nosig	2126.05	-0.085272	0.0812184	-1.04991	0.29376	0.999505	Nosig
Gls2	1975.88	-0.868763	0.118633	-7.32312	2.42e-13	1.84e-12	Nosig	1266.53	0.0669329	0.15093	0.443469	0.657426	0.999877	Nosig	1260.44	0.0831179	0.0967351	0.859233	0.390212	0.999505	Nosig
Spryd4	393.87	-0.199689	0.0825176	-2.41996	0.0155223	0.0294835	Nosig	363.086	-0.153969	0.145654	-1.05708	0.290473	0.999877	Nosig	358.793	-0.0389771	0.0791295	-0.492573	0.622314	0.999505	Nosig
Mip	16.3727	-0.0168364	0.238233	-0.0706718	0.943659	0.959442	Nosig	16.7258	-0.245209	0.316221	-0.775435	0.438083	0.999877	Nosig	14.4548	0.154849	0.208782	0.741682	0.45828	0.999505	Nosig
Timeless	333.596	0.891583	0.104132	8.56201	1.11e-17	1.19e-16	Nosig	412.67	0.0781171	0.12906	0.605275	0.544996	0.999877	Nosig	414.877	0.0689057	0.100615	0.684849	0.493439	0.999505	Nosig
Apon	3.49039	1.67619	1.0791	1.55333	0.120344	0.180804	Nosig	3.78003	1.49128	1.06741	1.3971	0.162383	0.999877	Nosig	3.43195	0.945631	0.803832	1.1764	0.239434	0.999505	Nosig
Apof	13.7351	0.0633178	0.554938	0.114099	0.909159	0.934543	Nosig	14.9047	-0.328951	0.599005	-0.549163	0.582894	0.999877	Nosig	15.6773	-0.278466	0.672134	-0.414301	0.678654	0.999505	Nosig
Stat2	1711.56	0.40609	0.0685792	5.92147	3.19e-09	1.59e-08	Nosig	1797.62	0.137968	0.114137	1.20879	0.226743	0.999877	Nosig	1978.66	-0.0732275	0.11529	-0.635159	0.525325	0.999505	Nosig
Il23a	26.3713	0.881204	0.22285	3.95424	7.68e-05	0.000223547	Nosig	31.7113	0.160522	0.242509	0.661924	0.50802	0.999877	Nosig	31.1242	0.161827	0.207895	0.778408	0.436329	0.999505	Nosig
Pan2	1584.79	0.039881	0.0870784	0.45799	0.64696	0.725815	Nosig	1511.29	0.0302591	0.147173	0.205602	0.837102	0.999877	Nosig	1622.25	-0.0864033	0.112729	-0.766468	0.443398	0.999505	Nosig
Cnpy2	1978.47	0.42802	0.0914926	4.67819	2.89e-06	1.03e-05	Nosig	2255.05	-0.107068	0.121113	-0.88404	0.376674	0.999877	Nosig	2250.02	-0.0285683	0.0996578	-0.286664	0.77437	0.999505	Nosig
Cs	13711.9	-0.24145	0.0891786	-2.70749	0.00677936	0.0139531	Nosig	11999.3	-0.0473794	0.115432	-0.410453	0.681473	0.999877	Nosig	12010.4	0.0024677	0.055799	0.0442249	0.964725	0.999505	Nosig
Coq10a	1954.33	-0.174134	0.0659679	-2.63967	0.0082986	0.0168036	Nosig	1853.27	-0.211707	0.152392	-1.38923	0.164763	0.999877	Nosig	1834.4	-0.0790259	0.0790255	-1.00001	0.317308	0.999505	Nosig
Ankrd52	3101.73	-0.310178	0.122647	-2.52903	0.0114379	0.0223911	Nosig	2601.17	0.00320559	0.132486	0.0241956	0.980697	0.999877	Nosig	2624.83	0.0173384	0.11117	0.155962	0.876063	0.999505	Nosig
Slc39a5	40.5299	-0.0587467	0.244341	-0.240429	0.809998	0.858056	Nosig	35.7737	0.16469	0.216842	0.75949	0.447559	0.999877	Nosig	38.549	-0.0201226	0.152734	-0.13175	0.895182	0.999505	Nosig
Nabp2	2607.63	-0.00704955	0.0989405	-0.0712504	0.943198	0.959103	Nosig	2464.68	0.00040993	0.0691004	0.00593238	0.995267	0.999877	Nosig	2638.47	-0.0991134	0.0930016	-1.06572	0.286552	0.999505	Nosig
Rnf41	3905.7	-0.201753	0.0764686	-2.63838	0.00833027	0.0168621	Nosig	3470.38	-0.0436236	0.106429	-0.409884	0.681891	0.999877	Nosig	3433.14	0.0278369	0.0778356	0.357637	0.720615	0.999505	Nosig
Smarcc2	14574.3	-0.173091	0.0533616	-3.24374	0.00117972	0.00281011	Nosig	12742.8	0.0455883	0.107682	0.423361	0.672032	0.999877	Nosig	13253.8	-0.0164671	0.0715737	-0.230072	0.818036	0.999505	Nosig
Myl6	16418.5	0.10723	0.0891184	1.20323	0.228887	0.312789	Nosig	16646.4	-0.0876493	0.104612	-0.837854	0.402112	0.999877	Nosig	16906.1	-0.050745	0.0921848	-0.550471	0.581997	0.999505	Nosig
Myl6b	1091.06	-0.456944	0.076664	-5.96035	2.52e-09	1.27e-08	Nosig	861.187	-0.00564669	0.102359	-0.0551653	0.956007	0.999877	Nosig	895.732	-0.0470249	0.105035	-0.447707	0.654365	0.999505	Nosig
Esyt1	4323.74	-0.340386	0.102937	-3.30673	0.000943902	0.00229048	Nosig	3494.38	0.0817045	0.106809	0.764956	0.444298	0.999877	Nosig	3488.65	0.0854813	0.0794466	1.07596	0.281945	0.999505	Nosig
Zc3h10	790.642	0.129374	0.0613632	2.10834	0.035002	0.0610065	Nosig	796.48	-0.0402572	0.0944013	-0.426448	0.669782	0.999877	Nosig	809.61	-0.0237728	0.0899187	-0.264382	0.791486	0.999505	Nosig
Rpl41	14528.4	0.468834	0.0996233	4.70607	2.53e-06	9.07e-06	Nosig	16842.8	-0.119067	0.123788	-0.961862	0.336119	0.999877	Nosig	17456.6	-0.109262	0.0958368	-1.14009	0.254251	0.999505	Nosig
Pa2g4	4226.43	0.179308	0.0673555	2.66211	0.0077652	0.0158153	Nosig	4382.73	-0.0770167	0.0835906	-0.921356	0.356865	0.999877	Nosig	4469.68	-0.0523619	0.0894425	-0.585425	0.558262	0.999505	Nosig
Erbb3	1284.42	0.0960637	0.136681	0.702829	0.482162	0.576037	Nosig	1183.14	0.217394	0.16594	1.31007	0.190171	0.999877	Nosig	1130.62	0.253538	0.120621	2.10194	0.0355588	0.999505	Nosig
Rps26	7986.28	0.475586	0.101186	4.70012	2.6e-06	9.32e-06	Nosig	9199.85	-0.0921218	0.106067	-0.868525	0.385107	0.999877	Nosig	9698.25	-0.125266	0.0895146	-1.3994	0.161694	0.999505	Nosig
Ikzf4	265.15	-0.0849115	0.082323	-1.03144	0.302333	0.393578	Nosig	239.958	0.0414067	0.11463	0.361221	0.717934	0.999877	Nosig	256.493	-0.0710352	0.102498	-0.69304	0.488285	0.999505	Nosig
Suox	1102.54	0.592567	0.0585032	10.1288	4.12e-24	6.27e-23	Nosig	1342.64	-0.148497	0.0880862	-1.68581	0.0918323	0.999877	Nosig	1299.51	0.00430418	0.0923322	0.0466162	0.962819	0.999505	Nosig
Rab5b	9455.94	-0.161025	0.0843294	-1.90948	0.0562001	0.0932439	Nosig	8408.21	0.00567195	0.0935195	0.0606499	0.951638	0.999877	Nosig	8403.62	0.037786	0.072645	0.520146	0.602962	0.999505	Nosig
Cdk2	366.951	1.32605	0.105022	12.6264	1.51e-36	3.64e-35	Up	507.139	0.068001	0.127021	0.535353	0.592405	0.999877	Nosig	495.034	0.122119	0.0917383	1.33117	0.183134	0.999505	Nosig
Pmel	59.3848	0.976118	0.180183	5.41736	6.05e-08	2.63e-07	Nosig	83.637	-0.256931	0.141894	-1.81072	0.0701837	0.999877	Nosig	79.7764	-0.0358755	0.103207	-0.347608	0.728135	0.999505	Nosig
Dgka	980.461	0.350461	0.0616323	5.68632	1.3e-08	6.05e-08	Nosig	1045.33	0.0244735	0.137048	0.178576	0.85827	0.999877	Nosig	1081.49	-0.0189038	0.0699561	-0.270224	0.786988	0.999505	Nosig
Wibg	941.128	0.115239	0.0879459	1.31034	0.190079	0.267431	Nosig	961.702	-0.101524	0.104092	-0.975328	0.329398	0.999877	Nosig	999.714	-0.104298	0.0954793	-1.09236	0.274674	0.999505	Nosig
Mmp19	475.409	2.82058	0.101737	27.7243	3.56e-169	7.7e-167	Up	849.866	-0.0111907	0.114142	-0.0980414	0.921899	0.999877	Nosig	837.808	0.0551042	0.0956521	0.57609	0.564554	0.999505	Nosig
Tmem198b	628.122	0.765865	0.0629391	12.1684	4.58e-34	1.02e-32	Nosig	783.637	-0.063684	0.0780858	-0.815564	0.414749	0.999877	Nosig	744.018	0.0961352	0.101503	0.947114	0.343581	0.999505	Nosig
Dnajc14	2336.71	0.159219	0.059347	2.68284	0.00729992	0.0149398	Nosig	2345.12	0.00577554	0.0800973	0.0721065	0.942517	0.999877	Nosig	2362.85	0.0219423	0.0838968	0.261539	0.793677	0.999505	Nosig
Ormdl2	307.692	0.502694	0.0745995	6.73857	1.6e-11	1.02e-10	Nosig	361.455	-0.122394	0.142091	-0.861376	0.389031	0.999877	Nosig	334.598	0.107928	0.109694	0.983902	0.325163	0.999505	Nosig
Sarnp	2118.8	-0.226814	0.0967364	-2.34466	0.0190446	0.035476	Nosig	1941.7	-0.172989	0.119897	-1.44282	0.149072	0.999877	Nosig	2022.34	-0.152553	0.0881001	-1.73158	0.0833478	0.999505	Nosig
Gdf11	847.53	0.383485	0.093981	4.08045	4.49e-05	0.000135458	Nosig	907.533	0.0474251	0.102333	0.463439	0.643049	0.999877	Nosig	937.652	-0.00246415	0.121005	-0.020364	0.983753	0.999505	Nosig
Cd63	17308.9	2.16826	0.110964	19.5401	5e-85	3.26e-83	Up	29457.9	-0.107736	0.135762	-0.793563	0.42745	0.999877	Nosig	29698	-0.0488798	0.0874703	-0.558816	0.576287	0.999505	Nosig
Rdh5	545.57	-0.141833	0.0826979	-1.71508	0.0863313	0.135725	Nosig	491.987	-0.0147969	0.141992	-0.104209	0.917004	0.999877	Nosig	481.2	0.0671748	0.101434	0.662254	0.507808	0.999505	Nosig
Bloc1s1	2935.01	0.155512	0.0864965	1.7979	0.0721935	0.116282	Nosig	3137.64	-0.197046	0.134203	-1.46827	0.142032	0.999877	Nosig	3132.54	-0.0865693	0.0890331	-0.972326	0.330888	0.999505	Nosig
Itga7	1938.1	1.08913	0.107889	10.0949	5.82e-24	8.8e-23	Up	2632.56	-0.0591211	0.136443	-0.433302	0.664796	0.999877	Nosig	2778.08	-0.107332	0.109947	-0.976217	0.328957	0.999505	Nosig
Mettl7b	4.34064	-0.685492	1.70812	-0.401313	0.688189	0.759859	Nosig								1.79053	1.28137	0.787339	1.62747	0.103637	0.999505	Nosig
Mir684-1	16.9584	0.044543	0.239969	0.18562	0.852743	0.891315	Nosig	17.9554	-0.281288	0.327007	-0.860189	0.389685	0.999877	Nosig	16.8639	-0.0214214	0.214788	-0.0997326	0.920557	0.999505	Nosig
Neurod4	12.5605	-0.923656	0.299142	-3.08769	0.00201721	0.00459576	Nosig	6.65014	0.729837	0.445332	1.63886	0.101242	0.999877	Nosig	7.04849	0.304799	0.300354	1.0148	0.310203	0.999505	Nosig
Tespa1	7.27369	1.18138	0.360079	3.28089	0.00103481	0.00249262	Up	8.83994	0.408817	0.4416	0.925763	0.354569	0.999877	Nosig	6.82966	0.824605	0.319553	2.5805	0.00986585	0.999505	Nosig
Vmn2r84	21.0979	-0.583485	0.291589	-2.00105	0.0453869	0.0769492	Nosig	16.3119	-0.124503	0.371254	-0.335359	0.737355	0.999877	Nosig	14.8815	0.140198	0.26208	0.534943	0.592689	0.999505	Nosig
Vmn2r85	6.82448	-0.400016	0.391448	-1.02189	0.306834	0.398465	Nosig	6.26281	-0.392118	0.531757	-0.737401	0.460879	0.999877	Nosig	5.00549	0.220044	0.376488	0.584464	0.558908	0.999505	Nosig
Vmn2r86	3.76794	-0.925312	0.572956	-1.61498	0.106315	0.162408	Nosig								3.15574	-0.486768	0.548804	-0.886961	0.3751	0.999505	Nosig
Vmn2r87	54.1019	-0.898669	0.145195	-6.18941	6.04e-10	3.26e-09	Nosig	32.6924	0.195124	0.238939	0.816624	0.414143	0.999877	Nosig	32.8055	0.148222	0.161122	0.919935	0.357607	0.999505	Nosig
Pisd-ps1	6556.78	0.206724	0.141606	1.45985	0.144331	0.211406	Nosig	6960.25	-0.118868	0.171943	-0.691324	0.489362	0.999877	Nosig	8101.92	-0.32785	0.125515	-2.61204	0.00900028	0.999505	Nosig
Sfi1	1582.13	0.166162	0.117626	1.41263	0.157764	0.228191	Nosig	1603.56	-0.0177318	0.125143	-0.141693	0.887323	0.999877	Nosig	1634.36	-0.014584	0.0924861	-0.157688	0.874703	0.999505	Nosig
Eif4enif1	2125.51	-0.0459488	0.0735318	-0.624883	0.532048	0.623206	Nosig	1974.17	0.00965468	0.0815899	0.118332	0.905805	0.999877	Nosig	2025.56	-0.0110967	0.0758692	-0.146261	0.883716	0.999505	Nosig
Mir3470a	8.33331	0.0528157	0.325137	0.162441	0.870958	0.905116	Nosig	8.08813	-0.0198191	0.405821	-0.0488371	0.961049	0.999877	Nosig	8.22165	-0.0042527	0.308881	-0.0137681	0.989015	0.999505	Nosig
Drg1	3424.36	-0.181635	0.0830232	-2.18776	0.0286874	0.0510245	Nosig	3103.02	-0.0810423	0.123596	-0.655701	0.512017	0.999877	Nosig	3041.19	0.0227864	0.0787281	0.289431	0.772251	0.999505	Nosig
Patz1	1513.81	0.0218178	0.0480626	0.453946	0.649868	0.728208	Nosig	1468.55	-0.0485539	0.103427	-0.469449	0.638749	0.999877	Nosig	1498.58	-0.0355797	0.0785675	-0.452856	0.650653	0.999505	Nosig
Gm11944	81.7498	-0.0196251	0.126342	-0.155333	0.876558	0.909738	Nosig	71.4595	0.249771	0.167536	1.49085	0.136	0.999877	Nosig	74.6422	0.0953676	0.125404	0.760486	0.446964	0.999505	Nosig
Pik3ip1	2915.88	0.0375309	0.0819887	0.457757	0.647127	0.725913	Nosig	2940.46	-0.150252	0.0766648	-1.95985	0.0500131	0.999877	Nosig	3008.05	-0.103388	0.0985884	-1.04868	0.294324	0.999505	Nosig
Limk2	5824.57	-0.279602	0.0449361	-6.22222	4.9e-10	2.68e-09	Nosig	4915.39	0.0199224	0.0730955	0.272554	0.785196	0.999877	Nosig	4994.11	0.0138977	0.0830359	0.16737	0.867079	0.999505	Nosig
Rnf185	1588.77	-0.104121	0.064399	-1.61681	0.105918	0.161897	Nosig	1485.7	-0.0844569	0.12057	-0.700483	0.483626	0.999877	Nosig	1514.3	-0.0552279	0.0635466	-0.869094	0.384796	0.999505	Nosig
8430429K09Rik	273.311	-0.348538	0.111229	-3.13351	0.00172729	0.00398221	Nosig	221.652	0.053029	0.123133	0.430665	0.666712	0.999877	Nosig	248.23	-0.151583	0.103135	-1.46975	0.14163	0.999505	Nosig
Pla2g3	557.934	-0.644878	0.321511	-2.00577	0.0448809	0.0761909	Nosig	466.974	-0.424362	0.544419	-0.779477	0.435699	0.999877	Nosig	412.749	-0.00217779	0.317278	-0.006864	0.994523	0.999505	Nosig
Inpp5j	2802.13	-0.413668	0.0977931	-4.23004	2.34e-05	7.34e-05	Nosig	2200.19	0.074762	0.142126	0.526025	0.598871	0.999877	Nosig	2301.91	-0.0106048	0.109542	-0.0968108	0.922877	0.999505	Nosig
Selm	4872.14	-0.363981	0.0747469	-4.86951	1.12e-06	4.18e-06	Nosig	4243.46	-0.189487	0.142346	-1.33117	0.183133	0.999877	Nosig	4279.08	-0.100827	0.094706	-1.06463	0.287045	0.999505	Nosig
Smtn	966.708	0.120776	0.133231	0.906514	0.364664	0.459414	Nosig	950.449	0.0289102	0.177824	0.162578	0.870851	0.999877	Nosig	895	0.170535	0.134974	1.26347	0.206422	0.999505	Nosig
Tug1	4235.51	0.0686227	0.0945096	0.726092	0.467782	0.562336	Nosig	3995.12	0.100097	0.115431	0.867158	0.385856	0.999877	Nosig	4136.55	0.0241888	0.084479	0.286329	0.774626	0.999505	Nosig
Morc2a	2282.82	0.0436403	0.0502101	0.869153	0.384763	0.479626	Nosig	2211.87	-0.017407	0.117642	-0.147965	0.88237	0.999877	Nosig	2325.62	-0.0750814	0.0748456	-1.00315	0.315788	0.999505	Nosig
Osbp2	1614.5	-0.303238	0.0684982	-4.42695	9.56e-06	3.18e-05	Nosig	1369.13	-0.0270148	0.0987803	-0.273484	0.784481	0.999877	Nosig	1408.67	-0.0384411	0.0984295	-0.390544	0.696134	0.999505	Nosig
4921536K21Rik	43.7251	0.992333	0.157152	6.31449	2.71e-10	1.52e-09	Nosig	57.0507	-0.00904948	0.188044	-0.0481244	0.961617	0.999877	Nosig	50.7509	0.262671	0.128432	2.04521	0.0408344	0.999505	Nosig
Dusp18	768.176	0.725556	0.086786	8.36029	6.26e-17	6.39e-16	Nosig	916.351	0.0425596	0.141203	0.301408	0.763104	0.999877	Nosig	921.958	0.0474432	0.0678099	0.69965	0.484146	0.999505	Nosig
Slc35e4	1387.36	0.384426	0.0803056	4.78704	1.69e-06	6.2e-06	Nosig	1550.12	-0.0872404	0.110531	-0.789282	0.429947	0.999877	Nosig	1583.6	-0.0618224	0.108442	-0.570097	0.568612	0.999505	Nosig
Tcn2	2709.33	1.21943	0.127672	9.55133	1.28e-21	1.72e-20	Up	3752.59	-0.0226871	0.111146	-0.20412	0.83826	0.999877	Nosig	3746.11	0.0231129	0.0781817	0.29563	0.767512	0.999505	Nosig
Pes1	2841.99	0.205035	0.0643749	3.18502	0.00144745	0.00338697	Nosig	2951.05	-0.0518122	0.107735	-0.480924	0.63057	0.999877	Nosig	3039.96	-0.0562506	0.0697727	-0.806198	0.420129	0.999505	Nosig
Gal3st1	2275.17	-0.525486	0.101322	-5.18629	2.15e-07	8.76e-07	Nosig	1746.86	-0.0141082	0.115792	-0.12184	0.903025	0.999877	Nosig	1732.41	0.040556	0.111626	0.363321	0.716365	0.999505	Nosig
Sec14l4	9.36068	-0.525698	0.586459	-0.896393	0.370043	0.464755	Nosig	6.89454	0.109226	0.50922	0.214497	0.830159	0.999877	Nosig	7.39668	-0.0330539	0.456585	-0.0723938	0.942289	0.999505	Nosig
Sec14l3	9.45836	-0.16131	0.32789	-0.491965	0.622744	0.70523	Nosig	8.50758	-0.0328648	0.410217	-0.0801157	0.936145	0.999877	Nosig	8.60503	-0.0145472	0.291162	-0.0499627	0.960152	0.999505	Nosig
Mtfp1	1477.79	-0.676933	0.088142	-7.68002	1.59e-14	1.34e-13	Nosig	1063.69	-0.0217538	0.125123	-0.17386	0.861975	0.999877	Nosig	1042.67	0.0591316	0.0930129	0.635736	0.524949	0.999505	Nosig
Sec14l2	2434.24	-0.0307221	0.0791837	-0.387985	0.698027	0.768571	Nosig	2251.75	0.0426148	0.110215	0.386652	0.699014	0.999877	Nosig	2294.87	0.0213578	0.100886	0.211703	0.832339	0.999505	Nosig
Rnf215	1542.25	0.261674	0.0625215	4.18535	2.85e-05	8.86e-05	Nosig	1621.34	-0.0270242	0.111854	-0.241602	0.809088	0.999877	Nosig	1586.76	0.0586262	0.0730406	0.802653	0.422176	0.999505	Nosig
Mir3060	33.0959	0.0322109	0.178808	0.180143	0.857041	0.894597	Nosig	31.499	0.022843	0.251126	0.0909626	0.927522	0.999877	Nosig	31.7192	0.0305453	0.180146	0.169559	0.865357	0.999505	Nosig
Ccdc157	1813.66	-0.112956	0.0449944	-2.51045	0.0120578	0.023498	Nosig	1632.31	0.0282913	0.122836	0.230317	0.817845	0.999877	Nosig	1689.03	-0.0168307	0.0727282	-0.23142	0.816989	0.999505	Nosig
Sf3a1	3102.74	-0.108558	0.0349037	-3.11022	0.00186945	0.00427846	Nosig	2838.12	-0.0193247	0.0590314	-0.327364	0.743393	0.999877	Nosig	2872.35	-0.00233499	0.0834639	-0.0279761	0.977681	0.999505	Nosig
Tbc1d10a	1596.43	0.665132	0.0909815	7.31062	2.66e-13	2.01e-12	Nosig	1994.52	-0.161067	0.116761	-1.37946	0.167754	0.999877	Nosig	2031.5	-0.102254	0.0795744	-1.28501	0.19879	0.999505	Nosig
Gatsl3	658.537	0.695613	0.133364	5.2159	1.83e-07	7.53e-07	Nosig	789.613	-0.00279033	0.121421	-0.0229805	0.981666	0.999877	Nosig	833.058	-0.0719064	0.0871676	-0.824922	0.409416	0.999505	Nosig
Osm	74.2355	4.32871	0.194058	22.3063	3.21e-110	3.18e-108	Up	141.718	0.0907304	0.142642	0.636072	0.52473	0.999877	Nosig	155.682	-0.0913722	0.119339	-0.765652	0.443883	0.999505	Nosig
Lif	116.898	2.0428	0.160421	12.734	3.83e-37	9.35e-36	Up	187.058	0.0301414	0.167631	0.179809	0.857303	0.999877	Nosig	197.757	-0.0568113	0.143438	-0.39607	0.692054	0.999505	Nosig
Mtmr3	4487.81	0.0302709	0.0767156	0.394586	0.693149	0.76408	Nosig	4354.59	-0.0374997	0.0829532	-0.452058	0.651227	0.999877	Nosig	4443.17	-0.0287811	0.0799232	-0.36011	0.718765	0.999505	Nosig
Gm11961	4.74397	-1.23472	0.439634	-2.80852	0.00497694	0.0105263	Down	3.35789	-0.765246	0.635138	-1.20485	0.228261	0.999877	Nosig	3.58845	-0.574472	0.459051	-1.25143	0.210776	0.999505	Nosig
Ascc2	1045.6	0.474052	0.0426221	11.1222	9.78e-29	1.82e-27	Nosig	1156.19	0.0375378	0.10966	0.34231	0.732118	0.999877	Nosig	1175.42	0.0237794	0.0792927	0.299894	0.764258	0.999505	Nosig
Uqcr10	5016	-0.128023	0.0982313	-1.30328	0.192479	0.270284	Nosig	4805.54	-0.188979	0.119349	-1.58341	0.113328	0.999877	Nosig	4929.52	-0.133395	0.0973979	-1.36959	0.170815	0.999505	Nosig
Zmat5	3434.19	-0.156099	0.0953774	-1.63664	0.101705	0.156551	Nosig	3128.67	-0.0666428	0.116285	-0.573101	0.566577	0.999877	Nosig	3411.13	-0.174127	0.107391	-1.62144	0.104924	0.999505	Nosig
Cabp7	2226.63	-0.230819	0.130167	-1.77325	0.0761878	0.121786	Nosig	1945.61	-0.0264906	0.118239	-0.224042	0.822725	0.999877	Nosig	1972.81	-0.00995191	0.107234	-0.0928058	0.926058	0.999505	Nosig
Nf2	6107.95	0.350467	0.0611542	5.73088	9.99e-09	4.72e-08	Nosig	6679.16	-0.0572282	0.12775	-0.447969	0.654175	0.999877	Nosig	7095.99	-0.118757	0.0940561	-1.26262	0.206727	0.999505	Nosig
Nipsnap1	2522.14	-0.429726	0.0512648	-8.38249	5.18e-17	5.34e-16	Nosig	2028.17	-0.027257	0.115572	-0.235844	0.813554	0.999877	Nosig	2066.54	-0.0197318	0.0916487	-0.215298	0.829535	0.999505	Nosig
Thoc5	1756.07	-0.219944	0.0861361	-2.55345	0.0106663	0.0210524	Nosig	1512.32	0.0339595	0.113318	0.299684	0.764418	0.999877	Nosig	1528.42	0.0330122	0.0772694	0.427235	0.669208	0.999505	Nosig
AA413626	13.2916	0.352726	0.280645	1.25684	0.208812	0.2897	Nosig	13.4922	0.178386	0.351508	0.507487	0.611813	0.999877	Nosig	16.2827	-0.21515	0.254887	-0.844098	0.398615	0.999505	Nosig
Nefh	33547.2	-1.4622	0.109658	-13.3342	1.46e-40	3.96e-39	Down	15751.3	0.105194	0.10247	1.02658	0.304616	0.999877	Nosig	16262	0.0328642	0.116531	0.28202	0.777928	0.999505	Nosig
Ap1b1	8405.47	-0.275293	0.0989206	-2.78297	0.00538641	0.0113145	Nosig	7198.47	-0.0206497	0.0920979	-0.224215	0.82259	0.999877	Nosig	7198.2	0.020868	0.0822472	0.253723	0.799709	0.999505	Nosig
Gas2l1	2242.12	0.220925	0.0700772	3.15259	0.0016183	0.00375382	Nosig	2306.43	-0.00328102	0.0861216	-0.0380975	0.96961	0.999877	Nosig	2339.3	0.00352079	0.0841657	0.0418317	0.966633	0.999505	Nosig
[truncated: 16,775 more rows]
