# Supplementary material for: Tofacitinib extends survival in a mouse model of ALS through NK cell-independent mechanisms
Source: Front Immunol. 2025 Nov 5;16:1662197. doi: 10.3389/fimmu.2025.1662197 (PMC12626996; doi:10.3389/fimmu.2025.1662197)
Supplement: Supplementary file 2 [file Table2.xlsx]

## Sheet: Sheet1
pathway	pval_ALSvWT	padj_ALSvWT	log2err_UTvWT	ES_UTvWT	NES_UTvWT	size_UTvWT	leadingEdge_UTvWT	pval_LowvUT	padj_LowvUT	log2err_LowvUT	ES_LowvUT	NES_LowvUT	size_LowvUT	leadingEdge_LowvUT
Cytokine-cytokine receptor interaction	7.10578e-23	2.34491e-20	1.2379	0.714406	2.07434	218	Tnfsf11,Ccl3,Ccl4,Gdf15,Il1rn,Osm,Tnfsf18,Gdf3,Cxcl10,Csf2rb2,Ccl5,Tnfsf8,Csf2rb,Ccl6,Tnf,Ccl2,Ccl8,Osmr,Il2rg,Il1b,Cxcl2,Csf3r,Il3ra,Cxcr4,Il1a,Cd4,Il21r,Il1rl2,Ppbp,Tgfb1,Ccl7,Cxcl16,Ccl12,Tnfrsf1b,Cxcr2,Ccl9,Cxcl13,Cx3cr1,Cxcr6,Il27,Il1rl1,Tnfsf14,Cxcr3,Il7r,Tnfrsf1a,Il2rb,Ebi3,Lif,Csf1r,Cxcl9,Il18r1,Tgfbr1,Il18rap,Ngfr,Tgfbr2,Il10ra,Clcf1,Csf2,Cxcl1,Il1r1,Crlf2,Il10rb,Eda2r,Ccl11,Tnfrsf13b,Fa…	0.0313706	0.178653	0.321776	-0.427108	-1.34076	232	Ppbp,Il5ra,Ccr3,Cxcr2,Il10,Ngfr,Il9r,Cxcl9,Il31ra,Tnfsf14,Csf2,Cd4,Ccl11,Ccr2,Epor,Ccl7,Tnfrsf25,Ltb,Il13ra2,Ccr7,Il22ra1,Epo,Cxcl17,Pf4,Il18r1,Il1rn,Gdf2,Tnfrsf14,Tnfrsf13b,Il7r,Il18rap,Il1r2,Il25,Il1b,Tnfrsf9,Il2rb,Ccl2,Cxcr6,Cxcl5,Il27ra,Ifnlr1,Ccr10,Lepr,Tnfrsf13c,Tnfrsf17,Ccr1,Edar,Cxcr3,Gdf7,Ackr4,Csf3,Fasl,Il17re,Nodal,Il34,Rell2,Cxcl11,Il23a,Gdf6,Bmp5,Ccr1l1,Gdf3,Il7
Herpes simplex virus 1 infection	1.22169e-16	2.01578e-14	1.04763	0.70489	2.02872	167	H2-M2,Ccl5,Socs3,Tnf,Tlr2,Ccl2,H2-Oa,Il1b,Itga5,C3,Pilrb2,Oas3,Oas1a,Oas1g,Bst2,Ccl12,H2-Ob,B2m,Tlr9,Pilrb1,Syk,Eif4ebp1,Tnfsf14,Tnfrsf1a,Pilra,H2-K1,H2-D1,H2-L,Casp8,Irf7,H2-Q4,Tap1,Irak4,H2-DMb2,Fas,H2-DMb1,H2-T23,Tnfrsf14,Pou2f2,Ikbke,Cd74,Birc3,Zc3hav1,Traf5,Ifih1,Ifngr1,Oas1b,Oas2,Irf9,Sp100,H2-M3,Card9,H2-DMa,Ifnar2,Nxf3,Tapbp,Eif2ak2,Nxf2,Myd88,Ticam1,H2-Ab1,H2-Aa,H2-T24,Casp3,Tap2,Tlr3,Ap…
Epstein-Barr virus infection	2.45768e-15	2.45949e-13	1.00732	0.68166	1.9703	191	H2-M2,Cxcl10,Tnf,Tlr2,Blnk,H2-Oa,Itgal,Btk,Vim,Oas3,Oas1a,Oas1g,Icam1,Cd3d,Cd44,Lyn,H2-Ob,B2m,Syk,Runx3,Cd3g,Plcg2,Tnfaip3,H2-K1,H2-D1,H2-L,Casp8,Cd3e,Irf7,H2-Q4,Cd19,Mapk13,Tap1,Myc,Ccnd1,E2f2,Irak4,H2-DMb2,Fas,H2-DMb1,Isg15,Gadd45a,H2-T23,Ccna2,Ikbke,Entpd1,Nfkb2,Traf5,Cdk2,Map3k14,Oas1b,Cdk6,Oas2,Jak3,Irf9,Bcl2l11,H2-M3,Relb,H2-DMa,Ifnar2,Tapbp,Eif2ak2,Ripk1,Cd247,Cdkn1a,Myd88,Jun,H2-Ab1,Gadd4…
Osteoclast differentiation	2.9812e-15	2.45949e-13	1.00732	0.729656	2.07945	124	Tnfsf11,Fcgr2b,Trem2,Tyrobp,Pira2,Fcgr4,Socs3,Tnf,Cyba,Blnk,Ncf4,Il1b,Btk,Fcgr1,Fcgr3,Fosl1,Spi1,Sirpb1b,Il1a,Pirb,Lcp2,Ncf2,Tgfb1,Ncf1,Syk,Plcg2,Sirpb1a,Tnfrsf1a,Csf1r,Tgfbr1,Pira6,Tgfbr2,Tec,Junb,Lilra6,Mapk13,Il1r1,Lilra5,Fos,Nfatc1,Nfkb2,Tnfrsf11a,Ifngr1,Map3k14,Fosl2,Sirpa,Csf1,Irf9,Relb,Ifnar2,Acp5,Jun
Hematopoietic cell lineage	3.87106e-15	2.5549e-13	0.996986	0.781322	2.16968	84	Cd22,Tnf,Cd5,H2-Oa,Il1b,Cd14,Fcgr1,Itga5,Cd37,Csf3r,Il3ra,Il1a,Cd4,Anpep,Gypa,Itgam,Cd3d,Cd34,Cd44,H2-Ob,Cd33,Cd36,Cd9,Cd2,Cd3g,Il7r,Csf1r,Cd3e,Csf2,Cd19,Cd8a,Il1r1,Ms4a1,H2-DMb2,H2-DMb1,Il6ra,Il4ra,Itga2,Csf2ra,Dntt,Csf1,H2-DMa,Itga6,Cd8b1,H2-Ab1,H2-Aa,Il1r2,Itga4,Itga2b	3.31811e-06	0.000254728	0.627257	-0.702874	-1.9388	88	Cd19,Il5ra,Ms4a1,Gypa,Gp9,Il9r,Csf2,Cd4,Fcer2a,Epor,Cd3d,Cd7,Cd2,Epo,Cr2,H2-Eb2,Cd55,Gp5,Cd36,Il7r,Il1r2,Il1b,H2-DMb2,Itga2,Itgb3,Cd3e
Viral protein interaction with cytokine and cytokine receptor	1.90895e-14	1.04992e-12	0.975995	0.797347	2.19216	73	Ccl3,Ccl4,Cxcl10,Ccl5,Ccl6,Tnf,Ccl2,Ccl8,Il2rg,Cxcl2,Cxcr4,Ppbp,Ccl7,Ccl12,Tnfrsf1b,Cxcr2,Ccl9,Cxcl13,Cx3cr1,Tnfsf14,Cxcr3,Tnfrsf1a,Il2rb,Csf1r,Cxcl9,Il18r1,Il18rap,Il10ra,Cxcl1,Il10rb,Ccl11,Il6ra,Tnfrsf14,Ltbr,Ccr7,Ccr1,Xcl1,Tnfrsf10b,Csf1,Ccr5,Ccr2
Natural killer cell mediated cytotoxicity	4.50421e-14	2.12341e-12	0.965328	0.766971	2.14625	90	Cd48,Tyrobp,Fcgr4,Itgb2,Klrb1c,Fcer1g,Klra7,Tnf,Hcst,Ptpn6,Itgal,Vav1,Lat2,Rac2,Klrc2,Ulbp1,Lcp2,Icam1,Klrk1,Syk,Sh3bp2,Klrc1,Itgb2l,Plcg2,Sh2d1b1,Ncr1,H2-K1,H2-D1,Klrd1,Csf2,Prf1,Gzmb,Ptk2b,Fas,H2-T23,Nfatc1,Tnfrsf10b,Ifngr1,Ifnar2,Cd247
NF-kappa B signaling pathway	8.37026e-14	3.45273e-12	0.954542	0.756226	2.12432	97	Tnfsf11,Ccl4,Bcl2a1d,Bcl2a1b,Plau,Bcl2a1a,Tnf,Blnk,Ticam2,Il1b,Cd14,Cxcl2,Btk,Icam1,Lyn,Syk,Tlr4,Tnfsf14,Plcg2,Tnfrsf1a,Card11,Tnfaip3,Cxcl1,Il1r1,Eda2r,Irak4,Gadd45a,Ltbr,Birc3,Nfkb2,Tnfrsf11a,Traf5,Map3k14,Trim25,Ly96,Ltb,Relb,Vcam1,Ripk1,Myd88,Ticam1,Gadd45g,Cflar,Gadd45b,Lbp,Edar,Cd40,Lck,Rela,Nfkbia,Bcl10,Lat,Bcl2,Pidd1,Nfkb1
NOD-like receptor signaling pathway	2.35529e-13	8.63608e-12	0.932595	0.688914	1.97243	153	Cybb,Ccl5,Ifi204,Tnf,Cyba,Naip2,Ccl2,Il1b,Cxcl2,Pycard,Naip5,Oas3,Naip6,Oas1a,Oas1g,Casp4,Ccl12,Plcb2,Camp,Casp12,Ctsb,Nlrp3,Tlr4,Gpsm3,Mefv,Tnfaip3,Nlrp1b,Casp8,Nlrp1a,Irf7,Mapk13,Casp1,Cxcl1,Gbp2,Irak4,Gsdmd,Ripk3,Prkcd,Ikbke,Casr,Birc3,Antxr2,Traf5,Oas1b,Gbp5,Oas2,Irgm1,Irf9,Aim2,Gbp3,Irgm2,Card9,Ifnar2,P2rx7,Ripk1,Gbp7,Myd88,Jun,Ticam1,Itpr2,Plcb3,Card6,Nlrp12,Txnip,Rela,Nfkbia,Fadd,Stat1,Pkn…
Complement and coagulation cascades	2.8204e-13	9.30733e-12	0.932595	0.761825	2.11554	84	Itgax,Serpinf2,C3ar1,Plau,C1qa,C1qc,Itgb2,C1qb,Plaur,C7,C5ar1,Kng1,C3,F2,A2m,Serpine1,F9,C4b,Itgam,C9,Itgb2l,C6,Pros1,Kng2,Clu,Serpina1d,C1s1,C1ra,Plat,Procr,Serping1,Serpinb2,Serpina1a,F10,Fga,Serpina1e,Cfhr2,F3,Cfh,Serpine2,F5,Klkb1,Fgg,Tfpi,Bdkrb1	0.000940893	0.015807	0.477271	-0.607957	-1.67817	89	Itgb2l,C9,Cfhr1,C8a,F2,Serpina1b,Serpina1e,Serpina1a,F11,C6,Proc,Kng1,Fgg,Kng2,F10,C7,Fgb,Cr2,Mbl2,Cd55,Serpina1d,C8b,Thbd,Serpinf2,F5,Serpinb2
Tuberculosis	4.3567e-13	1.30701e-11	0.932595	0.684552	1.96211	154	Itgax,Atp6v0d2,Clec7a,Fcgr2b,Fcgr4,Itgb2,Ctsd,Fcer1g,Tlr1,Ctss,Tnf,Tlr2,H2-Oa,Il1b,Cd14,Fcgr1,Fcgr3,Clec4e,Il1a,C3,Tlr6,Tgfb1,Itgam,H2-Ob,Tlr9,Syk,Camp,Tlr4,Itgb2l,Tnfrsf1a,Cd209a,Casp8,Il10ra,Cebpb,Lsp1,Mapk13,Il10rb,Irak4,H2-DMb2,H2-DMb1,Tcirg1,Cd74,Ifngr1,Card9,H2-DMa,Mrc1,Lamp2,Myd88,H2-Ab1,H2-Aa,Nfya,Coro1a,Lbp,Il23a,Calml4,Casp3,Irak2,Tgfb2,Pla2r1,Apaf1,Rela,Bcl10,Fadd,Stat1,Nod2,Cebpg,Bcl2…
Influenza A	1.1948e-12	3.28571e-11	0.91012	0.694115	1.98621	137	Cxcl10,Ccl5,Socs3,Tnf,Tlr7,Ccl2,H2-Oa,Mx1,Il1b,Tpsb2,Pycard,Il1a,Oas3,Oas1a,Oas1g,Icam1,Ccl12,H2-Ob,Nlrp3,Tlr4,Tnfrsf1a,Casp8,Irf7,Casp1,Irak4,H2-DMb2,Fas,H2-DMb1,Rsad2,Ikbke,Tnfrsf10b,Ifih1,Ifngr1,Oas1b,Cdk6,Trim25,Oas2,Irf9,H2-DMa,Ifnar2,Nxf3,Eif2ak2,Nxf2,Myd88,Ticam1,H2-Ab1,H2-Aa,Mx2,Casp3,Ccnd3,Tlr3,Apaf1,Rela,Nfkbia,Tmprss4,Pik3cd,Fadd,Stat1,Pml,Mavs,Nfkb1,Bak1,H2-Eb1,Bax,Actb,Cdk4,Il12a,Nlr…
Coronavirus disease - COVID-19	1.50557e-12	3.7305e-11	0.91012	0.644647	1.86533	209	Cybb,C3ar1,Cxcl10,C1qa,Tlr8,C1qc,C1qb,Tnf,Tlr7,C7,Tlr2,Ccl2,Mx1,Il1b,Fcgr3,C5ar1,C3,F2,Oas3,C4b,Oas1a,Oas1g,Ccl12,C9,Hbegf,Syk,Mmp3,Nlrp3,Tlr4,Rpl39l,Plcg2,Tnfrsf1a,C6,Csf2,Mapk13,Casp1,C1s1,C1ra,Irak4,Isg15,Il6ra,Fos,Ikbke,Ifih1,Oas1b,Agtr1a,Oas2,Irf9,Fga,Nrp1,Ifnar2,Eif2ak2,Myd88,Jun,Adam17,Rps27l,Agtr1b,Stat3,Rplp0,Mx2,Fgg,Tlr3,Rela,Rps2,Rpl10a,Nfkbia,Rpl12,Pik3cd,Stat1,Rpl10,Rps12,Egfr,Mavs,R…
Phagosome	1.58263e-12	3.7305e-11	0.91012	0.683501	1.95527	145	Atp6v0d2,Clec7a,Cybb,H2-M2,Fcgr2b,Olr1,Msr1,Fcgr4,Itgb2,Ctss,Cyba,Tlr2,H2-Oa,Ncf4,Cd14,Fcgr1,Fcgr3,Itga5,C3,Tlr6,Ncf2,Tubb1,Itgam,Ncf1,H2-Ob,Cd36,Mpo,Ctsl,Tlr4,Itgb2l,Cd209a,Thbs2,H2-K1,H2-D1,Itgb5,H2-L,H2-Q4,Tap1,C1ra,H2-DMb2,Colec12,H2-DMb1,Tcirg1,Itga2,H2-T23,Tubb6,H2-M3,H2-DMa,Mrc1,Comp,Atp6v0e,Lamp2,H2-Ab1,H2-Aa,Thbs1,Thbs4,Coro1a,Thbs3	0.0474632	0.251282	0.266351	-0.446533	-1.33117	150	Mpo,Tubb1,Itgb2l,Cd209c,Cd209a,H2-M1,H2-M10.2,H2-Eb2,Mbl2,H2-T3,Cd36,Atp6v1b1,H2-DMb2,Cd209f,Itga2,Itgb3,Atp6v1c2,Olr1,Comp,Pla2r1
Human T-cell leukemia virus 1 infection	3.79734e-12	8.35415e-11	0.887075	0.626803	1.82248	224	H2-M2,Itgb2,Tnf,H2-Oa,Il2rg,Cdkn2a,Itgal,Fosl1,Spi1,Cd4,Tgfb1,Icam1,Cd3d,H2-Ob,B2m,Itgb2l,Cd3g,Tnfrsf1a,Il2rb,Tspo,Tgfbr1,H2-K1,H2-D1,Tgfbr2,H2-L,Ccnb2,Cd3e,H2-Q4,Csf2,Zfp36,Il1r1,Myc,Ccnd1,E2f2,H2-DMb2,H2-DMb1,Cdkn2c,Cdc20,H2-T23,Ccna2,Ltbr,Fos,Espl1,Egr2,Nfatc1,Nfkb2,Creb3l1,Adcy7,Cdk2,Map3k14,Creb3l4,Jak3,Cdkn2b,H2-M3,Relb,Nrp1,H2-DMa,Cdkn1a,Il15,Jun,H2-Ab1,Ccnd2,H2-Aa,Il1r2,Tln1,Rb1,Smad3,Cd4…
Neutrophil extracellular trap formation	9.00195e-12	1.85665e-10	0.875325	0.723605	2.04144	104	Clec7a,Cybb,Fcgr4,Tlr8,Itgb2,Tlr7,Cyba,Tlr2,Ncf4,Itgal,Fcgr1,Fcgr3,C5ar1,Rac2,C3,Elane,Ncf2,Itgam,Ncf1,Casp4,Mpo,Ctsg,Syk,Plcb2,Camp,Tlr4,Itgb2l,Plcg2,Mapk13,Casp1,Gsdmd,Ager,Selplg,Padi4,Fpr2,Fga,Fpr1,Itga2b,Aqp9,Plcb3	0.000147917	0.00414166	0.518848	-0.623142	-1.75761	104	Elane,Ctsg,Mpo,Itgb2l,Camp,Padi4,Fpr2,Fgg,Fpr1,Fgb,Selp
Rheumatoid arthritis	1.13472e-11	2.20269e-10	0.875325	0.762925	2.10906	77	Atp6v0d2,Tnfsf11,Ccl3,Ccl5,Itgb2,Tnf,Cd28,Tlr2,Ccl2,H2-Oa,Il1b,Cxcl2,Itgal,Cd86,Il1a,Tgfb1,Icam1,Ccl12,H2-Ob,Ctsl,Mmp3,Tlr4,Itgb2l,Csf2,Cxcl1,H2-DMb2,H2-DMb1,Tcirg1,Angpt1,Fos,Tnfrsf11a,Csf1,Ltb,H2-DMa,Cd80,Il15,Acp5,Atp6v0e,Jun,H2-Ab1,H2-Aa
Measles	5.72566e-11	1.0497e-09	0.851339	0.685456	1.95436	122	Fcgr2b,Tlr7,Cd28,Tlr2,Mx1,Il2rg,Il1b,Il1a,Oas3,Oas1a,Oas1g,Cd3d,Slamf1,Tlr9,Tlr4,Cd3g,Cd209a,Il2rb,Tnfaip3,Casp8,Cd3e,Irf7,Ccnd1,Irak4,Fas,Msn,Fos,Ikbke,Ifih1,Cdk2,Oas1b,Cdk6,Oas2,Bbc3,Jak3,Irf9,Ifnar2,Eif2ak2,Myd88,Jun,Ccnd2,Stat3,Mx2,Casp3,Stat5a,Ccnd3,Apaf1,Rela,Trp53,Nfkbia,Pik3cd,Fadd,Stat1,Bcl2,Mavs,Nfkb1,Bak1,Bax,Cdk4,Il12a
Malaria	1.77401e-10	3.08118e-09	0.826657	0.812146	2.13049	47	Klrb1b,Itgb2,Klrb1c,Klra7,Tnf,Tlr2,Ccl2,Il1b,Hgf,Itgal,Tgfb1,Gypa,Icam1,Klra17,Klrk1,Ccl12,Cd36,Tlr9,Tlr4,Itgb2l,Thbs2,Sele,Met,Klrb1f,Sdc1,Klrb1a,Vcam1,Comp,Myd88,Klra2,Thbs1,Thbs4,Thbs3,Cd40,Tgfb2	0.00714746	0.0567333	0.407018	-0.620817	-1.5761	52	Gypa,Itgb2l,Sele,Il10,Klra3,Klra17,Klrb1f,Selp,Gypc,Cd36,Il1b,Klra7,Klra2,Ccl2,Comp,Csf3,Sdc1,Tlr4,Klrk1,Hgf,Klra9
Leishmaniasis	2.3027e-10	3.79946e-09	0.826657	0.762025	2.07512	65	Cybb,Fcgr4,Itgb2,Tnf,Cyba,Tlr2,Ptpn6,H2-Oa,Ncf4,Il1b,Fcgr1,Fcgr3,Il1a,C3,Ncf2,Tgfb1,Itgam,Ncf1,H2-Ob,Tlr4,Itgb2l,Mapk13,Irak4,H2-DMb2,H2-DMb1,Fos,Ifngr1,H2-DMa,Myd88,Jun,H2-Ab1,H2-Aa,Itga4,Itgb1,Tgfb2,Eef1a1,Rela,Nfkbia,Stat1,Nfkb1,H2-Eb1,Marcksl1,Il12a
Toll-like receptor signaling pathway	3.29184e-10	5.17289e-09	0.814036	0.720566	2.01155	88	Ccl3,Ccl4,Cxcl10,Ccl5,Tlr8,Tlr1,Tnf,Tlr7,Tlr2,Ticam2,Il1b,Cd14,Cd86,Spp1,Irf5,Tlr6,Tlr9,Tlr4,Cxcl9,Casp8,Irf7,Mapk13,Irak4,Fos,Ikbke,Map3k8,Ly96,Irf9,Ifnar2,Cd80,Ripk1,Myd88,Jun,Ticam1,Lbp,Cd40,Tlr3,Rela,Nfkbia,Pik3cd,Fadd,Stat1
TNF signaling pathway	3.68432e-10	5.52649e-09	0.814036	0.68966	1.96025	114	Cxcl10,Ccl5,Bcl3,Socs3,Tnf,Ccl2,Il1b,Cxcl2,Icam1,Ccl12,Tnfrsf1b,Mmp3,Rhbdf2,Tnfrsf1a,Lif,Il18r1,Tnfaip3,Casp8,Junb,Cebpb,Sele,Csf2,Mapk13,Cxcl1,Fas,Ripk3,Fos,Birc3,Creb3l1,Traf5,Map3k14,Map3k8,Csf1,Creb3l4,Mmp14,Mlkl,Rhbdf1,Casp7,Vcam1,Ripk1,Il15,Jun,Adam17,Cflar,Irf1,Ifi47,Casp3,Edn1,Rela,Nfkbia,Pik3cd,Fadd,Nod2,Nfkb1
Apoptosis	1.83774e-09	2.63676e-08	0.788187	0.658749	1.87916	129	Bcl2a1d,Bcl2a1b,Csf2rb2,Bcl2a1a,Csf2rb,Ctsd,Ctss,Tnf,Ctsz,Il3ra,Ctsc,Ctsh,Ctsl,Casp12,Ctsb,Tnfrsf1a,Casp8,Prf1,Gzmb,Parp3,Fas,Gadd45a,Fos,Tnfrsf10b,Birc3,Map3k14,Ctsw,Birc5,Bbc3,Bcl2l11,Casp7,Mcl1,Ripk1,Jun,Pmaip1,Gadd45g,Casp6,Cflar,Gadd45b,Itpr2,Lmnb1,Ctso,Casp3,Ddit3,Apaf1,Rela,Trp53,Nfkbia,Pik3cd,Fadd,Bcl2,Pidd1,Nfkb1,Bak1,Hrk,Bax,Actb,Capn2,Nol3,Ngf,Parp4,Nras
Chemokine signaling pathway	3.40446e-09	4.68114e-08	0.774939	0.622468	1.79167	166	Ccl3,Ccl4,Cxcl10,Ccl5,Fgr,Ccl6,Dock2,Ccl2,Ccl8,Cxcl2,Vav1,Cxcr4,Rac2,Ppbp,Gngt2,Ccl7,Cxcl16,Ncf1,Was,Ccl12,Hck,Lyn,Pik3cg,Cxcr2,Ccl9,Cxcl13,Cx3cr1,Cxcr6,Plcb2,Plcg2,Cxcr3,Cxcl9,Pik3r5,Cxcl1,Ptk2b,Ccl11,Prkcd,Ccr7,Ccr1,Xcl1,Adcy7,Jak3,Ccr5,Ccr2,Pik3r6,Gng5,Xcr1,Plcb3,Stat3,Rap1b,Gnai2,Rela,Gnb4,Nfkbia,Pik3cd,Pf4,Cxcl14,Stat1,Pxn,Shc1,Nfkb1,Gng10
B cell receptor signaling pathway	5.04996e-09	6.66595e-08	0.761461	0.717864	1.98376	76	Cd22,Cd72,Fcgr2b,Pira2,Blnk,Ptpn6,Btk,Vav1,Rac2,Pirb,Pik3ap1,Inpp5d,Lyn,Syk,Plcg2,Card11,Pira6,Lilra6,Cd79b,Cd19,Blk,Lilra5,Fos,Nfatc1,Cd79a,Jun,Dapp1,Inppl1,Rela,Ifitm1,Nfkbia,Pik3cd,Bcl10	0.00172942	0.0232434	0.45506	-0.628241	-1.70947	76	Cd19,Blk,Lilra6,Cd79a,Cd79b,Bank1,Cr2,Lilra5,Card11,Ifitm1,Pira2
Nicotine addiction	6.92598e-09	8.79067e-08	0.761461	-0.713497	-2.59712	38	Grin3b,Grin2a,Gabrr3,Slc17a6,Gabrb2,Gabra5,Grin2b,Gabrg2,Chrna4,Gria4,Gabra1,Slc32a1,Gria3,Chrna7,Gabra3,Grin1,Grin2d,Grin2c,Grin3a,Gabrd,Chrnb2,Gabrb3,Gabrr1,Cacna1b,Gabrq,Gria2
Cell adhesion molecules	7.66316e-09	9.36608e-08	0.74774	0.639424	1.82699	146	Cd22,Pdcd1,H2-M2,Siglec1,Itgb2,Ptprc,Cd28,H2-Oa,Itgal,Cd86,Glycam1,Cd4,Itgam,Icam1,Cd34,H2-Ob,Sell,Spn,Cd2,Itgb2l,Tigit,Cd6,H2-K1,H2-D1,H2-L,H2-Q4,Sele,Cd8a,F11r,H2-DMb2,H2-DMb1,H2-T23,Cd226,Sdc4,Icos,Selplg,Pvr,Sdc1,H2-M3,H2-DMa,Cd274,Vcam1,Cd80,Itga6,Cd8b1,Cldn13,H2-Ab1,Icosl,H2-Aa,Itga4,Vcan,Slitrk6,Cd40,Itgb1,H2-T24,Cldn15,Itgb8	0.0336011	0.188166	0.321776	-0.454247	-1.35583	151	Itgb2l,Sele,Sell,Spn,Cd4,H2-M1,Cd28,Cd226,Cldn19,H2-M10.2,Cd2,H2-Eb2,Selp,H2-T3,Cldn15,Cdh1,Mpz,Cldn1,Tigit,H2-DMb2,Ctla4,Icos
JAK-STAT signaling pathway	8.75544e-09	1.03189e-07	0.74774	0.65279	1.86023	127	Osm,Csf2rb2,Csf2rb,Socs3,Ptpn6,Osmr,Il2rg,Csf3r,Il3ra,Il21r,Il27,Gfap,Il7r,Il2rb,Lif,Il10ra,Clcf1,Csf2,Crlf2,Il10rb,Myc,Ccnd1,Il6ra,Il4ra,Csf2ra,Stat6,Il13ra1,Ctf1,Ifngr1,Stat4,Il21,Jak3,Irf9,Ifnar2,Il31ra,Mcl1,Cdkn1a,Il27ra,Il15,Ccnd2,Pdgfb,Il13ra2,Il23a,Mpl,Stat3,Stat5a,Socs6,Ccnd3,Pim1,Pik3cd,Il20rb,Stat1,Egfr,Il9r,Bcl2
Staphylococcus aureus infection	9.57451e-09	1.08951e-07	0.74774	0.747319	2.02763	63	C3ar1,Fcgr2b,C1qa,Fcgr4,C1qc,Itgb2,C1qb,Ptafr,H2-Oa,Itgal,Fcgr1,Fcgr3,C5ar1,C3,C4b,Itgam,Icam1,H2-Ob,Camp,Itgb2l,Krt15,Krt16,C1s1,C1ra,H2-DMb2,H2-DMb1,Selplg,Fpr2,H2-DMa,H2-Ab1,Cfh,Fpr1,H2-Aa,Krt18
Transcriptional misregulation in cancer	1.32155e-08	1.4537e-07	0.74774	0.618613	1.7812	164	Bcl2a1d,Bcl2a1b,Plau,Bcl2a1a,Hpgd,Cd14,Fcgr1,Cd86,Runx1,Spi1,Elane,Itgam,Cebpa,Mpo,Igf1,Mmp3,Nupr1,Lyl1,Spint1,Hhex,Il2rb,Csf1r,Ngfr,Tgfbr2,Cebpe,Cebpb,Csf2,Gzmb,Myc,Cdkn2c,Fli1,Gadd45a,Met,Ccna2,Plat,Birc3,Pax5,Lmo2,Runx2,Nfkbiz,Cdkn1a,Gadd45g,Ccnd2,Rel,Mef2c,Dusp6,Gadd45b,Il1r2,Cd40,Atf1,Ddit3,Etv6,Rela,Trp53,Pml,Hoxa11,Nfkb1,Bak1,Bmp2k,Tfe3,Bax,Nr4a3,Itgb7,Aff1,H3f3b,Foxo1,Six1,Flt1,Id2,Bcl6,H…	0.0117057	0.0808015	0.38073	-0.474934	-1.43023	165	Elane,Mpo,Ntrk1,Cebpe,Pax5,Ngfr,Mmp9,Csf2,Uty,Ccna2,Hmga2,Il1r2,Six1,Six4,Il2rb,Fev,Hoxa10,Hoxa9,Nr4a3
Antigen processing and presentation	1.7686e-08	1.8827e-07	0.733762	0.729453	1.98642	65	H2-M2,Ctss,Tnf,H2-Oa,Cd4,Ifi30,H2-Ob,B2m,Ctsl,Klrc1,Ctsb,H2-K1,H2-D1,Psme2b,Klrd1,H2-L,H2-Q4,Cd8a,Tap1,H2-DMb2,H2-DMb1,H2-T23,Cd74,H2-M3,H2-DMa,Tapbp,Cd8b1,H2-Ab1,Lgmn,H2-Aa,Nfya,Psme1,H2-T24,Tap2,H2-Q10,Hspa2,Psme2,H2-Eb1
Systemic lupus erythematosus	2.67157e-08	2.75506e-07	0.733762	0.782099	2.05037	46	C1qa,Fcgr4,C1qc,C1qb,Tnf,Cd28,C7,H2-Oa,Fcgr1,Cd86,Fcgr3,C3,Elane,C4b,H2-Ob,C9,Ctsg,C6,C1s1,C1ra,H2-DMb2,H2-DMb1,H2-DMa,Trim21,Cd80,H2-Ab1,H2-Aa	0.0044532	0.0453417	0.407018	-0.661185	-1.67108	50	Elane,Ctsg,C9,C8a,Il10,C6,C7,Cd28,H2-Eb2,C8b,H2-DMb2
Lysosome	3.54407e-08	3.54407e-07	0.719513	0.641544	1.82697	125	Atp6v0d2,Cd68,Ctse,Slc11a1,Ctsd,Ctss,Ctsz,Laptm5,Dnase2a,Hexb,Ctsc,Ctsh,Gusb,Naglu,Ctsg,Ctsl,Hexa,Man2b1,Cd63,Ctsb,Ctsa,Galns,Pla2g15,Tcirg1,Glb1,Gns,Npc2,Ctsw,Lipa,Acp5,Tpp1,Lamp2,Lgmn,Hyal1,Gm2a,Fuca1,Arsb,Asah1,Naga,Ctso,Napsa,Cln5,Nagpa,Gla,Cln3,Galc,Psap,Laptm4a,Sumf1,Manba,Ap1g2,Psapl1,Ctns,Atp6v0a2,Lamp1,Aga,Slc17a5,Ppt1
Cytosolic DNA-sensing pathway	4.05905e-08	3.93966e-07	0.719513	0.739007	1.99559	60	Ccl4,Cxcl10,Ccl5,Ifi204,Dnase2a,Il1b,Pycard,Zbp1,Nlrp3,Mefv,Casp8,Irf7,Casp1,Gsdmd,Ripk3,Ikbke,Aim2,Mlkl,Casp7,Ripk1,Casp3,Rela,Nfkbia,Fadd,Samhd1,Mavs,Nfkb1
Lipid and atherosclerosis	4.32613e-08	4.07892e-07	0.719513	0.594684	1.71891	191	Ccl3,Cybb,Olr1,Ccl5,Tnf,Cyba,Tlr2,Ticam2,Ccl2,Ncf4,Il1b,Cd14,Cxcl2,Vav1,Pycard,Abca1,Tlr6,Ncf2,Icam1,Ncf1,Ccl12,Lyn,Cd36,Mmp3,Plcb2,Nlrp3,Tlr4,Tnfrsf1a,Casp8,Irf7,Sele,Mapk13,Casp1,Cxcl1,Irak4,Fas,Pou2f2,Ager,Fos,Ikbke,Nfatc1,Tnfrsf10b,Nfe2l2,Ly96,Casp7,Vcam1,Myd88,Jun,Ticam1,Casp6,Lbp,Plcb3,Stat3,Cd40,Calml4,Rap1b,Casp3,Ddit3,Apaf1,Rela,Trp53,Nfkbia,Pik3cd,Bcl2,Hspa2,Nfkb1,Nox1
Th17 cell differentiation	9.03627e-08	8.23352e-07	0.704976	0.663414	1.8636	97	H2-Oa,Il2rg,Il1b,Runx1,Cd4,Il21r,Tgfb1,Cd3d,H2-Ob,Il27,Cd3g,Il2rb,Ebi3,Tgfbr1,Tgfbr2,Cd3e,Mapk13,Il1r1,H2-DMb2,H2-DMb1,Il6ra,Il4ra,Fos,Nfatc1,Stat6,Ifngr1,Il21,Jak3,H2-DMa,Cd247,Il27ra,Jun,H2-Ab1,H2-Aa,Tbx21,Il23a,Stat3,Smad3,Hif1a,Stat5a,Lck,Rela,Nfkbia,Stat1,Lat,Nfkb1,Irf4,H2-Eb1
Legionellosis	9.23152e-08	8.23352e-07	0.704976	0.739036	1.97078	55	Itgb2,Tnf,Tlr2,Naip2,Il1b,Cd14,Cxcl2,Pycard,Naip5,C3,Naip6,Itgam,Tlr4,Itgb2l,Casp8,Casp1,Cxcl1,Nfkb2,Casp7,Myd88,Casp3,Eef1a1,Apaf1,Rela,Nfkbia,Nlrc4,Nfkb1
Chagas disease	1.16247e-07	1.00951e-06	0.704976	0.664762	1.87029	99	Ccl3,C1qa,Ccl5,C1qc,C1qb,Tnf,Tlr2,Ccl2,Il1b,Kng1,C3,Serpine1,Tlr6,Tgfb1,Cd3d,Ccl12,Tlr9,Gna15,Plcb2,Tlr4,Cd3g,Tnfrsf1a,Tgfbr1,Tgfbr2,Casp8,Cd3e,Kng2,Mapk13,Irak4,Fas,Fos,Ifngr1,Cd247,Myd88,Jun,Ticam1,Cflar,Plcb3,Tgfb2,Gnai2,Rela,Nfkbia,Pik3cd,Fadd
p53 signaling pathway	1.33975e-07	1.13363e-06	0.690132	0.709715	1.93911	71	Cdkn2a,Ccnb1,Serpine1,Cdk1,Igf1,Rrm2,Casp8,Ccnb2,Gtse1,Ccnd1,Fas,Gadd45a,Tnfrsf10b,Cdk2,Cdk6,Bbc3,Steap3,Shisa5,Cdkn1a,Pmaip1,Gadd45g,Ccnd2,Thbs1,Ccng1,Gadd45b,Casp3,Ccnd3,Apaf1,Trp53,Bcl2,Pidd1,Chek2,Ppp1r13l,Serpinb5,Bax,Cdk4
AGE-RAGE signaling pathway in diabetic complications	2.90414e-07	2.39591e-06	0.674963	0.657192	1.84899	99	Cybb,Tnf,Ccl2,Il1b,Il1a,Serpine1,Tgfb1,Icam1,Ccl12,Plcb2,Plcg2,Tgfbr1,Tgfbr2,Sele,Mapk13,Ccnd1,Prkcd,Ager,Nfatc1,Nox4,Agt,Col4a6,Agtr1a,Mmp2,Vcam1,Plce1,Jun,F3,Fn1,Col1a1,Agtr1b,Plcb3,Stat3,Smad3,Col4a5,Casp3,Stat5a,Tgfb2,Edn1,Rela,Pim1,Egr1,Pik3cd,Stat1,Bcl2,Nfkb1,Nox1,Col1a2,Bax,Cdk4
Viral carcinogenesis	3.21764e-07	2.58981e-06	0.674963	0.591969	1.70799	170	Atp6v0d2,H2-M2,Cdkn2a,C3,Lyn,Cdk1,Syk,H2-K1,H2-D1,H2-L,Casp8,Irf7,H2-Q4,Ccnd1,Cdc20,H2-T23,Ccna2,Ltbr,Egr2,Nfkb2,Creb3l1,Traf5,Cdk2,Cdk6,Creb3l4,Jak3,Irf9,Cdkn2b,Sp100,Ccr5,H2-M3,Eif2ak2,Cdkn1a,Jun,Pmaip1,Ccnd2,Rbl1,Rel,Scin,Mapkapk2,Rb1,Stat3,H2-T24,Casp3,Stat5a,Ccnd3,Rela,Trp53,Nfkbia,Pik3cd,H2-Q10,Pxn,Nfkb1,Bak1,D1Pas1,Bax,Cdk4
Pertussis	4.27666e-07	3.36023e-06	0.674963	0.696415	1.90282	69	C1qa,C1qc,Itgb2,C1qb,Tnf,Irf8,Ticam2,Il1b,Cd14,Itga5,Pycard,Il1a,C3,C4b,Itgam,Nlrp3,Tlr4,Itgb2l,Mapk13,Casp1,C1s1,C1ra,Irak4,Fos,Serping1,Ly96,Casp7,Myd88,Jun,Ticam1,Irf1,Il23a,Calml4,Itgb1,Casp3,Gnai2,Rela
Primary immunodeficiency	4.53803e-07	3.4367e-06	0.674963	0.795258	2.01434	35	Ptprc,Blnk,Il2rg,Btk,Cd4,Igll1,Cd3d,Il7r,Cd3e,Cd19,Cd8a,Tap1,Tnfrsf13b,Cd79a,Icos,Aire,Jak3,Rag2,Cd8b1,Cd40,Aicda,Lck,Ada,Tap2	3.56169e-05	0.0013297	0.557332	-0.805455	-1.92672	35	Igll1,Rag2,Cd19,Rag1,Cd79a,Cd4,Cd3d,Tnfrsf13b,Il7r,Cd3e,Icos,Tnfrsf13c
Graft-versus-host disease	4.58227e-07	3.4367e-06	0.674963	0.782558	1.99838	38	H2-M2,Tnf,Cd28,H2-Oa,Il1b,Cd86,Il1a,H2-Ob,Klrc1,H2-K1,H2-D1,Klrd1,H2-L,H2-Q4,Prf1,Gzmb,H2-DMb2,Fas,H2-DMb1,H2-T23,H2-M3,H2-DMa,Cd80,H2-Ab1,H2-Aa
Inflammatory bowel disease	4.92072e-07	3.60853e-06	0.659444	0.739044	1.95271	51	Tnf,Tlr2,H2-Oa,Il2rg,Il1b,Il1a,Il21r,Tgfb1,H2-Ob,Tlr4,Il18r1,Il18rap,H2-DMb2,H2-DMb1,Il4ra,Nfatc1,Stat6,Ifngr1,Stat4,Il21,H2-DMa,Jun,H2-Ab1,H2-Aa,Tbx21,Il23a,Stat3,Smad3,Tgfb2,Rela,Stat1,Nod2,Nfkb1,H2-Eb1,Il12a,Rorc
Kaposi sarcoma-associated herpesvirus infection	6.62505e-07	4.75276e-06	0.659444	0.591016	1.70855	179	Cd200r4,H2-M2,Cd200r1,Cxcl2,Cd86,C3,Fgf2,Gngt2,Icam1,Hck,Lyn,Pik3cg,Syk,Plcg2,Tnfrsf1a,H2-K1,H2-D1,H2-L,Casp8,Pik3r5,Irf7,H2-Q4,Csf2,Mapk13,Zfp36,Cxcl1,Myc,Ccnd1,E2f2,Fas,H2-T23,Fos,Ikbke,Nfatc1,Ccr1,Ifngr1,Cdk6,Irf9,Ccr5,H2-M3,Ifnar2,Eif2ak2,Cdkn1a,Pik3r6,Gng5,Jun,Ticam1,Pdgfb,Mapkapk2,Itpr2,Rb1,Stat3,Hif1a,Calml4,H2-T24,Casp3,Tlr3,Rela,Trp53,Gnb4,Nfkbia,Pik3cd,Fadd,Stat1,H2-Q10,Tcf7l1,Nfkb1,Gng…
Efferocytosis	7.79892e-07	5.47583e-06	0.659444	0.595107	1.70386	152	Ch25h,C1qa,C1qc,C1qb,Ptpn6,Havcr2,P2ry6,Sirpb1b,Abca1,Tgfb1,Cd36,Cx3cr1,Gpr132,Axl,Sirpb1a,Itgb5,Pros1,Alox15,Cebpb,Siglecg,Mapk13,Casp1,Alox5,Stab1,Pla2g15,Dusp5,Ager,Nfatc1,Mertk,P2ry2,Sirpa,Lipa,Casp7,Adam17,Ano6,Thbs1,Slc16a1,Ptger4,Mapkapk2,Hif1a,Casp3,Ano9,Arg1,Sphk1,Lrp1,Itgb3,Sgk1,Adam9,Rab5c,Odc1,Ano7,Itgav
Human cytomegalovirus infection	9.52615e-07	6.54923e-06	0.659444	0.562238	1.62878	212	Ccl3,Ccl4,H2-M2,Ccl5,Tnf,Ccl2,Il1b,Cdkn2a,Cxcr4,Rac2,Gngt2,Ccl12,Cxcr2,B2m,Plcb2,Eif4ebp1,Tnfrsf1a,H2-K1,H2-D1,H2-L,Casp8,Il10ra,H2-Q4,Mapk13,Tap1,Il1r1,Ptk2b,Il10rb,Myc,Ccnd1,E2f2,Fas,Il6ra,H2-T23,Nfatc1,Ccr1,Creb3l1,Traf5,Adcy7,Cdk6,Creb3l4,Ccr5,H2-M3,Tapbp,Ripk1,Cdkn1a,Gng5,Ptger4,Itpr2,Plcb3,Rb1,Stat3,Calml4,H2-T24,Casp3,Akap13,Tap2,Gnai2,Rela,Trp53,Gnb4,Nfkbia,Pik3cd,Fadd,Gna13,H2-Q10,Egfr,P…
Amoebiasis	1.19572e-06	8.05282e-06	0.643552	0.655035	1.83301	90	Itgb2,Hspb1,Tnf,Tlr2,Il1b,Cd14,Cxcl2,Tgfb1,Itgam,C9,Ctsg,Gna15,Plcb2,Tlr4,Itgb2l,Csf2,Cxcl1,Il1r1,Col4a6,Lamc2,Serpinb10,Serpinb3a,Fn1,Col1a1,Il1r2,Plcb3,Col4a5,Casp3,Tgfb2,Lamb2,Rela,Arg1,Serpinb6b,Pik3cd,Nfkb1,Col1a2,Lamb3,Lama5,Rab5c,Prdx1,Il12a,Vcl,Serpinb9b,Lama2,Col3a1,Lamc3	0.0161566	0.104397	0.352488	-0.534496	-1.49264	95	Ctsg,Itgb2l,C9,C8a,Il10,Serpinb10,Col1a1,Csf2,Col1a2,Lamb1,Col3a1,C8b,Il1r2,Il1b,Lama4,Lamc3,Col4a3,Col4a1,Serpinb9b
Acute myeloid leukemia	1.30993e-06	8.64552e-06	0.643552	0.686761	1.87402	68	Bcl2a1d,Bcl2a1b,Bcl2a1a,Cd14,Fcgr1,Runx1,Spi1,Itgam,Cebpa,Mpo,Eif4ebp1,Csf1r,Cebpe,Csf2,Myc,Ccnd1,Ccna2,Dusp6,Stat3,Stat5a,Rela,Pim1,Pik3cd,Pml,Tcf7l1,Nfkb1,Tcf7l2
IL-17 signaling pathway	1.76362e-06	1.14117e-05	0.643552	0.660852	1.82797	79	Cxcl10,Tnf,Ccl2,Il1b,Cxcl2,Fosl1,Lcn2,Ccl7,Ccl12,Mmp3,S100a8,S100a9,Tnfaip3,Casp8,Cebpb,Csf2,Mapk13,Cxcl1,Ccl11,Il17b,Fos,Ikbke,Traf5,Il17ra,Jun,Casp3,Il17c,Rela,Nfkbia,Fadd
Proteoglycans in cancer	1.91464e-06	1.21506e-05	0.627257	0.566291	1.63673	198	Hpse,Plau,Plaur,Tnf,Tlr2,Ptpn6,Hgf,Vav1,Itga5,Hcls1,Fgf2,Tgfb1,Cd44,Hbegf,Igf1,Ctsl,Cd63,Tlr4,Plcg2,Itgb5,Mapk13,Myc,Ccnd1,Fas,Msn,Met,Itga2,Sdc4,Lum,Ezr,Sdc1,Mmp2,Iqgap1,Plce1,Rras2,Cdkn1a,Erbb2,Flna,Nanog,Rras,Fn1,Col1a1,Fzd10,Thbs1,Itpr2,Stat3,Cav2,Hif1a,Hspg2,Wnt7b,Itgb1,Dcn,Casp3,Tgfb2,Fzd7,Trp53,Pik3cd,Fzd8,Egfr,Wnt10b,Pxn,Col1a2,Itgb3
Viral myocarditis	1.99403e-06	1.24157e-05	0.627257	0.674099	1.84628	72	H2-M2,Itgb2,Cd28,H2-Oa,Itgal,Cd86,Rac2,Icam1,H2-Ob,Itgb2l,H2-K1,H2-D1,H2-L,Casp8,H2-Q4,Prf1,Ccnd1,H2-DMb2,H2-DMb1,H2-T23,Sgca,H2-M3,H2-DMa,Cd80,H2-Ab1,H2-Aa,Cd40,H2-T24,Casp3
Glutamatergic synapse	2.16002e-06	1.32001e-05	0.627257	-0.445432	-1.90584	110	Pla2g4d,Grin3b,Grin2a,Gng13,Grm3,Gng8,Grm1,Slc17a6,Grin2b,Grm8,Gria4,Grm4,Gnai1,Gls2,Kcnj3,Pla2g4e,Gria3,Plcb4,Adcy1,Grin1,Grin2d,Grin2c,Grin3a,Shank1,Grm2,Slc1a6,Gng11,Prkaca,Slc1a7,Adcy9,Adcy5,Gng3,Slc1a1,Dlg4,Grik4,Pla2g4b,Cacna1c,Ncdn,Ppp3r1,Grm7,Gria2,Shank2,Adcy2,Ppp3ca,Adcy3,Homer2,Grik1,Grm5,Prkacb,Ppp3cb,Pla2g4a,Slc17a7,Trpc1,Plcb1,Dlgap1,Gng4,Gls,Gng2
Retrograde endocannabinoid signaling	3.30357e-06	1.98214e-05	0.627257	-0.410072	-1.81291	134	Gng13,Gabrr3,Rims1,Gng8,Grm1,Slc17a6,Gabrb2,Gabra5,Gabrg2,Gria4,Gnai1,Kcnj3,Mapk10,Gabra1,Slc32a1,Gria3,Plcb4,Adcy1,Kcnj6,Gabra3,Mapk9,Cnr1,Ndufa4,Gabrd,Gng11,Gabrb3,Ndufb8,Prkaca,Gabrr1,Mapk11,Adcy9,Adcy5,Cacna1b,Gng3,Gabrq,Mapk12,Faah,Cacna1c,Gria2,Ndufb5,Mapk8,Adcy2,Adcy3,Ndufv2,Ndufa5,Grm5,Kcnj9,Prkacb,Gabrg3,Ndufb2,Ndufb9,Ndufb6,Ndufa11,Slc17a7,Ndufa12,Plcb1,Napepld,Ndufs1,Cacna1s,Gng4,Ndufv…
PD-L1 expression and PD-1 checkpoint pathway in cancer	3.8644e-06	2.27724e-05	0.610527	0.646618	1.79917	87	Pdcd1,Cd28,Tlr2,Ticam2,Ptpn6,Cd4,Cd3d,Tlr9,Tlr4,Cd3g,Batf,Cd3e,Mapk13,Fos,Nfatc1,Batf2,Ifngr1,Batf3,Cd274,Cd247,Myd88,Jun,Ticam1,Stat3,Hif1a,Lck,Rela,Nfkbia,Pik3cd,Stat1,Lat,Egfr,Nfkb1
Cellular senescence	4.22876e-06	2.44823e-05	0.610527	0.575651	1.65588	160	H2-M2,Cdkn2a,Ccnb1,Il1a,Serpine1,Tgfb1,Cdk1,Eif4ebp1,Tgfbr1,H2-K1,H2-D1,Tgfbr2,H2-L,Ccnb2,H2-Q4,Mapk13,Zfp36l3,Myc,Ccnd1,E2f2,Gadd45a,H2-T23,Ccna2,Nfatc1,Zfp36l1,Cdk2,Cdk6,Zfp36l2,Cdkn2b,H2-M3,Rras2,Cdkn1a,Trpv4,Gadd45g,Ccnd2,Rbl1,Rras,Gadd45b,Foxm1,Mapkapk2,Itpr2,Rb1,Smad3,Calml4,Mybl2,H2-T24,Tgfb2,Ccnd3,Rela,Trp53,Pik3cd,H2-Q10,Nfkb1,Lin9,Chek2,Ets1
Necroptosis	4.57301e-06	2.60188e-05	0.610527	0.609666	1.73037	111	Cybb,Tnf,Ticam2,Il1b,Pycard,Il1a,Zbp1,Nlrp3,Tlr4,Tnfrsf1a,Tnfaip3,Alox15,Ftl1,Casp8,Casp1,Fas,Ripk3,Stat6,Tnfrsf10b,Birc3,Traf5,Ifngr1,Stat4,Pygl,Jak3,Irf9,Mlkl,Ifnar2,Eif2ak2,Ripk1,Ticam1,Cflar,Stat3,Stat5a,Tlr3,Fadd,Stat1,Bcl2
Hepatitis B	5.50355e-06	3.07826e-05	0.610527	0.588047	1.68019	146	Tnf,Tlr2,Ticam2,Tgfb1,Casp12,Tlr4,Tgfbr1,Tgfbr2,Casp8,Irf7,Mapk13,Ptk2b,Myc,E2f2,Irak4,Fas,Ccna2,Fos,Ikbke,Egr2,Nfatc1,Stat6,Creb3l1,Ifih1,Cdk2,Stat4,Birc5,Creb3l4,Jak3,Cdkn1a,Myd88,Jun,Ticam1,Rb1,Stat3,Smad3,Hspg2,Casp3,Stat5a,Tgfb2,Map3k1,Tlr3,Apaf1,Rela,Trp53,Nfkbia,Pik3cd,Fadd,Stat1,Bcl2,Mavs,Nfkb1,D1Pas1
C-type lectin receptor signaling pathway	6.3979e-06	3.51885e-05	0.610527	0.624615	1.76159	103	Clec7a,Clec4d,Bcl3,Fcer1g,Tnf,Clec4n,Il1b,Clec4e,Pycard,Clec1b,Syk,Nlrp3,Plcg2,Cd209a,Casp8,Lsp1,Mapk13,Casp1,Prkcd,Ikbke,Egr2,Nfatc1,Nfkb2,Map3k14,Clec4b1,Irf9,Relb,Card9,Rras2,Jun,Rras,Irf1,Mapkapk2,Itpr2,Il23a,Calml4,Rela,Nfkbia,Pik3cd,Bcl10,Stat1
Cell cycle	7.38289e-06	3.99402e-05	0.610527	0.585686	1.67551	150	Cdkn2a,Ccnb1,Aurkb,Bub1,Cdca5,Tgfb1,Ticrr,Cdk1,Cdc25c,Ndc80,Esco2,Ccnb2,Myc,Ccnd1,E2f2,Cdkn2c,Mcm3,Gadd45a,Cdc20,Ccna2,Espl1,Cdc6,Ttk,Cdk2,Cdk6,Cdkn2b,Cdt1,Cdkn1a,Dbf4,Mcm5,Gadd45g,Ccnd2,Rbl1,Gadd45b,Mcm6,Trip13,Rb1,Smad3,Tgfb2,Ccnd3,Plk1,Trp53
Intestinal immune network for IgA production	8.95465e-06	4.76619e-05	0.593325	0.737138	1.88826	39	Cd28,H2-Oa,Cd86,Cxcr4,Tgfb1,H2-Ob,Tnfrsf13b,H2-DMb2,H2-DMb1,Pigr,Ltbr,Icos,Map3k14,H2-DMa,Cd80,Il15,H2-Ab1,Icosl,H2-Aa,Itga4,Tnfrsf17,Cd40,Aicda
Human immunodeficiency virus 1 infection	1.09615e-05	5.74174e-05	0.593325	0.552495	1.59696	191	H2-M2,Tnf,Tlr2,Ccnb1,Cxcr4,Rac2,Cd4,Gngt2,Cd3d,Bst2,Cdk1,Tnfrsf1b,B2m,Apobec3,Tlr4,Cd3g,Plcg2,Tnfrsf1a,Cdc25c,H2-K1,H2-D1,H2-L,Casp8,Ccnb2,Cd3e,H2-Q4,Mapk13,Tap1,Ptk2b,Irak4,Trim30d,Fas,H2-T23,Fos,Nfatc1,Trim12c,Traf5,Ccr5,H2-M3,Tapbp,Ripk1,Cd247,Gng5,Myd88,Jun,Itpr2,Calml4,H2-T24,Casp3,Tap2,Gnai2,Rela,Gnb4,Nfkbia,Pik3cd,Fadd,Samhd1,H2-Q10,Bcl2,Pxn,Pak4,Nfkb1,Ap1g2,Gng10,Bak1
Toxoplasmosis	1.12786e-05	5.81552e-05	0.593325	0.619562	1.74734	103	Tnf,Tlr2,H2-Oa,Tgfb1,Tlr11,Pik3cg,H2-Ob,Tlr4,Tnfrsf1a,Casp8,Il10ra,Pik3r5,Mapk13,Alox5,Il10rb,Irak4,H2-DMb2,H2-DMb1,Birc3,Ifngr1,Igtp,Irgm1,Ly96,Ccr5,Lamc2,Irgm2,H2-DMa,Itga6,Pik3r6,Myd88,H2-Ab1,H2-Aa,Stat3,Cd40,Itgb1,Casp3,Tgfb2,Lamb2,Gnai2,Rela,Nfkbia,Stat1,Bcl2,Nfkb1,Lamb3,Socs1,H2-Eb1,Lama5,Il12a,Gnai3,Lama2
Type I diabetes mellitus	1.19595e-05	6.07174e-05	0.593325	0.718661	1.8677	44	H2-M2,Tnf,Cd28,H2-Oa,Il1b,Cd86,Il1a,H2-Ob,H2-K1,H2-D1,H2-L,H2-Q4,Prf1,Gzmb,H2-DMb2,Fas,H2-DMb1,H2-T23,H2-M3,H2-DMa,Cd80,H2-Ab1,H2-Aa
Pathways in cancer	1.21572e-05	6.0786e-05	0.593325	0.474223	1.39547	500	Csf2rb2,Csf2rb,Il2rg,Hgf,Cdkn2a,Fgf21,Runx1,Hmox1,Csf3r,Spi1,Kng1,Il3ra,Cxcr4,Rac2,F2,Fgf2,Tgfb1,Gngt2,Lpar5,Cebpa,Igf1,Plcb2,Plcg2,Il7r,Il2rb,Csf1r,Tgfbr1,Tgfbr2,Casp8,Kng2,Myc,Ccnd1,E2f2,Fas,Fgfr4,Il6ra,Gadd45a,Il4ra,Met,Itga2,Ccna2,Fos,Csf2ra,Stat6,Birc3,Nfkb2,Il13ra1,Agt,Traf5,Adcy7,Cdk2,Col4a6,Ifngr1,Agtr1a,Cdk6,Nfe2l2,Stat4,Birc5,Bbc3,Jak3,Cdkn2b,Cks1b,Lamc2,Mmp2,Bcl2l11,Mgst1,Casp7,Ifnar2,…
Allograft rejection	2.38071e-05	0.000117259	0.57561	0.74889	1.90701	36	H2-M2,Tnf,Cd28,H2-Oa,Cd86,H2-Ob,H2-K1,H2-D1,H2-L,H2-Q4,Prf1,Gzmb,H2-DMb2,Fas,H2-DMb1,H2-T23,H2-M3,H2-DMa,Cd80,H2-Ab1,H2-Aa,Cd40,H2-T24
Cholesterol metabolism	2.7796e-05	0.000134892	0.57561	0.700942	1.83877	47	Apoc2,Lpl,Soat2,Apoe,Abca1,Apoc1,Cd36,Angptl4,Tspo,Mylip,Lipc,Soat1,Npc2,Apoh,Lipa,Apoa2,Abcb11,Lcat,Lrp1,Apoc3	0.0478632	0.251282	0.271289	-0.579859	-1.46231	47	Abcb11,Apoa4,Lipc,Apoa2,Abcg8,Apoa1,Cd36
Human papillomavirus infection	5.92239e-05	0.000283245	0.557332	0.495073	1.44784	317	Atp6v0d2,H2-M2,Tnf,Mx1,Itga5,Spp1,Oasl1,Eif4ebp1,Tnfrsf1a,Thbs2,H2-K1,H2-D1,Itgb5,H2-L,Casp8,H2-Q4,Oasl2,Tnc,Ccnd1,Fas,Isg15,Tcirg1,Itga2,H2-T23,Ccna2,Ikbke,Creb3l1,Cdk2,Col4a6,Cdk6,Creb3l4,Irf9,Lamc2,H2-M3,Mfng,Ifnar2,Comp,Itga6,Eif2ak2,Itga7,Cdkn1a,Atp6v0e,Hes3,Ticam1,Ccnd2,Rbl1,Fn1,Col1a1,Fzd10,Irf1,Thbs1,Thbs4,Itga4,Ptger4,Itga2b,Thbs3,Rb1,Wnt7b,Col4a5,Itgb1,H2-T24,Mx2,Casp3,Itgb8,Ccnd3,Lamb2…
Autoimmune thyroid disease	6.13671e-05	0.000289302	0.538434	0.72122	1.84174	38	H2-M2,Cd28,H2-Oa,Cd86,H2-Ob,H2-K1,H2-D1,H2-L,H2-Q4,Prf1,Gzmb,H2-DMb2,Fas,H2-DMb1,H2-T23,H2-M3,H2-DMa,Cd80,H2-Ab1,H2-Aa,Cd40,H2-T24,H2-Q10,Tg,H2-Eb1
Yersinia infection	7.16496e-05	0.000333019	0.538434	0.569087	1.626	131	Tnf,Ccl2,Il1b,Vav1,Fcgr3,Itga5,Pycard,Rac2,Cd4,Arpc1b,Lcp2,Was,Ccl12,Nlrp3,Tlr4,Mefv,Mapk13,Cd8a,Casp1,Ptk2b,Irak4,Fos,Nfatc1,Skap2,Cd8b1,Myd88,Jun,Ticam1,Fn1,Wipf1,Itga4,Arpc5,Itgb1,Lck,Rps6ka1,Rela,Nfkbia,Pik3cd,Lat,Pkn1,Nlrc4,Pxn,Nfkb1,Wasf2,Rps6ka3,Actb
Circadian entrainment	8.84626e-05	0.000405454	0.538434	-0.424409	-1.79465	92	Calm4,Grin2a,Gng13,Gng8,Gucy1a2,Grin2b,Gria4,Gnai1,Kcnj3,Nos1,Ryr2,Adcy10,Gria3,Ryr3,Nos1ap,Plcb4,Adcy1,Kcnj6,Camk2b,Grin1,Grin2d,Grin2c,Calml3,Cacna1i,Calm2,Calm1,Prkg2,Cacna1g,Calm3,Gng11,Prkaca,Adcy9,Adcy5,Gng3,Cacna1c,Gria2,Rps6ka5,Adcy2,Ryr1,Adcy3,Kcnj9,Prkacb,Camk2g	0.0084002	0.064147	0.38073	0.540929	1.58605	92	Calm4,Calml3,Ryr1,Adcy10,Grin2b,Per1,Rasd1
Salmonella infection	0.000102192	0.000461963	0.538434	0.510985	1.48983	236	Tnf,Ptprc,Tlr2,Naip2,Nckap1l,Il1b,Cd14,Cyth4,Pycard,Naip5,Arpc1b,Naip6,Tlr6,Tubb1,Rhoh,Casp4,Pik3cg,Tlr9,Rhoj,Nlrp3,Tlr4,Tnfrsf1a,Casp8,Mapk13,Casp1,Myc,Irak4,Gsdmd,Ripk3,Fos,Klc3,Tnfrsf10b,Birc3,S100a10,Anxa2,Ly96,Tubb6,Mlkl,Casp7,Ripk1,Flna,Myd88,Jun,Rras,Fhod1,Myl12a,Ahnak,Arpc5,Casp3,Cyfip1,Pfn1,Rela,Arhgef26,Nfkbia,Pik3cd,Fadd,Pkn1,Bcl2,Nlrc4,Tcf7l1,Nfkb1,Dnm2,Bak1,Tcf7l2,Bax,Actb,Ripk2,Rab5c
Hepatitis C	0.000106041	0.000470613	0.538434	0.547373	1.56628	138	Cxcl10,Socs3,Tnf,Mx1,Oas3,Oas1a,Oas1g,Tnfrsf1a,Casp8,Irf7,Myc,Ccnd1,E2f2,Fas,Rsad2,Ikbke,Ifit1,Cdk2,Oas1b,Cdk6,Oas2,Irf9,Ifnar2,Eif2ak2,Ripk1,Cdkn1a,Cldn13,Ticam1,Cflar,Rb1,Stat3,Cldn15,Mx2,Casp3,Tlr3,Apaf1,Rela,Trp53,Nfkbia,Pik3cd,Fadd,Stat1,Egfr,Mavs,Nfkb1,Bak1,Bax,Cdk4,Cd81,Cldn1,Nras,Nr1h3,Tyk2,Cldn11,Ctnnb1,Cldn23,Ifnar1,Stat2,Cldn9,Fasl
Small cell lung cancer	0.000106957	0.000470613	0.538434	0.597597	1.67074	91	Myc,Ccnd1,E2f2,Gadd45a,Itga2,Birc3,Traf5,Cdk2,Col4a6,Cdk6,Cdkn2b,Cks1b,Lamc2,Itga6,Cdkn1a,Gadd45g,Fn1,Gadd45b,Itga2b,Rb1,Col4a5,Itgb1,Casp3,Lamb2,Apaf1,Rela,Trp53,Nfkbia,Pik3cd,Bcl2,Nfkb1,Bak1,Lamb3,Cks2,Lama5,Bax,Cdk4,Lama2,Traf4,Itgav,Lamc3
GABAergic synapse	0.000137659	0.000597728	0.518848	-0.443119	-1.8586	85	Gng13,Slc6a11,Gabrr3,Gng8,Gabrb2,Gabra5,Gabrg2,Gnai1,Gls2,Nsf,Gabra1,Slc32a1,Slc12a5,Gabbr2,Adcy1,Kcnj6,Gabra3,Gabrd,Gng11,Gabrb3,Prkaca,Gabrr1,Adcy9,Adcy5,Cacna1b,Gng3,Gabrq,Cacna1c,Hap1,Gad1,Adcy2,Adcy3,Gad2,Plcl1,Prkacb,Gabrg3,Trak2,Gphn,Cacna1s,Gng4,Gls,Gabarapl2,Gng2,Gabarapl1
Alcoholic liver disease	0.000188935	0.000809721	0.518848	0.569093	1.62132	121	C3ar1,C1qa,C1qc,C1qb,Tnf,Il1b,Cd14,Cxcl2,C5ar1,C3,C4b,Tlr4,Tnfrsf1a,Casp8,Scd4,Mapk13,Cxcl1,Ccnd1,Irak4,Fas,Ikbke,Nox4,Map3k14,Lpin3,Ly96,Il17ra,Ripk1,Myd88,Ticam1,Aldh1b1,Lbp,Srebf1,Casp3,Rela,Nfkbia,Fadd,Tcf7l1,Nfkb1,Tcf7l2,Il12a,C2,Acadm,Acox3,Foxo1,Adipor1,Tab2,Cpt1a,Ctnnb1,Prkab1
Asthma	0.000201771	0.000853646	0.518848	0.81362	1.82262	17	Fcer1g,Tnf,H2-Oa,H2-Ob,Ccl11,H2-DMb2,H2-DMb1,Ms4a2,H2-DMa,H2-Ab1,H2-Aa,Prg2,Cd40	0.0456204	0.247233	0.287857	-0.706743	-1.55196	20	Ms4a2,Fcer1a,Il10,Ccl11,Prg2,H2-Eb2,H2-DMb2
Leukocyte transendothelial migration	0.000270121	0.00112835	0.498493	0.580078	1.64034	106	Cybb,Itgb2,Cyba,Ncf4,Itgal,Vav1,Cxcr4,Rac2,Ncf2,Rhoh,Itgam,Icam1,Ncf1,Itgb2l,Plcg2,Mapk13,F11r,Ptk2b,Txk,Msn,Ezr,Sipa1,Mmp2,Vcam1,Cldn13,Itga4,Myl12a,Rapgef3,Itgb1,Vasp,Rap1b,Cldn15,Gnai2,Pik3cd,Pxn,Ctnna1,Jam2,Actb,Vcl,Gnai3,Rhoa,Cldn1,Cxcl12,Actn1,Cldn11,Ctnnb1,Actn4,Ctnnd1,Cldn23
ECM-receptor interaction	0.000291009	0.00119677	0.498493	0.588222	1.64284	89	Gp6,Itga5,Spp1,Cd44,Cd36,Hmmr,Thbs2,Itgb5,Tnc,Npnt,Itga2,Sdc4,Col4a6,Sdc1,Lamc2,Comp,Itga6,Itga7,Fn1,Col1a1,Thbs1,Thbs4,Itga4,Itga2b,Thbs3,Hspg2,Col4a5,Itgb1,Itgb8,Lamb2,Col9a3,Col1a2,Itgb3,Lamb3,Lama5,Dag1,Frem2,Itgb7,Lama2,Itgav
Th1 and Th2 cell differentiation	0.000293752	0.00119677	0.498493	0.599574	1.66377	83	H2-Oa,Il2rg,Cd4,Cd3d,H2-Ob,Runx3,Cd3g,Il2rb,Cd3e,Mapk13,H2-DMb2,H2-DMb1,Il4ra,Fos,Nfatc1,Stat6,Ifngr1,Stat4,Jak3,H2-DMa,Cd247,Jun,H2-Ab1,H2-Aa,Tbx21,Stat5a,Lck,Rela,Nfkbia,Stat1,Lat,Nfkb1,Notch2,Maml2,H2-Eb1,Il12a,Nfkbie,Notch1,Notch3,Ifngr2,Tyk2,Rbpj,Zap70
Fluid shear stress and atherosclerosis	0.000303328	0.00122071	0.498493	0.534511	1.52948	138	Tnf,Cyba,Ccl2,Il1b,Hmox1,Il1a,Rac2,Ncf2,Icam1,Ncf1,Ccl12,Ctsl,Tnfrsf1a,Sele,Mapk13,Il1r1,Plat,Sdc4,Fos,Nfe2l2,Sdc1,Mmp2,Mgst1,Vcam1,Trpv4,Jun,Mef2c,Pdgfb,Il1r2,Itga2b,Gsto1,Cav2,Calml4,Gstm3,Edn1,Rela,Trp53,Nqo1,Pik3cd,Bcl2,Bmpr1b,Nfkb1,Mgst2,Nox1,Itgb3,Gstm6,Actb
PI3K-Akt signaling pathway	0.000330378	0.00131355	0.498493	0.477727	1.39598	322	Osm,Tlr2,Osmr,Il2rg,Hgf,Fgf21,Itga5,Csf3r,Il3ra,Spp1,Pik3ap1,Fgf2,Gngt2,Lpar5,Pik3cg,Igf1,Syk,Tlr4,Eif4ebp1,Gdnf,Il7r,Il2rb,Csf1r,Thbs2,Ngfr,Itgb5,Pik3r5,Cd19,Tnc,Myc,Ccnd1,Fgfr4,Il6ra,Il4ra,Met,Itga2,Angpt1,Creb3l1,Angpt4,Cdk2,Col4a6,Cdk6,Csf1,Creb3l4,Jak3,Lamc2,Bcl2l11,Ifnar2,Nrtn,Comp,Itga6,Efna4,Itga7,Mcl1,Cdkn1a,Erbb2,Pik3r6,Gng5,Ccnd2,Fn1,Col1a1,Lpar6,Thbs1,Thbs4,Pdgfb,Itga4,Areg,Itga2b,Thb…
Fc gamma R-mediated phagocytosis	0.000464639	0.00182537	0.498493	0.578931	1.62005	90	Fcgr2b,Fcgr4,Ptprc,Fcgr1,Vav1,Fcgr3,Rac2,Arpc1b,Inpp5d,Ncf1,Was,Hck,Lyn,Syk,Plcg2,Prkcd,Scin,Marcks,Inppl1,Arpc5,Vasp,Pik3cd,Lat,Asap3,Sphk1,Dnm2,Myo10,Wasf2,Marcksl1,Pld2,Arpc2
Amphetamine addiction	0.000573692	0.00222727	0.477271	-0.447653	-1.82218	66	Calm4,Grin3b,Grin2a,Grin2b,Gria4,Arc,Camk4,Gria3,Camk2b,Grin1,Grin2d,Grin2c,Calml3,Calm2,Calm1,Grin3a,Slc18a1,Calm3,Prkaca,Adcy5,Cacna1c,Ppp3r1,Gria2,Ppp3ca,Prkacb,Camk2g,Ppp3cb	0.0147557	0.0972137	0.38073	0.581361	1.59802	66	Calm4,Calml3,Grin2b,Ddc,Ppp1r1b
Dopaminergic synapse	0.000789679	0.00303016	0.477271	-0.347864	-1.57571	127	Calm4,Grin2a,Gng13,Scn1a,Kif5a,Kif5c,Gng8,Grin2b,Gria4,Gnai1,Kcnj3,Drd5,Mapk10,Gria3,Ppp2r2b,Drd2,Plcb4,Ppp2r2c,Drd3,Kcnj6,Gnal,Mapk9,Camk2b,Calml3,Calm2,Calm1,Slc18a1,Calm3,Gng11,Kif5b,Prkaca,Mapk11,Caly,Adcy5,Cacna1b,Gng3,Mapk12,Cacna1c,Akt3,Gria2,Mapk8,Ppp3ca,Kcnj9,Prkacb,Camk2g,Ppp3cb,Gsk3b
Cardiac muscle contraction	0.000820701	0.003113	0.477271	-0.405303	-1.71298	80	Cox8b,Myl2,Myh7,Cacng2,Ryr2,Atp1b1,Myl3,Hrc,Slc8a3,Atp1a3,Cacna2d3,Cacng3,Cacna2d2,Tpm2,Cacnb4,Slc9a7,Atp2a2,Cacna1c,Slc8a1,Cox5a,Cox7b,Cacnb2,Cox7a2,Cacng8,Cox6c,Slc9a6,Myh6,Trdn,Cox4i1,Cacnb1,Cox5b,Tnnt2,Cyc1,Cacna1s,Uqcrh,Cacna2d1,Cox7c,Cacng7,Cacng5,Tpm1,Cox6b1	0.000370597	0.0069178	0.498493	0.65681	1.88443	82	Cox8b,Trdn,Cacna1s,Myl2,Cacng1,Myl3,Actc1,Cacng6,Atp2a1,Atp1a4,Hrc,Tpm2,Cox6a2,Myh7,Tnnt2,Atp1b4,Atp1a2,Myl4,Cox8a,Uqcr10,Uqcrh,Cox7a2l,Cox6c,Cox7b2,Cox5b,Casq2,Cacna1d,Cox6b1,Tnni3,Uqcrb,Cox7c,Uqcrq,Atp1b2,Cox6a1
Morphine addiction	0.000926409	0.00347403	0.477271	-0.399423	-1.66131	84	Gng13,Gabrr3,Gng8,Gabrb2,Gabra5,Gabrg2,Gnai1,Kcnj3,Gabra1,Slc32a1,Oprm1,Gabbr2,Pde10a,Adcy1,Kcnj6,Gabra3,Pde4a,Gabrd,Gng11,Gabrb3,Prkaca,Gabrr1,Pde4d,Adcy9,Adcy5,Cacna1b,Gng3,Gabrq,Adcy2,Adcy3,Kcnj9,Prkacb,Gabrg3,Pde1a,Pde8b,Pde1b,Gng4,Gng2,Gabbr1,Gnb5,Pde1c,Cacna1a,Prkcb,Pde11a
Chronic myeloid leukemia	0.00096124	0.00354715	0.477271	0.579605	1.6017	76	Cdkn2a,Runx1,Tgfb1,Tgfbr1,Tgfbr2,Myc,Ccnd1,E2f2,Gadd45a,Cdk6,Cdkn1a,Gadd45g,Gadd45b,Rb1,Smad3,Stat5a,Tgfb2,Rela,Trp53,Nfkbia,Pik3cd,Shc1,Nfkb1,Bak1,Bax,Cdk4,Gab2,Nras
Regulation of actin cytoskeleton	0.000967405	0.00354715	0.477271	0.494647	1.43494	215	Itgax,Itgb2,Iqgap3,C7,Nckap1l,Itgal,Fgf21,Vav1,Itga5,Kng1,Cxcr4,Rac2,F2,Mylk,Fgf2,Arpc1b,Itgam,Lpar5,C9,Itgb2l,Itgb5,C6,Kng2,Itgad,Msn,Fgfr4,Mylk3,Itga2,Ezr,Iqgap2,Tmsb4x,Iqgap1,Itga6,Itga7,Rras2,Myh9,Rras,Fn1,Scin,Pdgfb,Itga4,Itga2b,Myl12a,Arpc5,Itgb1,Itgb8,Spata13,Cyfip1,Pfn1,Bdkrb1,Pik3cd,Gna13,Egfr,Pxn,Pak4,Itgb3,Wasf2,Pdgfc,Actb,Vcl,Itgb7,Arpc2,Itgav,Rgcc,Rhoa,Nras,Gng12,Cxcl12,Mras,Actn1
MicroRNAs in cancer	0.00111817	0.0040549	0.45506	0.517479	1.49596	179	Plau,St14,Cdkn2a,Hmox1,Vim,Itga5,Cdca5,Cd44,Plcg2,Cdc25c,Tnc,Myc,Ccnd1,E2f2,Met,Kif23,Abcb1b,Cyp1b1,Bmf,Ezr,Cdk6,Sox4,Bcl2l11,Efna4,Mcl1,Cdkn1a,Erbb2,Ccnd2,Marcks,Thbs1,Ccng1,Pdgfb,Mirlet7i,Stat3,Casp3,Tgfb2,Trp53,Pim1,Mir7-1,Pik3cd,Egfr,Bcl2,Pak4,Shc1,Mir199a-1,Nfkb1,Notch2,Itgb3,Bak1,Dnmt3b,Socs1,Ezh2,Serpinb5,Cyp24a1,Notch1,Mir99a,Rhoa,Nras,Notch3,Mir194-1,Hmga2,Hdac1,Pdgfra,Rassf1,Mir324,Pdgf…
Platelet activation	0.00125038	0.00448506	0.45506	0.53415	1.52296	122	Gp6,Fcer1g,Tbxas1,Btk,Fcgr3,F2,Mylk,Lcp2,Fermt3,Lyn,Pik3cg,Syk,Plcb2,Apbb1ip,Plcg2,Pik3r5,Mapk13,Mylk3,Itga2,Adcy7,Vamp8,Ptgir,Fga,Ptgs1,Pik3r6,Col1a1,Itga2b,Tln1,Itpr2,Plcb3,Myl12a,Itgb1,Vasp,Rap1b,Snap23,Fgg,Gnai2,Pik3cd,Gna13,Col1a2,Itgb3,Orai1,Actb,Gnai3	0.00459854	0.0454444	0.407018	-0.53432	-1.54466	122	Gp6,Mylk3,Gp9,F2,Ptgir,P2rx1,Col1a1,Fgg,Fgb,Col1a2,Pla2g4f,Col3a1,Gp5,Pla2g4c,Itga2,Itgb3,Itpr3,Tbxa2r
Long-term potentiation	0.00157923	0.00560372	0.45506	-0.420522	-1.71291	65	Calm4,Grin2a,Grm1,Grin2b,Camk4,Rps6ka6,Plcb4,Adcy1,Camk2b,Grin1,Grin2d,Grin2c,Calml3,Calm2,Calm1,Calm3,Prkaca,Cacna1c,Ppp3r1,Gria2,Rps6ka2,Ppp3ca,Hras,Grm5,Prkacb,Camk2g,Ppp3cb,Araf,Plcb1	0.0059089	0.0509743	0.407018	0.622953	1.71194	65	Calm4,Calml3,Grin2b,Itpr2,Crebbp
Olfactory transduction	0.00164028	0.00575841	0.45506	-0.514309	-1.87208	38	Calm4,Gng13,Gucy2e,Slc8a3,Gnal,Ncald,Camk2b,Calml3,Calm2,Calm1,Prkg2,Calm3,Prkaca,Ano2,Slc8a1,Adcy3,Prkacb,Camk2g,Cnga4,Pde1a,Pde1b	0.00195401	0.0252518	0.431708	0.721084	1.82973	38	Calm4,Calml3,Cnga2,Slc24a4,Cnga3,Gucy2d,Ano2,Arrb2,Cnga4
Fc epsilon RI signaling pathway	0.00180087	0.00625565	0.45506	0.602788	1.63582	62	Fcer1g,Tnf,Btk,Vav1,Rac2,Lcp2,Inpp5d,Lyn,Syk,Plcg2,Csf2,Mapk13,Alox5,Ms4a2,Alox5ap
T cell receptor signaling pathway	0.00213957	0.00734928	0.431708	0.538083	1.52829	113	Pdcd1,Tnf,Ptprc,Cd28,Ptpn6,Vav1,Cd4,Lcp2,Cd3d,Cd3g,Card11,Tec,Cd3e,Csf2,Mapk13,Cd8a,Fos,Nfatc1,Icos,Map3k14,Map3k8,Cd247,Cd8b1,Jun,Lck,Rela,Nfkbia,Pik3cd,Bcl10,Lat,Pak4,Nfkb1,Cdk4,Grap2,Nfkbie,Malt1,Rhoa,Nras
Pancreatic cancer	0.00216593	0.00734928	0.431708	0.565136	1.56171	76	Cdkn2a,Rac2,Tgfb1,Tgfbr1,Tgfbr2,Ccnd1,E2f2,Gadd45a,Cdk6,Cdkn1a,Erbb2,Gadd45g,Gadd45b,Rb1,Stat3,Smad3,Tgfb2,Rela,Trp53,Pik3cd,Stat1,Egfr,Nfkb1,Bak1,Bax,Cdk4,Pld2
HIF-1 signaling pathway	0.0021954	0.00734928	0.431708	0.547565	1.54302	101	Timp1,Cybb,Hk3,Hmox1,Serpine1,Hk2,Igf1,Tlr4,Eif4ebp1,Plcg2,Il6ra,Angpt1,Ltbr,Angpt4,Ifngr1,Cdkn1a,Erbb2,Stat3,Hif1a,Ldha,Edn1,Rela,Pik3cd,Egfr,Bcl2,Nfkb1
Glycosaminoglycan degradation	0.00220478	0.00734928	0.431708	0.766709	1.71753	17	Hpse,Hexb,Gusb,Naglu,Hexa,Galns,Glb1,Gns,Hyal1,Arsb
Synaptic vesicle cycle	0.00236909	0.007818	0.431708	-0.384586	-1.62767	75	Slc6a5,Atp6v0a4,Slc18a3,Snap25,Slc6a11,Stx1b,Rims1,Slc17a6,Cplx1,Unc13a,Stxbp1,Atp6v1e2,Nsf,Rab3a,Slc32a1,Dnm3,Dnm1,Unc13c,Atp6v1g2,Cplx2,Slc1a6,Slc18a1,Slc6a9,Slc1a7,Slc6a7,Cacna1b,Slc1a1,Atp6v0c,Atp6v1b2,Syt1,Ap2a1
Spinocerebellar ataxia	0.00289173	0.00944822	0.431708	-0.322759	-1.48544	137	Grin3b,Kcnc3,Grin2a,Grm1,Grin2b,Mapk10,Gria3,Plcb4,Mapk9,Fgf14,Sptbn2,Grin1,Grin2d,Grin2c,Grin3a,Psmc5,Slc1a6,Atp2a2,Dab1,Cycs,Akt3,Gria2,Opa1,Bean1,Mapk8,Ryr1,Mcu,Rb1cc1,Trpc3,Slc25a4,Kcnd3,Mtor,Pik3c3,Plcb1,Vdac3,Psmc1,Ppif,Vdac1,Nop56,Ulk1,Psmd12,Cacna1a,Atg13,Atxn2,Pik3cb,Prkcb
Amino sugar and nucleotide sugar metabolism	0.00308627	0.00998499	0.431708	0.642824	1.64176	37	Hk3,Hexb,Hk2,Hexa,Renbp,Gfpt2,Uap1l1,Gnpda1,Amdhd2,Pgm1,Chit1
RIG-I-like receptor signaling pathway	0.00350219	0.0112206	0.431708	0.613291	1.60657	50	Cxcl10,Tnf,Casp8,Irf7,Mapk13,Isg15,Ikbke,Ifih1,Dhx58,Trim25,Ripk1,Map3k1,Rela,Nfkbia,Fadd,Mavs,Rnf125,Nfkb1,D1Pas1,Znfx1,Il12a,Nlrx1
Taste transduction	0.00424175	0.0134594	0.407018	-0.426527	-1.65799	52	Scnn1g,Gng13,Grm1,Gabra5,Grm4,Gabra1,Gabbr2,Plcb4,Hcn4,Gabra3,Htr1f,Htr1b,Htr1d,Prkaca,Htr1a,Pkd2l1,Cacna1c,Chrm3,Kcnk5,Scn9a,Prkacb,Htr3a,Pde1a,Pde1b,Plcb1,P2ry1,Gabbr1,Asic2,Pde1c,Cacna1a,Scn3a,Trpm5
African trypanosomiasis	0.00435051	0.013673	0.407018	0.676878	1.67189	29	Tnf,Il1b,Kng1,Icam1,Tlr9,Plcb2,Kng2,Sele,Fas,Vcam1,Myd88,Plcb3
Ribosome	0.00592621	0.0184495	0.407018	0.506304	1.44695	130	Rpl39l,Mrps6,Rps27l,Rplp0,Rps2,Rpl10a,Rpl12,Rpl10,Rps12,Rpl39,Rps18,Rps28,Rpl32,Rplp2,Rps16,Rpl18a,Rps20,Rps9,Rps4x,Fau,Rpl18,Rpl23,Rps26,Rps25,Rpl41,Rpl5,Rps11,Rps5,Rpl37a,Rps29,Rps19,Rps23,Rpl35,Rpl7a,Rps13,Rpl27a,Rps14,Rpl28,Rps10,Rplp1,Rps17,Rpl22,Rpl36a,Rpl29,Rpl31,Rpl13,Mrpl33,Rpl23a,Rpl35a,Rpl7,Rpl27,Rpl17,Rps15a,Rpsa,Rpl21,Rps3,Rpl6,Rpl19,Rps8,Rn45s,Rpl34,Rps7,Rpl15,Rps15,Rps3a1,Rpl36,Rpl…	4.5438e-07	7.63358e-05	0.674963	0.683468	2.07719	130	Rpl3l,Rps27,Rpl29,Rpl32,Rpl36al,Rpl36a,Rpl6,Rpl27a,Rpl21,Rps24,Fau,Rps12,Rps25,Rps4x,Rpl24,Rps3a1,Rpl37a,Rps19,Rpl35,Rpl38,Rps23,Rps18,Rps5,Uba52,Rpl10,Rps17,Rps7,Rps8,Rpl19,Rpl7,Rpl13a,Mrps9,Rpl18a,Rps6,Rps14,Rpl27,Rpl23,Rps27a,Rpl17,Rpl37,Rps15a,Rpl12,Rpl14,Rpl36,Rpl5,Rpl11,Rpsa,Mrpl13,Rpl23a,Rpl39l,Rps16,Rps20,Rpl22,Mrpl11,Rpl31,Rps26,Rps13,Rps21,Rps11,Rpl7a,Rpl30,Rps10,Rpl35a,Mrpl30,Rpl28,Rps…
Focal adhesion	0.00630878	0.019457	0.407018	0.477522	1.37996	195	Hgf,Vav1,Itga5,Parvg,Rac2,Spp1,Mylk,Igf1,Emp1,Thbs2,Itgb5,Tnc,Ccnd1,Mylk3,Met,Itga2,Birc3,Col4a6,Lamc2,Comp,Itga6,Itga7,Erbb2,Flna,Jun,Parvb,Ccnd2,Fn1,Col1a1,Thbs1,Thbs4,Pdgfb,Itga4,Itga2b,Tln1,Thbs3,Myl12a,Cav2,Col4a5,Itgb1,Vasp,Rap1b,Itgb8,Ccnd3,Lamb2,Col9a3,Pik3cd,Egfr,Bcl2,Pxn,Pak4,Shc1,Col1a2,Itgb3,Pdgfc,Lamb3,Lama5,Actb,Vcl,Capn2,Itgb7,Lama2,Itgav,Emp2,Lamc3,Rhoa,Actn1,Pak2,Flt1,Ctnnb1,Actn…
Platinum drug resistance	0.00802043	0.0245069	0.38073	0.546528	1.50188	74	Cdkn2a,Top2a,Casp8,Fas,Birc3,Birc5,Bbc3,Mgst1,Cdkn1a,Erbb2,Pmaip1,Gsto1,Casp3,Atp7b,Gstm3,Apaf1,Trp53,Pik3cd,Fadd,Atp7a,Bcl2,Mgst2,Bak1,Gstm6,Bax,Gstm4,Gstm1,Gstp2,Brca1,Fasl,Gstm2,Mdm2,Bcl2l1,Slc31a1,Xpa
Ovarian steroidogenesis	0.00905851	0.0274248	0.38073	-0.414041	-1.58836	50	Cyp2j5,Pla2g4d,Hsd3b2,Hsd17b2,Ldlr,Cyp2j13,Cyp2j12,Pla2g4e,Acot3,Adcy1,Prkaca,Adcy9,Adcy5,Pla2g4b,Hsd17b7,Adcy2,Adcy3,Prkacb,Cyp11a1,Pla2g4a
Viral life cycle - HIV-1	0.00968628	0.0290588	0.38073	0.563549	1.51685	58	Mx1,Cxcr4,Mdfic,Cd4,Bst2,Apobec3,Trim30d,Trim12c,Ccr5,Mx2,Samhd1,Furin,Serinc3
Antifolate resistance	0.012559	0.0373375	0.38073	0.64189	1.57004	28	Tnf,Il1b,Abcc3,Folr2,Ggh,Rela,Alox12,Nfkb1,Tyms,Shmt2,Shmt1,Abcc4,Folr1,Il6,Abcg2,Fpgs,Mthfr
Insulin secretion	0.0138369	0.0407695	0.38073	-0.348295	-1.46547	77	Glp1r,Snap25,Rapgef4,Cck,Ryr2,Atp1b1,Rab3a,Pclo,Kcnj11,Abcc8,Atp1a3,Plcb4,Kcnu1,Adcy1,Kcnn1,Camk2b,Prkaca,Adcy9,Adcy5,Kcnmb2,Rims2,Cacna1c,Chrm3,Adcy2,Adcy3,Prkacb,Camk2g
Adrenergic signaling in cardiomyocytes	0.0145774	0.0425712	0.38073	-0.282692	-1.31338	149	Calm4,Agtr2,Scn4b,Atp2b3,Myl2,Rapgef4,Myh7,Cacng2,Atp2b2,Gnai1,Ryr2,Atp1b1,Myl3,Popdc3,Slc8a3,Ppp2r2b,Atp1a3,Plcb4,Adcy1,Cacna2d3,Ppp2r2c,Camk2b,Calml3,Cacng3,Calm2,Calm1,Cacna2d2,Tpm2,Cacnb4,Calm3,Atp2a2,Prkaca,Mapk11,Adcy9,Adcy5,Mapk12,Cacna1c,Slc8a1,Akt3,Scn1b,Rps6ka5,Cacnb2,Adcy2,Adra1b,Adcy3,Cacng8,Kcnq1,Prkacb,Camk2g,Myh6	0.000239659	0.00586608	0.518848	0.577808	1.81256	152	Calm4,Calml3,Cacna1s,Myl2,Cacng1,Myl3,Actc1,Cacng6,Atp2a1,Atp1a4,Tpm2,Agt,Myh7,Tnnt2,Kcne1,Adra1a,Atp1b4
Ferroptosis	0.0156423	0.0452805	0.352488	0.601662	1.53643	38	Cybb,Hmox1,Alox15,Ftl1,Slc39a14,Sat1,Steap3,Lpcat3,Cp,Trp53,Slc3a2
Aldosterone synthesis and secretion	0.0161874	0.0464508	0.352488	-0.316919	-1.32839	93	Calm4,Hsd3b2,Kcnk9,Ldlr,Atp2b3,Atp2b2,Camk4,Atp1b1,Kcnk3,Atp1a3,Camk1d,Plcb4,Adcy1,Camk2b,Calml3,Cacna1i,Calm2,Calm1,Prkce,Camk1g,Cacna1g,Calm3,Prkaca,Adcy9,Adcy5,Cacna1c,Nppa,Adcy2,Adcy3,Prkacb,Camk2g,Cyp11a1	0.00163954	0.0230504	0.45506	0.583381	1.72592	96	Calm4,Calml3,Cacna1s,Hsd3b2,Atp1a4,Agt,Mc2r,Cyp21a1,Hsd3b3,Itpr2,Atp1b4
Colorectal cancer	0.0168452	0.0479217	0.352488	0.517962	1.43898	85	Rac2,Tgfb1,Tgfbr1,Tgfbr2,Myc,Ccnd1,Gadd45a,Fos,Birc5,Bbc3,Bcl2l11,Cdkn1a,Jun,Pmaip1,Gadd45g,Gadd45b,Areg,Smad3,Casp3,Tgfb2,Trp53,Pik3cd,Egfr,Bcl2,Tcf7l1,Bak1,Tcf7l2,Bax,Rhoa,Nras,Ralb
Galactose metabolism	0.0182953	0.0516022	0.352488	0.631265	1.55922	29	Hk3,Hk2,Lalba,B4galt1,Akr1b8,Glb1,Mgam,Galm,Pgm1,Gla
Pentose and glucuronate interconversions	0.0220353	0.0616242	0.352488	0.671199	1.55733	21	Ugt1a7c,Gusb,Ugt2b36,Akr1b8,Ugt1a6a,Ugt2b5,Dcxr,Dhdh,Cryl1	0.0008993	0.015807	0.477271	-0.784517	-1.77075	23	Ugt2b5,Ugt2b36,Ugt2b1,Ugt2a3,Ugt2b34
Alcoholism	0.0230549	0.0639337	0.352488	-0.30254	-1.31714	104	Calm4,Grin3b,Grin2a,Gng13,Gng8,Grin2b,Camk4,Gnai1,Camkk1,Drd2,Grin1,Grin2d,Grin2c,Calml3,Calm2,Calm1,Grin3a,Slc18a1,Calm3,Gng11,Prkaca,Hdac11,Adcy5,Shc3,Gng3,Sos1,Hras,Prkacb,Araf,Slc29a2,Gng4,Camkk2,Npy,Bdnf,Braf,Gng2,Shc2,Hdac9,Gnb5,Mapk1,Hdac4,Hdac5,Creb5,Atf2	0.0266645	0.15718	0.352488	0.483645	1.44497	104	Calm4,Calml3,Grin2b,Ddc,Ppp1r1b,Npy,Crh
Terpenoid backbone biosynthesis	0.0234275	0.0644256	0.352488	-0.522785	-1.64174	23	Idi1,Hmgcs1,Fdps,Mvd,Hmgcr,Acat2,Mvk,Idi2,Pmvk,Fntb
Cocaine addiction	0.024635	0.0671865	0.352488	-0.394728	-1.47949	47	Grin3b,Grin2a,Grm3,Grin2b,Gnai1,Drd2,Grin1,Grin2d,Grin2c,Grin3a,Grm2,Slc18a1,Prkaca,Adcy5,Dlg4,Gria2,Cdk5r1
Hepatocellular carcinoma	0.0261833	0.0708236	0.282013	0.464666	1.33822	168	Hgf,Cdkn2a,Hmox1,Tgfb1,Plcg2,Tgfbr1,Tgfbr2,Myc,Ccnd1,E2f2,Gadd45a,Met,Cdk6,Nfe2l2,Mgst1,Cdkn1a,Gadd45g,Lrp5,Fzd10,Gadd45b,Peg12,Rb1,Gsto1,Smad3,Wnt7b,Tgfb2,Fzd7,Gstm3,Trp53,Nqo1,Pik3cd,Fzd8,Egfr,Wnt10b,Shc1,Tcf7l1,Mgst2,Bak1,Wnt5b,Tcf7l2,Gstm6,Bax,Actb,Cdk4
Oxytocin signaling pathway	0.0271935	0.0729582	0.352488	-0.276009	-1.28436	148	Pla2g4d,Kcnj14,Calm4,Mylk4,Gucy1a2,Cacng2,Mylk2,Camk4,Gnai1,Kcnj3,Ryr2,Pla2g4e,Prkag3,Ryr3,Camk1d,Plcb4,Adcy1,Cacna2d3,Kcnj6,Camk2b,Calml3,Cacng3,Calm2,Calm1,Cacna2d2,Cacnb4,Camk1g,Calm3,Prkaca,Adcy9,Adcy5,Ppp1r12b,Pla2g4b,Kcnj12,Cacna1c,Ppp3r1,Nppa,Cacnb2,Adcy2,Ppp3ca,Ryr1,Adcy3,Cacng8,Myl6b,Hras,Kcnj9,Prkacb,Camk2g,Trpm2,Ppp3cb,Pla2g4a	0.00212745	0.0264749	0.431708	0.530077	1.66204	149	Calm4,Calml3,Cacna1s,Cacng1,Mylk2,Ryr1,Cacng6,Oxt,Mylk4,Pla2g4d,Cdkn1a,Pla2g4e
Other glycan degradation	0.031769	0.0845465	0.321776	0.698192	1.54561	16	Hexb,Hexa,Man2b1,Glb1,Man2b2,Fuca1,Manba,Neu4,Aga,Fuca2
Lipoic acid metabolism	0.0326696	0.0862478	0.321776	-0.534796	-1.54516	18	Acsm1,Bckdhb,Dlat,Pdhb
Serotonergic synapse	0.0386253	0.101161	0.321776	-0.281636	-1.2048	111	Cyp2j5,Pla2g4d,Cyp2c55,Gng13,Cyp2j13,Alox8,Gng8,Cyp2j12,Gabrb2,Htr2a,Cyp4x1,Gnai1,Htr7,Kcnj3,Pla2g4e,Plcb4,Kcnj6,Htr2c,Htr4,Tph2,Htr1f,Htr1b,Htr6,Htr5a,Slc18a1,Gng11,Htr1d,Gabrb3,Prkaca,Htr5b,Adcy5,Cacna1b,Gng3,Htr1a,Pla2g4b,Cacna1c,Cyp2c65,Hras,Kcnj9,Prkacb,Htr3a,Pla2g4a,Trpc1,Araf,Plcb1,Kcnd2,Cacna1s,Gng4,Braf,Gng2,Kcnn2	2.22631e-06	0.000249346	0.627257	-0.673058	-1.94014	119	Cyp2c29,Cyp2c37,Cyp2c50,Cyp2c68,Htr3b,Cyp2j5,Cyp2d13,Cyp2d10,Alox12,Slc6a4,Cyp2d9,Cyp2j13,Cyp2d26,Pla2g4f,Alox15,Htr1b,Htr5b,Htr1f,Pla2g4c,Ptgs2,Cyp2c67,Htr4,Cyp2c65,Cyp2c70,Kcnj5,Itpr3
Autophagy - other	0.0426358	0.110059	0.321776	-0.418207	-1.39277	31	Atg9b,Atg9a,Atg4c,Mtor,Pik3c3,Atg4d,Gabarapl2,Gabarapl1,Atg13,Ppp2ca,Atg4b,Atg2b,Atg2a,Ppp2cb,Atg101,Rptor,Wipi2,Pik3r4,Atg16l1,Mlst8
Melanoma	0.0426894	0.110059	0.224966	0.513595	1.4033	69	Hgf,Cdkn2a,Fgf21,Fgf2,Igf1,Ccnd1,E2f2,Gadd45a,Met,Cdk6,Cdkn1a,Gadd45g,Gadd45b,Pdgfb,Rb1,Trp53,Pik3cd,Egfr,Bak1,Pdgfc,Bax,Cdk4,Nras,Cdh1
Prostate cancer	0.0444215	0.112316	0.216543	0.483926	1.35835	96	Plau,Igf1,Mmp3,Spint1,Ccnd1,E2f2,Plat,Creb3l1,Cdk2,Creb3l4,Cdkn1a,Erbb2,Pdgfb,Il1r2,Rb1,Rela,Trp53,Nfkbia,Pik3cd,Egfr,Bcl2,Tcf7l1,Nfkb1,Pdgfc,Tcf7l2,Foxo1,Nras,Ctnnb1,Pdgfra,Gstp2,Pdgfrb,Creb3l2,Mdm2
Gastric cancer	0.0445344	0.112316	0.213928	0.453663	1.29807	144	Hgf,Fgf21,Fgf2,Tgfb1,Tgfbr1,Tgfbr2,Myc,Ccnd1,E2f2,Gadd45a,Met,Abcb1b,Cdk2,Cdkn2b,Cdkn1a,Erbb2,Gadd45g,Lrp5,Fzd10,Gadd45b,Peg12,Rb1,Smad3,Wnt7b,Tgfb2,Fzd7,Trp53,Pik3cd,Fzd8,Egfr,Wnt10b,Bcl2,Shc1,Tcf7l1,Bak1,Wnt5b,Tcf7l2,Bax,Ctnna1
Renin-angiotensin system	0.044586	0.112316	0.24134	0.622615	1.47616	24	Anpep,Cma1,Ctsg,Cpa3,Ctsa,Agt,Agtr1a,Prcp,Klk1,Mcpt4,Agtr1b,Nln	0.00133869	0.0204455	0.45506	-0.782404	-1.77877	25	Mrgprd,Ctsg,Klk1,Cpa3,Cma1,Mcpt4
Thyroid cancer	0.0454545	0.112535	0.227987	0.573245	1.46406	37	Myc,Ccnd1,Gadd45a,Cdkn1a,Gadd45g,Gadd45b,Trp53,Tcf7l1,Tpm3,Bak1,Tcf7l2,Bax,Nras,Cdh1,Ctnnb1,Pparg
Apoptosis - multiple species	0.045509	0.112535	0.231127	0.5982	1.48335	30	Tnfrsf1a,Ngfr,Casp8,Birc3,Birc5,Bbc3,Bcl2l11,Casp7,Pmaip1,Casp3,Apaf1,Fadd,Bcl2,Bak1,Bax
Non-small cell lung cancer	0.0456961	0.112535	0.216543	0.505554	1.38465	72	Hgf,Cdkn2a,Plcg2,Ccnd1,E2f2,Gadd45a,Met,Cdk6,Jak3,Cdkn1a,Erbb2,Gadd45g,Gadd45b,Rb1,Stat3,Stat5a,Trp53,Pik3cd,Egfr,Bak1,Bax,Cdk4
Citrate cycle (TCA cycle)	0.0482748	0.118005	0.321776	-0.43923	-1.43925	29	Pck1,Acly,Mdh1,Sucla2,Dlat,Pdhb,Idh3a,Pcx,Aco2,Idh3b,Fh1,Suclg1,Mdh2,Sdha,Dld,Cs
Cytoskeleton in muscle cells								3.76188e-12	1.26399e-09	0.887075	0.691799	2.27341	226	Trim55,Myh2,Myh1,Lmod3,Ttn,Ankrd2,Lmod2,Tcap,Myoz2,Itgb6,Csrp3,Myl1,Acta1,Myl2,Pdlim3,Myom2,Xirp2,Tnni2,Ampd1,Myl3,Tnnc2,Tmod4,Des,Actn3,Tnnt3,Actc1,Trim54,Mybph,Atp1a4,Myh13,Myom3,Xirp1,Myoz3,Nrap,Trim63,Obscn,Myot,Myh3,Actn2,Eno3,Neb,Mybpc1,Tnnt1,Tpm2,Sgcg,Mybpc2,Col6a4,Ckm,Dsp,Sgca,Myoz1,Myh8,Mylpf,Mypn,Eln,Myh7,Flnc,Tnnt2,Myom1,Ankrd1,Col6a5
Arachidonic acid metabolism								3.79059e-06	0.000254728	0.627257	-0.747309	-1.99187	65	Cyp2c29,Cyp2c37,Cyp2c50,Cyp2c68,Cyp4a10,Cyp4a14,Cyp2j5,Alox12,Cyp2b9,Cyp2j13,Pla2g2e,Cyp2b10,Pla2g4f,Alox15,Pla2g4c,Ptgs2,Cyp2c67,Cyp2c65,Cyp2c70
Retinol metabolism								8.82503e-06	0.000494202	0.593325	-0.732847	-1.92585	62	Cyp3a25,Cyp2c29,Cyp2c37,Cyp2a12,Cyp2c50,Cyp2c68,Ugt2b5,Cyp2a4,Cyp4a10,Rdh7,Ugt2b36,Cyp4a14,Ugt2b1,Ugt2a3,Cyp2b9,Dhrs9,Ugt2b34,Adh1,Aldh1a3,Cyp2b10,Cyp2c67,Rdh8,Cyp26a1,Cyp2c65,Cyp2c70,Cyp1a2,Ugt1a7c,Adh7,Aox3
Steroid hormone biosynthesis								1.36236e-05	0.000653933	0.593325	-0.745181	-1.92347	56	Cyp3a25,Cyp2c29,Cyp2c37,Cyp2c50,Cyp2c68,Ugt2b5,Ugt2b36,Ugt2b1,Ugt2a3,Cyp2d13,Cyp2d10,Cyp2b9,Akr1c21,Cyp2d9,Cyp11b1,Akr1d1,Akr1c18,Ugt2b34,Cyp2d26,Cyp2b10,Cyp2c67,Cyp2c65,Cyp2c70,Cyp1b1,Cyp1a2,Ugt1a7c,Cyp11a1
Chemical carcinogenesis - DNA adducts								3.25878e-05	0.0013297	0.557332	-0.735241	-1.87836	54	Cyp3a25,Cyp2c29,Cyp2c37,Cyp2c50,Cyp2c68,Ugt2b5,Ugt2b36,Ugt2b1,Ugt2a3,Gstm3,Ugt2b34,Gsta2,Mgst2,Ptgs2,Cyp2c67,Cyp2c65,Cyp2c70,Cyp1b1,Gstm2,Cyp1a2,Ugt1a7c
Biosynthesis of cofactors								7.47548e-05	0.00251176	0.538434	-0.609487	-1.78011	130	Mat1a,Ugt2b5,Hpd,Ugt2b36,Ugt2b1,Ugt2a3,Alas2,Kmo,Ugt2b34
Hypertrophic cardiomyopathy								0.000118242	0.00361176	0.538434	0.634103	1.88993	100	Ttn,Itgb6,Cacna1s,Myl2,Cacng1,Cav3,Myl3,Des,Actc1,Cacng6,Atp2a1,Tpm2,Sgcg,Sgca,Agt,Myh7,Tnnt2
Apelin signaling pathway								0.00024442	0.00586608	0.498493	0.593482	1.80891	132	Calm4,Ucp1,Calml3,Plin1,Myl2,Mylk2,Myl3,Ryr1,Mylk4,Adcy10
Dilated cardiomyopathy								0.000276789	0.00620008	0.498493	0.637795	1.89521	103	Ttn,Itgb6,Cacna1s,Myl2,Cacng1,Cav3,Myl3,Des,Actc1,Cacng6,Atp2a1,Tpm2,Sgcg,Sgca,Agt,Myh7,Tnnt2
Inflammatory mediator regulation of TRP channels								0.000329874	0.0067434	0.498493	-0.609964	-1.74531	110	Cyp2c29,Cyp2c37,Cyp2c50,Cyp2c68,Cyp4a10,Ntrk1,Cyp4a14,Cyp2j5,Alox12,Trpa1,Trpm8,Kng1,Cyp2j13,Kng2,Asic3,Pla2g4f,Pla2g4c,Cyp2c67,Il1b,Cyp2c65,Cyp2c70
Bile secretion								0.000341184	0.0067434	0.498493	-0.659699	-1.79507	76	Ugt2b5,Abcb11,Ugt2b36,Ugt2b1,Ugt2a3,Aqp1,Slc51b,Nr1h4,Slc10a1,Slco1b2,Ugt2b34,Gm5134,Fxyd2,Slc51a,Abcg8,Sct,Acnat1,Slc9a3
Linoleic acid metabolism								0.00110565	0.0176905	0.45506	-0.720939	-1.72478	38	Cyp3a25,Cyp2c29,Cyp2c37,Cyp2c50,Cyp2c68,Cyp2j5,Cyp2j13,Pla2g2e,Pla2g4f,Alox15,Pla2g4c,Cyp2c67,Cyp2c65,Cyp2c70,Cyp1a2
Motor proteins								0.00164646	0.0230504	0.45506	0.517161	1.64709	169	Myh2,Myl10,Myh1,Myl1,Acta1,Myl2,Tnni2,Myl3,Tnnc2,Tnnt3,Actc1,Myh13,Myh3,Tnnt1,Tpm2,Myo18b,Myh8,Mylpf,Myh7,Tnnt2
Chemical carcinogenesis - receptor activation								0.00220705	0.0264846	0.431708	-0.506665	-1.54481	189	Cyp3a25,Ugt2b5,Ugt2b36,Ugt2b1,Ugt2a3,Cyp2b9,Cdc6,Gstm3,Ugt2b34,Fgf4,Aipl1,Ephx3,Esr2,Cyp2b10,Gsta2,Ahr,Mgst2,Mirlet7f-1,Fgf7,Birc5,Vegfa,Chrna7,Wnt1,Fgf22,Cyp1b1,Gstm2,Cyp1a2,Ugt1a7c,Fgf3,Klf5
Glioma								0.00276866	0.0320782	0.431708	0.600649	1.68399	74	Calm4,Calml3,Cdkn1a,Gadd45g,Gadd45b,Igf1r,Pik3ca
Porphyrin metabolism								0.00287104	0.0321557	0.431708	-0.733738	-1.73658	33	Ugt2b5,Ugt2b36,Ugt2b1,Ugt2a3,Alas2,Ugt2b34
Estrogen signaling pathway								0.00346072	0.0375097	0.431708	0.546011	1.65104	124	Calm4,Krt16,Calml3,Krt14,Krt17,Krt42,Krt13,Krt15,Krt12
Arrhythmogenic right ventricular cardiomyopathy								0.00370894	0.0389439	0.431708	0.576276	1.65566	86	Itgb6,Cacna1s,Cacng1,Cav3,Des,Actn3,Cacng6,Atp2a1,Actn2,Sgcg,Dsp,Sgca
Ascorbate and aldarate metabolism								0.00474024	0.0455063	0.407018	-0.781512	-1.69558	19	Ugt2b5,Ugt2b36,Ugt2b1,Ugt2a3,Ugt2b34,Rgn,Ugt1a7c
Gastric acid secretion								0.00533801	0.0498215	0.407018	0.600205	1.67657	71	Calm4,Calml3,Mylk2,Atp1a4,Mylk4,Kcnj15,Itpr2,Atp1b4,Slc9a4,Kcne2,Atp1a2,Mylk
Drug metabolism - other enzymes								0.00553997	0.0503089	0.407018	-0.59394	-1.60888	72	Ugt2b5,Mpo,Ugt2b36,Ugt2b1,Ugt2a3,Ces2g,Gstm3,Ugt2b34,Ces1e,Rrm2,Gsta2,Mgst2,Tk1,Gstm2,Ugt1a7c
Metabolism of xenobiotics by cytochrome P450								0.00591666	0.0509743	0.407018	-0.640325	-1.61891	51	Ugt2b5,Ugt2b36,Ugt2b1,Ugt2a3,Akr1c21,Gstm3,Ugt2b34,Adh1,Gsta2,Mgst2,Cyp1b1,Gstm2,Cyp1a2,Ugt1a7c,Adh7,Cyp2s1,Hsd11b1
Oxidative phosphorylation								0.0061876	0.0519758	0.407018	0.548634	1.63533	101	Cox8b,Cox6a2,Ndufs5,Atp6v0c,Ndufa2,Ndufv3,Atp6v1e2,Ndufb9,Atp12a,Ndufb7,Cox8a,Ndufa6,Tcirg1,Atp6v1g1,Uqcr10,Ndufa11,Ndufs6,Uqcrh,Cox7a2l,Ndufv2,Ndufa5,Cox6c,Ndufb10,Cox7b2,Cox5b,Ndufs4,Ndufb11,Cox6b1,Uqcrb,Cox7c,Uqcrq,Ndufa12,Ndufa13,Ndufb5,Cox6a1,Sdhb,Ndufa4,Atp6v0e,Ndufb3,Ndufs7,Cox7b,Atp6v1f,Ndufs3,Cox4i1,Ndufa8,Cox6b2,Cox7a2,Ndufa1,Ndufa4l2,Cox17,Ndufa10,Ndufs8,Uqcrfs1
GnRH signaling pathway								0.00640995	0.0525303	0.407018	0.555221	1.59517	86	Calm4,Calml3,Cacna1s,Pla2g4d,Pla2g4e,Itpr2
One carbon pool by folate								0.00726052	0.0567333	0.407018	-0.691147	-1.65328	35	Mat1a,Ftcd,Bhmt
Non-alcoholic fatty liver disease								0.0105389	0.0786902	0.38073	0.496398	1.55348	146	Lep,Cox8b,Adipoq,Cox6a2,Ndufs5,Fas,Tnf,Pparg,Ndufa2,Ndufv3,Ndufb9,Ndufb7,Adipor2,Bcl2l11,Cox8a,Ndufa6,Pik3ca,Uqcr10,Ddit3,Ndufa11,Ndufs6,Uqcrh,Cox7a2l,Ndufv2,Ndufa5,Cox6c,Ndufb10,Cox7b2,Cox5b,Il1a,Socs3,Ndufs4,Ndufb11,Cox6b1,Uqcrb,Bax,Cox7c,Uqcrq,Ndufa12,Insr,Ndufa13,Ndufb5,Cox6a1,Sdhb,Ndufa4,Ndufb3,Ndufs7,Cox7b,Tnfrsf1a,Ndufs3,Cox4i1,Atf4,Ndufa8,Cox6b2,Cox7a2,Mlxip,Prkag2,Ndufa1,Ndufa4l2,Casp3,N…
Phosphatidylinositol signaling system								0.0109136	0.079717	0.38073	0.532151	1.56031	92	Calm4,Calml3,Itpka,Itpr2
Insulin signaling pathway								0.0112126	0.0801581	0.38073	0.501282	1.52789	132	Calm4,Calml3,Gys2,Pck1,Ppp1r3a,Slc2a4,Hkdc1,Foxo1,Phka2,Acaca,Rps6,Pik3ca
Drug metabolism - cytochrome P450								0.0117836	0.0808015	0.38073	-0.622747	-1.57393	50	Ugt2b5,Ugt2b36,Ugt2b1,Ugt2a3,Gstm3,Ugt2b34,Adh1,Gsta2,Fmo3,Mgst2,Gstm2,Cyp1a2,Ugt1a7c,Adh7,Aox3,Fmo2
Glucagon signaling pathway								0.0132151	0.0888057	0.38073	0.537901	1.59316	95	Calm4,Calml3,Gys2,Pck1,Slc2a2,Pgam2,Itpr2,Crebbp,Pfkfb1,Foxo1,Phka2,Acaca
Parkinson disease								0.0173753	0.109206	0.352488	0.405709	1.33267	227	Calm4,Calml3,Cox8b,Cox6a2,Ndufs5,Slc39a14,Itpr2,Ndufa2,Ndufv3,Uba52,Ndufb9,Ndufb7,Dusp1,Cox8a,Psma8,Sod1,Ndufa6,Rps27a,Psma4,Uqcr10,Ddit3,Klc3,Ndufa11,Ndufs6,Uqcrh,Cox7a2l,Ndufv2,Bcl2l1,Ndufa5,Psmb3,Cox6c,Ubc,Slc39a4,Ndufb10,Cox7b2,Psmb1,Cox5b,Ndufs4,Psmb2,Ndufb11,Cox6b1,Uqcrb,Pink1,Bax,Mfn1,Cox7c,Uqcrq,Ndufa12,Ndufa13,Ndufb5,Cox6a1,Sdhb,Ndufa4,Ndufb3,Ndufs7,Cox7b,Psma1,Kif5b,Ndufs3,Gnas,Cox4i1,P…
Phototransduction								0.0175509	0.109206	0.352488	0.720503	1.71234	24	Calm4,Calml3,Slc24a1,Rcvrn,Gnat2,Gucy2f,Guca1a,Gucy2d,Rho
Proteasome								0.0204967	0.125216	0.352488	0.59532	1.54934	46	Ifng,Psmb11,Psma8,Psma4,Pomp,Psmb3,Psmb1,Psmb2,Psme1,Psmb8,Psma1,Psmd8,Psmd4,Psme2,Psmc1,Psmb4,Psmd7,Psmb7,Psma2,Psmb10,Psma7,Psma3,Psmb6,Psmc2,Psmc3,Psmc4,Psmc5,Psmd1,Psmd12,Psmd13,Psma5
Fatty acid degradation								0.024143	0.144858	0.352488	-0.601057	-1.4928	44	Cyp4a10,Cyp4a14,Adh1
Neuroactive ligand-receptor interaction								0.0283459	0.164211	0.352488	-0.405786	-1.31077	321	Ctsg,F2,Ptgir,Gcg,P2rx3,P2rx1,Slurp1,Mtnr1a,Ltb4r1,Npy4r,Fpr2,Gzma,Chrnb3,Kng1,Cysltr2,P2ry10,Kng2,Fpr1,Ptgdr,Galp,Gcgr,Ghrh,Cckar,Avpr2,Chrnd,Calca,Lpar3,Sct,Htr1b,Adm2,Edn2,Chrna10,Htr5b,Htr1f,Gpr50,Lhcgr,Edn3,Htr4,P2ry14,Tac4,Agtr1b,Sstr4,Adora2a,Chrna7,Lepr,Lhb,Nms,Tbxa2r,Chrm5,Ptger3,Cort,Nmb,Ptgfr,Rln1,Npy2r,F2rl1,Nmbr,Htr1a,Tac1,Oprm1,Htr7,Crhr2,S1pr1,Grm3,Drd2,S1pr4,Adra2c,Ucn2,Bdkrb1,Lpa…
Thermogenesis								0.0405387	0.223295	0.321776	0.414972	1.33935	198	Ucp1,Cox8b,Plin1,Adcy10,Cox6a2,Pnpla2,Ndufs5,Smarca2,Acsl3,Klb,Cox19,Pparg,Ndufa2,Ndufv3,Ndufb9,Ndufb7,Cox8a,Ndufa6,Bmp8a,Rps6,Uqcr10,Ndufa11,Ndufs6,Uqcrh,Cox7a2l,Ndufv2,Ndufa5,Cox6c,Ndufb10,Cox7b2,Cox5b,Ndufs4,Ndufb11,Cox6b1,Uqcrb,Cox7c,Cox16,Uqcrq,Ndufa12,Ndufa13,Ndufb5,Cox6a1,Tsc1,Sdhb,Ndufa4,Cox20,Ndufb3,Ndufs7,Lipe,Cox7b,Ndufs3,Gnas,Cox4i1,Ndufa8,Cox6b2,Cox7a2,Prkag2,Dpf1,Slc25a20,Ndufa1,Ndu…
